# Supplementary material for: Crystal structure of an aceto­nitrile solvate of 2-(3,4,5-triphen­ylphen­yl)acetic acid
Source: Acta Crystallogr E Crystallogr Commun. 2024 Oct 24;80(Pt 11):1198–201. doi: 10.1107/S2056989024009976 (PMC11660473; doi:10.1107/S2056989024009976)
Supplement: Supplementary file 1 [file e-80-01198-sup1.cif]

##############################################################################
#                                                                            #
# This CIF contains the data in a paper accepted for publication in          #
# Acta Crystallographica Section E. It conforms to the requirements of       #
# Notes for Authors for Acta Crystallographica Section E, and has been       #
# peer reviewed under the auspices of the IUCr Commission on Journals.       #
#                                                                            #
# Full details of the Crystallographic Information File format               #
# are given in the paper "The Crystallographic Information File (CIF):       #
# a New Standard Archive File for Crystallography" by S. R. Hall, F. H.      #
# Allen and I. D. Brown [Acta Cryst. (1991), A47, 655-685].                  #
#                                                                            #
# The current version of the core CIF dictionary is obtainable from          #
# ftp://ftp.iucr.org/pub/cif_core.dic.                                       #
#                                                                            #
# Software is freely available for graphical display of the structure(s)     #
# in this CIF. For information consult the CIF software page                 #
# http://www.iucr.org/resources/cif/software.                                #
#                                                                            #
# This file may be used for bona fide research purposes within the           #
# scientific community so long as proper attribution is given to the journal # 
# article from which it was obtained.                                        #
#                                                                            #
##############################################################################
data_I
_audit_creation_method
;
Olex2 1.5
(compiled 2024.02.16 svn.r378c4104 for OlexSys, GUI svn.r6928)
;
_journal_date_recd_electronic     2024-09-06
_journal_date_accepted     2024-10-11
_journal_name_full     'Acta Crystallographica, Section E'
_journal_year     2024
_journal_volume     80
_journal_issue     11
_journal_page_first     0
_journal_page_last     0
_journal_paper_category     GO
_journal_paper_doi     10.1107/S2056989024009976
_journal_coeditor_code     JY2053
_publ_contact_author_name     'Monika Mazik'
_publ_contact_author_address
;
Institut f\"ur Organische Chemie, Technische Universit\"at Bergakademie
Freiberg,
Leipziger Str. 29, 09599 Freiberg/Sachsen,
Germany
;
_publ_contact_author_email     monika.mazik@chemie.tu-freiberg.de
_publ_contact_author_fax     ?
_publ_contact_author_phone     ?
_publ_section_title
;
Crystal structure of an acetonitrile solvate of
2-(3,4,5-triphenylphenyl)acetic acid
;
_publ_section_title_footnote     .
loop_
    _publ_author_name
    _publ_author_footnote
    _publ_author_address
    'Seidel, Pierre' .
;
Institut f\"ur Organische Chemie, Technische Universit\"at Bergakademie
Freiberg,
Leipziger Str. 29, 09599 Freiberg/Sachsen,
Germany
;
    'Gottwald, Franziska' .
;
Institut f\"ur Organische Chemie, Technische Universit\"at Bergakademie
Freiberg,
Leipziger Str. 29, 09599 Freiberg/Sachsen,
Germany
;
    'Meier, Eric' .
;
Institut f\"ur Organische Chemie, Technische Universit\"at Bergakademie
Freiberg,
Leipziger Str. 29, 09599 Freiberg/Sachsen,
Germany
;
    'Mazik, Monika' .
;
Institut f\"ur Organische Chemie, Technische Universit\"at Bergakademie
Freiberg,
Leipziger Str. 29, 09599 Freiberg/Sachsen,
Germany
;
_publ_section_synopsis
;
The title molecule adopts a conformation in which the three phenyl rings are
arranged in a paddlewheel-like fashion around the central arene ring and the
carboxyl residue is oriented nearly perpendicular to the plane of this benzene
ring. Inversion-symmetric dimers of O---H...O-bonded molecules represent the
basic supramolecular entities of the crystal structure. These dimeric
molecular units are further linked by C---H...O\\db C bonds, forming
one-dimensional supramolecular aggregates  along   [111].
;
_chemical_name_systematic
;
2-(3,4,5-Triphenylphenyl)acetic acid acetonitrile monosolvate
;
_chemical_name_common     ?
_chemical_formula_moiety     'C26 H20 O2, C2 H3 N'
_chemical_formula_sum     'C28 H23 N O2'
_chemical_formula_iupac     'C26 H20 O2, C2 H3 N'
_chemical_formula_weight     405.47
_space_group_crystal_system     triclinic
_space_group_name_H-M_alt     'P -1'
_space_group_name_Hall     '-P 1'
loop_
    _space_group_symop_operation_xyz
    'x, y, z'
    '-x, -y, -z'
_cell_length_a     10.0737(5)
_cell_length_b     11.1039(6)
_cell_length_c     11.5835(6)
_cell_angle_alpha     107.025(4)
_cell_angle_beta     114.263(4)
_cell_angle_gamma     93.898(4)
_cell_volume     1102.82(11)
_cell_formula_units_Z     2
_cell_measurement_reflns_used     20520
_cell_measurement_theta_min     1.96
_cell_measurement_theta_max     31.21
_cell_measurement_temperature     123(2)
_exptl_crystal_description     irregular
_exptl_crystal_colour     colorless
_exptl_crystal_size_max     0.32
_exptl_crystal_size_mid     0.233
_exptl_crystal_size_min     0.12
_exptl_crystal_density_diffrn     1.221
_exptl_crystal_density_meas     ?
_exptl_crystal_density_method     'not measured'
_exptl_crystal_F_000     428
_exptl_absorpt_coefficient_mu     0.076
_exptl_absorpt_correction_type     none
_exptl_absorpt_correction_T_min     1.0000
_exptl_absorpt_correction_T_max     1.0000
_diffrn_ambient_temperature     123.00
_diffrn_source     'Primux 50 Mo'
_diffrn_source_power     0.050
_diffrn_source_voltage     60
_diffrn_source_current     0.830
_diffrn_radiation_type     'Mo K\a'
_diffrn_radiation_wavelength     0.71073
_diffrn_radiation_monochromator     'Graded multilayer mirror'
_diffrn_measurement_device_type     'Stoe Stadivari'
_diffrn_measurement_device     'Eulerian 4-circle diffractometer'
_diffrn_measurement_method     'rotation method, \w scans'
_diffrn_detector     Pilatus300K
_diffrn_detector_area_resol_mean     5.81
_diffrn_reflns_number     29260
_diffrn_reflns_av_R_equivalents     0.0286
_diffrn_reflns_av_unetI/netI     0.0248
_diffrn_reflns_theta_min     1.964
_diffrn_reflns_theta_max     28.999
_diffrn_reflns_theta_full     25.242
_diffrn_measured_fraction_theta_max     0.996
_diffrn_measured_fraction_theta_full     1.000
_diffrn_reflns_limit_h_min     -13
_diffrn_reflns_limit_h_max     13
_diffrn_reflns_limit_k_min     -14
_diffrn_reflns_limit_k_max     15
_diffrn_reflns_limit_l_min     -15
_diffrn_reflns_limit_l_max     14
_diffrn_radiation_probe     x-ray
_refine_special_details     ?
_reflns_number_total     5839
_reflns_number_gt     4519
_reflns_threshold_expression     'I > 2\s(I)'
_refine_ls_structure_factor_coef     Fsqd
_refine_ls_matrix_type     full
_refine_ls_R_factor_all     0.0551
_refine_ls_R_factor_gt     0.0396
_refine_ls_wR_factor_gt     0.0993
_refine_ls_wR_factor_ref     0.1056
_refine_ls_goodness_of_fit_ref     1.066
_refine_ls_restrained_S_all     1.066
_refine_ls_number_reflns     5839
_refine_ls_number_parameters     286
_refine_ls_number_restraints     0
_refine_ls_hydrogen_treatment     mixed
_refine_ls_weighting_scheme     calc
_refine_ls_weighting_details
              'w=1/[\s^2^(Fo^2^)+(0.0493P)^2^+0.1858P] where P=(Fo^2^+2Fc^2^)/3'
_atom_sites_solution_hydrogens     mixed
_atom_sites_solution_primary     dual
_atom_sites_solution_secondary     ?
_refine_ls_shift/su_max     0.000
_refine_ls_shift/su_mean     0.000
_refine_diff_density_max     0.293
_refine_diff_density_min     -0.229
_refine_ls_extinction_method     none
_refine_ls_extinction_coef     .
loop_
    _atom_type_symbol
    _atom_type_description
    _atom_type_scat_dispersion_real
    _atom_type_scat_dispersion_imag
    _atom_type_scat_source
    'C' 'C' 0.0033 0.0016
                         'International Tables Vol C Tables 4.2.6.8 and 6.1.1.4'
    'H' 'H' 0.0000 0.0000
                         'International Tables Vol C Tables 4.2.6.8 and 6.1.1.4'
    'N' 'N' 0.0061 0.0033
                         'International Tables Vol C Tables 4.2.6.8 and 6.1.1.4'
    'O' 'O' 0.0106 0.0060
                         'International Tables Vol C Tables 4.2.6.8 and 6.1.1.4'
_computing_data_collection
;
X-Area (Stoe & Cie, 2002)
;
_computing_cell_refinement
;
X-Area Recipe (Stoe & Cie, 2002)
;
_computing_data_reduction
;
X-RED32 and <i>LANA</i> (Stoe & Cie, 2002)
;
_computing_structure_solution
;
<i>SHELXT2018/2</i> (Sheldrick, 2015a)
;
_computing_structure_refinement
;
<i>SHELXL2019/3</i> (Sheldrick, 2015b),
Olex2 1.5 (Dolomanov <i>et al.</i>,  2009)
;
_computing_molecular_graphics
;
XP in SHELXTL (Sheldrick, 2008),
ORTEPIII for Windows (Farrugia, 2012)
;
_computing_publication_material
;
;
loop_
    _atom_site_type_symbol
    _atom_site_label
    _atom_site_fract_x
    _atom_site_fract_y
    _atom_site_fract_z
    _atom_site_U_iso_or_equiv
    _atom_site_adp_type
    _atom_site_calc_flag
    _atom_site_occupancy
    _atom_site_disorder_assembly
    _atom_site_disorder_group
    O O1 -0.07298(9) 0.05965(8) 0.36283(9) 0.0358(2) Uani d 1 . .
    H H1 -0.091(2) -0.0091(19) 0.399(2) 0.078(6) Uiso d 1 . .
    O O2 0.13280(9) 0.12762(8) 0.55908(8) 0.03183(19) Uani d 1 . .
    C C1 0.22564(11) 0.34842(10) 0.52186(10) 0.0216(2) Uani d 1 . .
    C C2 0.36906(12) 0.33544(10) 0.54368(10) 0.0218(2) Uani d 1 . .
    H H2 0.382286 0.263815 0.483487 0.026 Uiso calc 1 . .
    C C3 0.49456(11) 0.42462(10) 0.65156(10) 0.0201(2) Uani d 1 . .
    C C4 0.47611(11) 0.53195(10) 0.74027(10) 0.0193(2) Uani d 1 . .
    C C5 0.33056(11) 0.54609(10) 0.71808(10) 0.0201(2) Uani d 1 . .
    C C6 0.20807(11) 0.45380(10) 0.60987(10) 0.0216(2) Uani d 1 . .
    H H6 0.110351 0.463520 0.596275 0.026 Uiso calc 1 . .
    C C7 0.09294(12) 0.24659(10) 0.40881(11) 0.0242(2) Uani d 1 . .
    H H7A 0.114936 0.210270 0.331366 0.029 Uiso calc 1 . .
    H H7B 0.006185 0.286815 0.378211 0.029 Uiso calc 1 . .
    C C8 0.05351(11) 0.13879(10) 0.45171(10) 0.0224(2) Uani d 1 . .
    C C9 0.64313(11) 0.39716(10) 0.66840(11) 0.0211(2) Uani d 1 . .
    C C10 0.66910(12) 0.35689(11) 0.55507(11) 0.0259(2) Uani d 1 . .
    H H10 0.594934 0.353617 0.469893 0.031 Uiso calc 1 . .
    C C11 0.80157(13) 0.32161(12) 0.56508(12) 0.0301(2) Uani d 1 . .
    H H11 0.817483 0.294114 0.486928 0.036 Uiso calc 1 . .
    C C12 0.91069(13) 0.32630(12) 0.68844(12) 0.0290(2) Uani d 1 . .
    H H12 1.001067 0.301151 0.695058 0.035 Uiso calc 1 . .
    C C13 0.88762(12) 0.36781(11) 0.80227(12) 0.0274(2) Uani d 1 . .
    H H13 0.963120 0.372551 0.887470 0.033 Uiso calc 1 . .
    C C14 0.75473(12) 0.40252(11) 0.79249(11) 0.0244(2) Uani d 1 . .
    H H14 0.739576 0.430200 0.871045 0.029 Uiso calc 1 . .
    C C15 0.60663(11) 0.63167(10) 0.85467(10) 0.0208(2) Uani d 1 . .
    C C16 0.70629(12) 0.70122(10) 0.83003(11) 0.0249(2) Uani d 1 . .
    H H16 0.692565 0.683040 0.739973 0.030 Uiso calc 1 . .
    C C17 0.82536(12) 0.79678(11) 0.93604(13) 0.0305(2) Uani d 1 . .
    H H17 0.891780 0.844448 0.918032 0.037 Uiso calc 1 . .
    C C18 0.84776(13) 0.82292(11) 1.06779(13) 0.0334(3) Uani d 1 . .
    H H18 0.929920 0.887786 1.140284 0.040 Uiso calc 1 . .
    C C19 0.74974(13) 0.75402(12) 1.09360(12) 0.0315(3) Uani d 1 . .
    H H19 0.764585 0.771875 1.183930 0.038 Uiso calc 1 . .
    C C20 0.63008(12) 0.65911(11) 0.98772(11) 0.0255(2) Uani d 1 . .
    H H20 0.563380 0.612290 1.006140 0.031 Uiso calc 1 . .
    C C21 0.30036(11) 0.65849(10) 0.80381(10) 0.0211(2) Uani d 1 . .
    C C22 0.35417(12) 0.78503(10) 0.82192(11) 0.0246(2) Uani d 1 . .
    H H22 0.416416 0.801271 0.782487 0.029 Uiso calc 1 . .
    C C23 0.31780(13) 0.88733(11) 0.89682(12) 0.0293(2) Uani d 1 . .
    H H23 0.354078 0.973106 0.907495 0.035 Uiso calc 1 . .
    C C24 0.22888(14) 0.86499(12) 0.95610(12) 0.0337(3) Uani d 1 . .
    H H24 0.204717 0.935273 1.008130 0.040 Uiso calc 1 . .
    C C25 0.17528(15) 0.74009(13) 0.93941(13) 0.0354(3) Uani d 1 . .
    H H25 0.114454 0.724663 0.980389 0.042 Uiso calc 1 . .
    C C26 0.20969(13) 0.63725(11) 0.86329(12) 0.0280(2) Uani d 1 . .
    H H26 0.171302 0.551625 0.851468 0.034 Uiso calc 1 . .
    N N1 0.7111(2) -0.01405(16) 0.68515(17) 0.0758(5) Uani d 1 . .
    C C27 0.6123(2) 0.02633(15) 0.68979(15) 0.0529(4) Uani d 1 . .
    C C28 0.4872(2) 0.07793(19) 0.6979(2) 0.0655(5) Uani d 1 . .
    H H28A 0.406195 0.007112 0.673936 0.098 Uiso calc 0.51(2) A 1
    H H28B 0.452431 0.124632 0.634864 0.098 Uiso calc 0.51(2) A 1
    H H28C 0.518164 0.137051 0.790284 0.098 Uiso calc 0.51(2) A 1
    H H28D 0.399355 0.041271 0.609405 0.098 Uiso calc 0.49(2) A 2
    H H28E 0.511169 0.171985 0.724289 0.098 Uiso calc 0.49(2) A 2
    H H28F 0.466266 0.055539 0.765390 0.098 Uiso calc 0.49(2) A 2
loop_
    _atom_site_aniso_label
    _atom_site_aniso_U_11
    _atom_site_aniso_U_22
    _atom_site_aniso_U_33
    _atom_site_aniso_U_12
    _atom_site_aniso_U_13
    _atom_site_aniso_U_23
    O1 0.0314(4) 0.0319(5) 0.0287(4) -0.0063(4) 0.0000(4) 0.0126(4)
    O2 0.0300(4) 0.0307(4) 0.0248(4) -0.0032(3) 0.0037(3) 0.0110(3)
    C1 0.0221(5) 0.0215(5) 0.0199(5) 0.0024(4) 0.0080(4) 0.0084(4)
    C2 0.0253(5) 0.0207(5) 0.0206(5) 0.0059(4) 0.0113(4) 0.0073(4)
    C3 0.0210(5) 0.0220(5) 0.0203(5) 0.0063(4) 0.0105(4) 0.0096(4)
    C4 0.0205(5) 0.0206(5) 0.0186(5) 0.0048(4) 0.0094(4) 0.0082(4)
    C5 0.0213(5) 0.0210(5) 0.0211(5) 0.0056(4) 0.0111(4) 0.0092(4)
    C6 0.0192(5) 0.0236(5) 0.0239(5) 0.0049(4) 0.0103(4) 0.0099(4)
    C7 0.0229(5) 0.0248(5) 0.0207(5) 0.0025(4) 0.0071(4) 0.0067(4)
    C8 0.0216(5) 0.0218(5) 0.0194(5) 0.0044(4) 0.0080(4) 0.0030(4)
    C9 0.0213(5) 0.0193(5) 0.0245(5) 0.0056(4) 0.0114(4) 0.0085(4)
    C10 0.0263(5) 0.0320(6) 0.0233(5) 0.0104(4) 0.0127(4) 0.0121(5)
    C11 0.0318(6) 0.0373(6) 0.0308(6) 0.0144(5) 0.0204(5) 0.0142(5)
    C12 0.0251(5) 0.0343(6) 0.0358(6) 0.0136(5) 0.0173(5) 0.0166(5)
    C13 0.0239(5) 0.0321(6) 0.0272(6) 0.0099(4) 0.0099(4) 0.0132(5)
    C14 0.0260(5) 0.0272(5) 0.0234(5) 0.0090(4) 0.0129(4) 0.0100(4)
    C15 0.0192(5) 0.0203(5) 0.0212(5) 0.0072(4) 0.0075(4) 0.0067(4)
    C16 0.0229(5) 0.0239(5) 0.0271(5) 0.0064(4) 0.0112(4) 0.0076(4)
    C17 0.0228(5) 0.0243(5) 0.0396(7) 0.0050(4) 0.0121(5) 0.0076(5)
    C18 0.0236(5) 0.0259(6) 0.0331(6) 0.0069(5) 0.0034(5) -0.0001(5)
    C19 0.0307(6) 0.0340(6) 0.0207(5) 0.0142(5) 0.0064(5) 0.0035(5)
    C20 0.0252(5) 0.0289(6) 0.0226(5) 0.0108(4) 0.0102(4) 0.0091(4)
    C21 0.0190(5) 0.0239(5) 0.0195(5) 0.0072(4) 0.0075(4) 0.0075(4)
    C22 0.0211(5) 0.0256(5) 0.0254(5) 0.0059(4) 0.0091(4) 0.0087(4)
    C23 0.0282(6) 0.0242(5) 0.0281(6) 0.0088(4) 0.0072(5) 0.0067(4)
    C24 0.0404(7) 0.0368(6) 0.0260(6) 0.0227(5) 0.0156(5) 0.0098(5)
    C25 0.0440(7) 0.0448(7) 0.0365(7) 0.0239(6) 0.0290(6) 0.0212(6)
    C26 0.0317(6) 0.0301(6) 0.0320(6) 0.0125(5) 0.0195(5) 0.0153(5)
    N1 0.0926(12) 0.0596(10) 0.0610(10) 0.0290(9) 0.0321(9) 0.0031(8)
    C27 0.0676(11) 0.0396(8) 0.0378(8) 0.0121(8) 0.0141(8) 0.0089(6)
    C28 0.0614(11) 0.0703(12) 0.0682(12) 0.0228(9) 0.0213(9) 0.0390(10)
_geom_special_details
;
 All esds (except the esd in the dihedral angle between two l.s. planes)
 are estimated using the full covariance matrix.  The cell esds are taken
 into account individually in the estimation of esds in distances, angles
 and torsion angles; correlations between esds in cell parameters are only
 used when they are defined by crystal symmetry.  An approximate (isotropic)
 treatment of cell esds is used for estimating esds involving l.s. planes.
;
loop_
    _geom_bond_atom_site_label_1
    _geom_bond_atom_site_label_2
    _geom_bond_site_symmetry_2
    _geom_bond_distance
    _geom_bond_publ_flag
    O1 H1 . 1.01(2) ?
    O1 C8 . 1.3022(13) ?
    O2 C8 . 1.2196(13) ?
    C1 C2 . 1.3862(14) ?
    C1 C6 . 1.3848(15) ?
    C1 C7 . 1.5063(14) ?
    C2 H2 . 0.9500 ?
    C2 C3 . 1.3955(15) ?
    C3 C4 . 1.4074(14) ?
    C3 C9 . 1.4926(14) ?
    C4 C5 . 1.4091(13) ?
    C4 C15 . 1.4906(14) ?
    C5 C6 . 1.3959(14) ?
    C5 C21 . 1.4869(14) ?
    C6 H6 . 0.9500 ?
    C7 H7A . 0.9900 ?
    C7 H7B . 0.9900 ?
    C7 C8 . 1.5111(15) ?
    C9 C10 . 1.3950(15) ?
    C9 C14 . 1.3951(15) ?
    C10 H10 . 0.9500 ?
    C10 C11 . 1.3849(15) ?
    C11 H11 . 0.9500 ?
    C11 C12 . 1.3823(16) ?
    C12 H12 . 0.9500 ?
    C12 C13 . 1.3840(16) ?
    C13 H13 . 0.9500 ?
    C13 C14 . 1.3873(15) ?
    C14 H14 . 0.9500 ?
    C15 C16 . 1.3946(15) ?
    C15 C20 . 1.3928(15) ?
    C16 H16 . 0.9500 ?
    C16 C17 . 1.3878(16) ?
    C17 H17 . 0.9500 ?
    C17 C18 . 1.3831(18) ?
    C18 H18 . 0.9500 ?
    C18 C19 . 1.3869(18) ?
    C19 H19 . 0.9500 ?
    C19 C20 . 1.3869(16) ?
    C20 H20 . 0.9500 ?
    C21 C22 . 1.3938(15) ?
    C21 C26 . 1.3956(15) ?
    C22 H22 . 0.9500 ?
    C22 C23 . 1.3850(16) ?
    C23 H23 . 0.9500 ?
    C23 C24 . 1.3823(17) ?
    C24 H24 . 0.9500 ?
    C24 C25 . 1.3811(19) ?
    C25 H25 . 0.9500 ?
    C25 C26 . 1.3846(16) ?
    C26 H26 . 0.9500 ?
    N1 C27 . 1.134(2) ?
    C27 C28 . 1.445(3) ?
    C28 H28A . 0.9800 ?
    C28 H28B . 0.9800 ?
    C28 H28C . 0.9800 ?
    C28 H28D . 0.9800 ?
    C28 H28E . 0.9800 ?
    C28 H28F . 0.9800 ?
loop_
    _geom_angle_atom_site_label_1
    _geom_angle_atom_site_label_2
    _geom_angle_atom_site_label_3
    _geom_angle_site_symmetry_1
    _geom_angle_site_symmetry_3
    _geom_angle
    _geom_angle_publ_flag
    C8 O1 H1 . . 108.3(11) ?
    C2 C1 C7 . . 120.40(9) ?
    C6 C1 C2 . . 118.42(9) ?
    C6 C1 C7 . . 121.11(9) ?
    C1 C2 H2 . . 119.1 ?
    C1 C2 C3 . . 121.86(10) ?
    C3 C2 H2 . . 119.1 ?
    C2 C3 C4 . . 119.49(9) ?
    C2 C3 C9 . . 116.97(9) ?
    C4 C3 C9 . . 123.51(9) ?
    C3 C4 C5 . . 118.89(9) ?
    C3 C4 C15 . . 121.46(9) ?
    C5 C4 C15 . . 119.64(9) ?
    C4 C5 C21 . . 122.60(9) ?
    C6 C5 C4 . . 119.77(9) ?
    C6 C5 C21 . . 117.61(9) ?
    C1 C6 C5 . . 121.55(9) ?
    C1 C6 H6 . . 119.2 ?
    C5 C6 H6 . . 119.2 ?
    C1 C7 H7A . . 109.2 ?
    C1 C7 H7B . . 109.2 ?
    C1 C7 C8 . . 112.18(8) ?
    H7A C7 H7B . . 107.9 ?
    C8 C7 H7A . . 109.2 ?
    C8 C7 H7B . . 109.2 ?
    O1 C8 C7 . . 113.30(9) ?
    O2 C8 O1 . . 123.66(10) ?
    O2 C8 C7 . . 123.04(10) ?
    C10 C9 C3 . . 119.25(9) ?
    C10 C9 C14 . . 118.32(9) ?
    C14 C9 C3 . . 122.30(9) ?
    C9 C10 H10 . . 119.6 ?
    C11 C10 C9 . . 120.88(10) ?
    C11 C10 H10 . . 119.6 ?
    C10 C11 H11 . . 119.9 ?
    C12 C11 C10 . . 120.20(10) ?
    C12 C11 H11 . . 119.9 ?
    C11 C12 H12 . . 120.2 ?
    C11 C12 C13 . . 119.67(10) ?
    C13 C12 H12 . . 120.2 ?
    C12 C13 H13 . . 119.9 ?
    C12 C13 C14 . . 120.29(10) ?
    C14 C13 H13 . . 119.9 ?
    C9 C14 H14 . . 119.7 ?
    C13 C14 C9 . . 120.63(10) ?
    C13 C14 H14 . . 119.7 ?
    C16 C15 C4 . . 120.43(9) ?
    C20 C15 C4 . . 120.89(9) ?
    C20 C15 C16 . . 118.67(10) ?
    C15 C16 H16 . . 119.7 ?
    C17 C16 C15 . . 120.52(11) ?
    C17 C16 H16 . . 119.7 ?
    C16 C17 H17 . . 119.9 ?
    C18 C17 C16 . . 120.29(11) ?
    C18 C17 H17 . . 119.9 ?
    C17 C18 H18 . . 120.1 ?
    C17 C18 C19 . . 119.70(11) ?
    C19 C18 H18 . . 120.1 ?
    C18 C19 H19 . . 120.0 ?
    C20 C19 C18 . . 120.10(11) ?
    C20 C19 H19 . . 120.0 ?
    C15 C20 H20 . . 119.6 ?
    C19 C20 C15 . . 120.72(11) ?
    C19 C20 H20 . . 119.6 ?
    C22 C21 C5 . . 122.06(9) ?
    C22 C21 C26 . . 118.55(10) ?
    C26 C21 C5 . . 119.32(9) ?
    C21 C22 H22 . . 119.7 ?
    C23 C22 C21 . . 120.66(10) ?
    C23 C22 H22 . . 119.7 ?
    C22 C23 H23 . . 119.9 ?
    C24 C23 C22 . . 120.18(11) ?
    C24 C23 H23 . . 119.9 ?
    C23 C24 H24 . . 120.1 ?
    C25 C24 C23 . . 119.75(11) ?
    C25 C24 H24 . . 120.1 ?
    C24 C25 H25 . . 119.8 ?
    C24 C25 C26 . . 120.38(11) ?
    C26 C25 H25 . . 119.8 ?
    C21 C26 H26 . . 119.8 ?
    C25 C26 C21 . . 120.47(11) ?
    C25 C26 H26 . . 119.8 ?
    N1 C27 C28 . . 179.11(18) ?
    C27 C28 H28A . . 109.5 ?
    C27 C28 H28B . . 109.5 ?
    C27 C28 H28C . . 109.5 ?
    C27 C28 H28D . . 109.5 ?
    C27 C28 H28E . . 109.5 ?
    C27 C28 H28F . . 109.5 ?
    H28A C28 H28B . . 109.5 ?
    H28A C28 H28C . . 109.5 ?
    H28B C28 H28C . . 109.5 ?
    H28D C28 H28E . . 109.5 ?
    H28D C28 H28F . . 109.5 ?
    H28E C28 H28F . . 109.5 ?
loop_
    _geom_torsion_atom_site_label_1
    _geom_torsion_atom_site_label_2
    _geom_torsion_atom_site_label_3
    _geom_torsion_atom_site_label_4
    _geom_torsion_site_symmetry_1
    _geom_torsion_site_symmetry_2
    _geom_torsion_site_symmetry_3
    _geom_torsion_site_symmetry_4
    _geom_torsion
    _geom_torsion_publ_flag
    C1 C2 C3 C4 . . . . -0.81(14) ?
    C1 C2 C3 C9 . . . . 177.24(9) ?
    C1 C7 C8 O1 . . . . 170.53(9) ?
    C1 C7 C8 O2 . . . . -9.46(15) ?
    C2 C1 C6 C5 . . . . 0.35(14) ?
    C2 C1 C7 C8 . . . . 86.78(12) ?
    C2 C3 C4 C5 . . . . 0.38(14) ?
    C2 C3 C4 C15 . . . . -178.30(9) ?
    C2 C3 C9 C10 . . . . 44.96(13) ?
    C2 C3 C9 C14 . . . . -130.96(11) ?
    C3 C4 C5 C6 . . . . 0.38(14) ?
    C3 C4 C5 C21 . . . . -177.95(9) ?
    C3 C4 C15 C16 . . . . 59.69(13) ?
    C3 C4 C15 C20 . . . . -121.55(11) ?
    C3 C9 C10 C11 . . . . -175.31(10) ?
    C3 C9 C14 C13 . . . . 175.56(10) ?
    C4 C3 C9 C10 . . . . -137.08(10) ?
    C4 C3 C9 C14 . . . . 47.01(14) ?
    C4 C5 C6 C1 . . . . -0.76(15) ?
    C4 C5 C21 C22 . . . . 56.41(14) ?
    C4 C5 C21 C26 . . . . -126.62(11) ?
    C4 C15 C16 C17 . . . . 178.07(9) ?
    C4 C15 C20 C19 . . . . -178.51(10) ?
    C5 C4 C15 C16 . . . . -118.98(11) ?
    C5 C4 C15 C20 . . . . 59.77(13) ?
    C5 C21 C22 C23 . . . . 176.70(10) ?
    C5 C21 C26 C25 . . . . -177.58(10) ?
    C6 C1 C2 C3 . . . . 0.45(14) ?
    C6 C1 C7 C8 . . . . -90.31(11) ?
    C6 C5 C21 C22 . . . . -121.95(11) ?
    C6 C5 C21 C26 . . . . 55.02(13) ?
    C7 C1 C2 C3 . . . . -176.72(9) ?
    C7 C1 C6 C5 . . . . 177.49(9) ?
    C9 C3 C4 C5 . . . . -177.54(9) ?
    C9 C3 C4 C15 . . . . 3.78(14) ?
    C9 C10 C11 C12 . . . . -0.21(18) ?
    C10 C9 C14 C13 . . . . -0.39(16) ?
    C10 C11 C12 C13 . . . . -0.72(18) ?
    C11 C12 C13 C14 . . . . 1.09(18) ?
    C12 C13 C14 C9 . . . . -0.53(17) ?
    C14 C9 C10 C11 . . . . 0.77(16) ?
    C15 C4 C5 C6 . . . . 179.09(9) ?
    C15 C4 C5 C21 . . . . 0.76(14) ?
    C15 C16 C17 C18 . . . . 0.91(16) ?
    C16 C15 C20 C19 . . . . 0.27(15) ?
    C16 C17 C18 C19 . . . . -0.63(17) ?
    C17 C18 C19 C20 . . . . 0.18(17) ?
    C18 C19 C20 C15 . . . . 0.00(16) ?
    C20 C15 C16 C17 . . . . -0.72(15) ?
    C21 C5 C6 C1 . . . . 177.65(9) ?
    C21 C22 C23 C24 . . . . 0.82(16) ?
    C22 C21 C26 C25 . . . . -0.50(16) ?
    C22 C23 C24 C25 . . . . -0.56(17) ?
    C23 C24 C25 C26 . . . . -0.23(19) ?
    C24 C25 C26 C21 . . . . 0.76(18) ?
    C26 C21 C22 C23 . . . . -0.29(15) ?
loop_
    _geom_hbond_atom_site_label_D
    _geom_hbond_atom_site_label_H
    _geom_hbond_atom_site_label_A
    _geom_hbond_site_symmetry_A
    _geom_hbond_distance_DH
    _geom_hbond_distance_HA
    _geom_hbond_distance_DA
    _geom_hbond_angle_DHA
    _geom_hbond_publ_flag
    O1 H1 O2 2_556 1.01(2) 1.62(2) 2.6240(10)
                                            174(2) no
_shelx_space_group_comment
;
The symmetry employed for this shelxl refinement is uniquely defined
by the following loop, which should always be used as a source of
symmetry information in preference to the above space-group names.
They are only intended as comments.
;
_shelx_estimated_absorpt_T_min     0.976
_shelx_estimated_absorpt_T_max     0.991
_shelx_hkl_file
;
 -10   9  -5    3.20    4.82
  -9   5  -6   -5.18    4.11
  -9   6  -6    0.84    4.46
  -9   9  -5   10.17    4.34
  -8  -6  -3   -0.68    4.07
  -8  -2  -5    1.46    4.75
  -8   1  -6   19.13    5.75
  -8   2  -6   17.30    4.77
  -8   6  -6   20.83    4.56
  -8   9  -5   42.72    5.34
  -7  -6  -3    0.52    3.55
  -7  -2  -5   70.11    6.67
  -7   1  -6    5.81    4.88
  -7   2  -6   26.66    4.91
  -7   5  -6   23.58    4.63
  -7   6  -6   76.68    7.01
  -6  -6  -3   -0.20    3.18
  -6  -2  -5   27.87    4.57
  -6   1  -6   48.71    5.96
  -6   2  -6   22.66    4.21
  -6   3  -6  175.17    8.53
  -6   4  -6   89.04    6.35
  -6   9  -4  163.48    6.19
  -6  10  -3   24.10    2.68
  -5  -7  -2    4.43    2.81
  -5  -2  -5   60.92    6.04
  -4  -5  -3  118.63    6.28
  -4  -3  -4  193.52    7.81
  -4   0  -5  124.10    6.39
  -4   7  -4    1.06    1.97
  -3  -9   1   71.04    3.66
  -3  -8   0    0.65    1.95
  -3  -7  -1    1.41    2.30
  -3  -2  -4    6.44    3.16
  -2  -8   1    4.43    1.55
  -2  -7   0   19.75    2.15
  -2  -6  -1    1.05    1.84
  -1  -2  -2   47.89    2.48
  -1   5   2   49.89    2.28
  -9   7  -6    4.31    4.19
  -9   8  -6    5.35    4.80
  -8  -9  -1   30.98    5.19
  -8  -8  -2  122.30    9.22
  -8  -5  -4    2.10    4.44
  -8  -3  -5    1.05    4.15
  -8   0  -6   43.72    6.08
  -8   7  -6   61.28    6.14
  -7  -9  -1   40.83    5.03
  -7  -8  -2    3.76    4.60
  -7  -5  -4   16.87    4.60
  -7  -3  -5   -0.12    3.64
  -7   0  -6    2.62    3.85
  -7   7  -6    9.56    4.62
  -7   9  -5    0.70    3.27
  -7  10  -4    1.17    2.01
  -6  -9  -1   -1.53    3.63
  -6  -5  -4   20.21    5.42
  -6  -3  -5    2.03    4.49
  -6   0  -6   -0.70    4.40
  -6   6  -6   23.36    4.66
  -6   8  -5    7.24    2.61
  -5  -6  -3    0.33    2.87
  -5   1  -6   37.75    5.53
  -5   2  -6   56.27    5.15
  -5   3  -6   60.15    5.16
  -5   4  -6  383.14   11.17
  -5   7  -5    5.42    2.48
  -5  10  -2  411.20    6.11
  -4  -9   0   15.41    3.10
  -4  -8  -1    0.00    2.73
  -4  -7  -2   19.66    4.01
  -4  -1  -5  338.19   10.21
  -4   6  -5   77.30    4.85
  -4   9  -2   59.43    2.24
  -3  -6  -2   12.52    2.30
  -3   1  -5   67.00    4.83
  -3   2  -5  202.17    7.22
  -3   3  -5  118.65    5.68
  -3   7  -3    5.96    1.60
  -2  -5  -2    3.23    2.05
  -2  -3  -3  208.03    6.24
  -2   0  -4  187.77    6.18
  -2   1  -4  475.34    9.05
  -2   2  -4  106.73    4.36
   0  -5   3   62.21    1.79
  -8  -1  -6   59.45    7.55
  -8   3  -7    0.00    5.81
  -8   5  -7   38.10    6.87
  -8   8  -6   14.02    3.89
  -8  10  -5   -1.73    3.39
  -7  -7  -3   36.19    5.51
  -7  -1  -6   15.42    4.63
  -7   3  -7    2.76    4.96
  -7   4  -7  152.48    9.59
  -7   8  -6   36.37    5.05
  -6  -8  -2    4.08    3.21
  -6  -7  -3    6.84    4.70
  -6  -1  -6    1.23    3.45
  -6   7  -6   13.15    4.29
  -5  -9  -1   18.42    3.75
  -5  -5  -4   -1.89    3.04
  -5  -3  -5    3.88    3.33
  -5   0  -6   28.10    4.30
  -5   6  -6    7.09    3.72
  -4 -10   1   10.58    2.65
  -4  -6  -3   14.24    4.20
  -4  -2  -5   11.49    3.26
  -4   2  -6   20.54    4.54
  -4   3  -6    7.93    3.65
  -3 -10   2  212.54    5.14
  -3  -5  -3    3.04    2.39
  -3  -3  -4   50.48    4.21
  -3   0  -5   -0.84    2.30
  -3   4  -5    2.67    2.27
  -3   6  -4    1.73    1.61
  -2  -1  -4  338.15    8.12
  -2   3  -4   28.45    2.46
  -2   6  -2  116.22    2.53
  -1  -8   4  111.21    1.99
  -1  -3  -2  183.18    4.87
   0  -5   4  474.90    6.19
   0   1   1    7.29    0.95
   0   1   3  596.03    7.83
  -9   9  -6    0.97    3.54
  -8   2  -7    0.50    4.87
  -8   6  -7   -0.63    3.88
  -8   9  -6   20.99    4.89
  -7  -6  -4   18.75    5.03
  -7  -2  -6    8.73    4.88
  -7   1  -7   -1.75    5.27
  -7   2  -7   -1.31    3.54
  -7   5  -7   50.03    5.91
  -7   6  -7   90.34    7.71
  -6  -6  -4    0.53    4.81
  -6  -2  -6   27.37    4.92
  -6   2  -7    3.95    5.03
  -6   3  -7    3.61    3.35
  -6   4  -7   -4.67    4.10
  -6   9  -5   25.37    3.76
  -5 -10   0    2.65    3.41
  -5  -8  -2    1.95    2.71
  -5  -7  -3   -0.48    4.12
  -5  -1  -6   21.23    4.20
  -5   8  -5   16.50    3.07
  -4  -5  -4   38.05    5.07
  -4  -3  -5    2.89    3.80
  -4   0  -6    4.43    3.86
  -4   1  -6    6.03    3.01
  -4   4  -6  115.37    6.15
  -3  -1  -5  250.93    8.32
  -2  -9   2   90.04    2.72
  -2  -2  -4   26.17    3.24
  -2   4  -4  475.82    8.29
  -1  -8   5   29.37    1.74
  -1  -6   0   44.67    2.17
  -1  -5  -1  239.04    5.15
  -1  -1  -3   11.32    2.15
  -1   0  -3  695.21    9.14
  -1   1  -3 1263.86   11.76
   0  -2   0  586.09    3.37
   0   1   2  972.92    8.31
  -8   7  -7   31.10    5.45
  -7  -9  -2   28.12    5.54
  -7  -8  -3   95.33    8.52
  -7  -5  -5   27.89    6.66
  -7  -3  -6    5.91    4.86
  -7   0  -7   17.94    5.17
  -7   7  -7   16.40    5.34
  -7   9  -6   22.38    4.51
  -7  10  -5    5.69    2.85
  -6  -5  -5   21.55    5.91
  -6  -3  -6   21.77    6.05
  -6   0  -7   -2.31    5.02
  -6   1  -7    9.03    4.04
  -6   6  -7   58.12    6.48
  -6   8  -6   10.53    3.14
  -5  -6  -4   26.52    5.04
  -5  -2  -6   -0.55    3.16
  -5   1  -7    4.07    4.75
  -5   2  -7  162.79    8.34
  -5   3  -7  422.91   12.67
  -5   4  -7  572.89   14.87
  -5   7  -6    9.61    3.55
  -4  -8  -2   65.44    5.46
  -4  -1  -6  162.50    7.85
  -4   7  -5  171.83    6.14
  -3  -9   0    1.86    1.94
  -3  -8  -1   11.92    2.66
  -3  -7  -2    0.55    2.22
  -3  -6  -3  349.90    9.94
  -3  -2  -5   94.72    5.61
  -3   2  -6  666.73   13.60
  -3   8   2  152.66    3.85
  -2  -7  -1   68.19    3.73
  -2  -6  -2   -2.63    2.08
  -2   1  -5  676.33   12.01
  -1  -2  -3   31.37    2.83
  -1   2  -3 2283.83   15.07
   0   0   3   15.82    1.58
  -8   8  -7   62.27    6.31
  -7  -7  -4  263.52   12.45
  -7  -1  -7   13.64    5.05
  -7   3  -8   13.29    5.92
  -7   8  -7    0.74    4.41
  -6  -9  -2    0.06    2.90
  -6  -8  -3   -1.72    2.99
  -6  -7  -4    0.85    4.43
  -6  -1  -7    0.04    3.52
  -6   7  -7    6.34    4.52
  -5  -5  -5    4.54    4.96
  -5  -3  -6   25.58    4.57
  -5   0  -7    3.92    3.60
  -5  10  -3   14.50    1.85
  -4 -10   0    2.13    2.54
  -4  -9  -1   15.84    2.81
  -4  -7  -3    5.08    2.87
  -4  -6  -4   55.77    5.91
  -4  -2  -6   30.54    4.42
  -4   2  -7   20.76    4.92
  -4   3  -7   16.65    4.33
  -4   6  -6    6.55    2.74
  -4   9  -3   52.44    2.64
  -3  -5  -4   -0.58    3.64
  -3  -3  -5   18.47    3.45
  -3   0  -6  346.86   10.23
  -3   1  -6   11.47    3.09
  -3   3  -6   14.42    3.02
  -3   4  -6    1.58    2.98
  -3   6  -5  140.65    5.49
  -3   8  -2   36.89    1.53
  -3   8   1  101.36    2.59
  -2  -8   0   29.69    2.58
  -2  -5  -3   33.38    3.46
  -2  -3  -4   47.46    3.81
  -2  -1  -5   33.32    3.94
  -2   0  -5   99.92    5.13
  -2   2  -5  906.33   13.40
  -2   3  -5  607.28   10.83
  -1  -7   1  151.24    3.02
   0  -3   4  425.81    6.54
   0  -1   3 1328.60   10.71
   0   0   2   24.76    1.77
  -9   9  -7    2.57    4.13
  -8   6  -8   36.62    6.22
  -8   7  -8   34.48    6.60
  -8   9  -7   26.43    5.71
  -7   2  -8    5.51    4.96
  -7   5  -8   27.34    5.40
  -7   6  -8   31.52    6.74
  -7  10  -6    7.03    3.35
  -6  -6  -5   -2.28    5.25
  -6  -4  -6    6.05    4.56
  -6  -2  -7   17.25    4.72
  -6   1  -8   -1.55    4.67
  -6   2  -8   17.94    5.39
  -6   3  -8   -0.22    3.63
  -6   4  -8   24.07    5.82
  -6   5  -8    0.50    5.31
  -6   9  -6    1.41    2.89
  -6  10  -5  103.84    5.54
  -5  -9  -2    0.23    3.36
  -5  -8  -3   35.62    5.06
  -5  -7  -4    6.05    4.77
  -5  -1  -7   43.14    5.49
  -5   6  -7    1.68    3.13
  -5   8  -6  196.78    7.74
  -5   9  -5   58.62    4.06
  -4  -5  -5   46.03    5.89
  -4  -3  -6    8.58    4.72
  -4   0  -7  176.40    8.97
  -4   1  -7  153.48    7.88
  -4   4  -7  430.28   11.97
  -4   8  -5  366.22    8.56
  -3 -10   1    3.40    2.03
  -3  -1  -6   51.82    4.73
  -2  -2  -5    1.01    3.00
  -2   4  -5   40.02    3.31
  -2   6  -3   15.98    1.51
  -2   6   2  149.14    3.85
  -1  -3  -3   44.22    2.90
  -1   0  -4  127.17    4.95
  -1   1  -4    2.85    2.18
  -1   3  -3   33.28    1.94
  -1   4  -2   50.73    1.72
   0  -3   3  230.04    4.05
   0  -2   3 6430.88   22.21
  -8   8  -8    6.16    5.32
  -7   7  -8    5.24    4.83
  -7   9  -7   89.38    6.91
  -6  -5  -6  145.73   10.38
  -6  -3  -7   33.65    7.75
  -6   0  -8    7.05    5.71
  -6   6  -8  114.50    8.26
  -6   8  -7    3.50    2.96
  -5  -6  -5   -1.07    4.26
  -5  -2  -7    7.42    4.21
  -5   1  -8    3.12    5.07
  -5   2  -8   16.64    4.24
  -5   3  -8   44.11    5.38
  -5   4  -8  108.87    7.89
  -5   7  -7   36.55    4.40
  -5  10  -4   86.48    4.07
  -4  -8  -3    4.69    3.51
  -4  -1  -7  144.34    8.03
  -4   7  -6   12.36    2.85
  -3  -8  -2    0.44    2.92
  -3  -7  -3   -1.81    3.26
  -3  -6  -4   18.20    4.14
  -3  -2  -6  147.94    7.37
  -3   2  -7   85.43    6.43
  -2  -9   1 1096.60   10.51
  -2   1  -6  282.22    8.88
  -1  -6  -1  585.00    8.31
  -1  -5  -2  259.26    6.21
  -1  -1  -4  214.50    6.17
  -1   2  -4  192.53    5.28
   0  -3   0 2162.15    7.87
   0  -1   2 6021.05   18.08
   0   0   1  350.04    3.33
  -7   8  -8   22.90    5.74
  -6  -9  -3   36.68    5.21
  -6  -8  -4   86.24    7.32
  -6  -7  -5   50.98    7.66
  -6  -1  -8    1.79    4.16
  -6   7  -8  464.62   14.22
  -6   9  -7    2.77    3.39
  -5  -5  -6   14.62    5.24
  -5  -3  -7   36.49    5.53
  -5  -1  -8    6.10    4.99
  -5   0  -8    7.29    3.95
  -5   6  -8  129.42    8.33
  -5   9  -6   -0.06    2.52
  -4  -9  -2   51.30    4.51
  -4  -7  -4    9.11    3.49
  -4  -6  -5   57.23    6.37
  -4  -2  -7    1.15    3.21
  -4   1  -8   20.66    5.07
  -4   2  -8    4.97    4.77
  -4   3  -8   34.53    5.77
  -4   6  -7    1.58    2.84
  -4   9  -4   87.07    3.71
  -3  -9  -1   33.99    3.44
  -3  -5  -5   92.24    6.79
  -3  -3  -6    3.09    3.05
  -3   0  -7   49.39    4.96
  -3   1  -7   43.72    4.72
  -3   3  -7    6.59    3.02
  -3   4  -7  351.38   10.59
  -3   6  -6  178.68    6.88
  -3   7  -5  406.81    8.50
  -3   8  -3   25.38    1.84
  -3   8   0   45.90    1.32
  -2  -8  -1    2.83    2.11
  -2  -7  -2  266.12    7.33
  -2  -6  -3   15.39    2.84
  -2  -5  -4    6.49    3.24
  -2  -3  -5    7.17    2.79
  -2  -1  -6  374.10   10.58
  -2   0  -6   30.55    3.74
  -2   2  -6   -0.83    2.24
  -2   3  -6   47.68    4.33
  -1  -2  -4  264.79    7.01
   0  -3   2  168.71    2.55
   0  -2  -1 3064.55   12.66
   0  -1  -1    8.52    0.87
  -8   9  -8   44.09    6.01
  -7   6  -9    1.77    4.73
  -7  10  -7    9.97    4.26
  -6   2  -9   18.58    5.81
  -6   3  -9    4.01    5.02
  -6   4  -9   34.00    6.40
  -6   5  -9   41.37    6.93
  -6   8  -8    9.12    4.89
  -6  10  -6   -1.07    2.56
  -5  -9  -3   -0.76    3.06
  -5  -8  -4    3.47    3.43
  -5  -7  -5   14.71    5.46
  -5  -4  -7   -1.65    5.77
  -5  -2  -8   19.30    5.93
  -5   7  -8   12.13    4.42
  -5   8  -7    2.01    2.64
  -4 -10  -1   13.95    3.03
  -4  -5  -6    5.36    4.97
  -4  -3  -7   44.54    5.53
  -4   0  -8   23.77    4.68
  -4   4  -8   76.24    6.07
  -4   7  -7   24.44    4.47
  -4   8  -6    6.63    2.94
  -3 -10   0   11.08    2.57
  -3  -2  -7   22.90    4.90
  -2  -2  -6    3.28    3.55
  -2   4  -6   12.98    2.89
  -2   6   1  418.76    5.11
  -1  -7   0   10.28    1.43
  -1  -7   5  438.62    6.30
  -1  -3  -4  362.91    8.44
  -1  -1  -5  104.46    5.25
  -1   0  -5  579.01   10.88
  -1   1  -5   24.16    3.17
  -1   3  -4  156.83    4.61
  -1   4  -3  154.28    3.69
   0  -2   2 9858.97   21.22
  -7   7  -9   11.66    4.97
  -7   9  -8    2.84    3.52
  -6   6  -9    0.88    4.07
  -6   7  -9    1.09    4.68
  -5  -6  -6   10.18    4.70
  -5   0  -9   10.44    5.50
  -5   1  -9   -1.57    3.66
  -5   2  -9    0.39    3.71
  -5   3  -9   26.46    5.20
  -5   4  -9    4.30    3.93
  -5  10  -5    8.57    2.49
  -4  -8  -4   -3.65    3.99
  -4  -2  -8    1.64    5.02
  -4  -1  -8   11.06    4.04
  -4   6  -8   83.70    6.88
  -4   9   1   31.74    1.76
  -3  -8  -3    9.15    3.72
  -3  -7  -4   68.82    5.72
  -3  -6  -5   41.54    5.64
  -3   1  -8   43.04    5.99
  -3   2  -8  437.47   13.06
  -3   3  -8  164.61    8.61
  -3   7  -6    0.17    2.41
  -3   8  -4    0.05    1.41
  -2  -9   0  113.55    4.28
  -2  -9   6   -1.62    1.44
  -2  -7  -3  114.38    5.84
  -2  -6  -4    4.29    3.31
  -2  -3  -6   78.72    6.26
  -2   0  -7   49.38    5.30
  -2   1  -7    7.54    3.86
  -2   2  -7   61.10    5.37
  -1  -6  -2    3.76    1.83
  -1  -5  -3  127.12    5.15
  -1  -2  -5  141.73    6.05
  -1   2  -5  295.98    7.35
   0  -3  -1    0.22    0.92
   0  -1  -2  962.76    8.67
  -7   8  -9   37.28    5.88
  -6   9  -8    9.64    4.15
  -6  10  -7    2.13    3.38
  -5  -5  -7    7.01    4.94
  -5  -1  -9   35.43    7.66
  -5   6  -9   24.09    4.83
  -5   8  -8   11.43    4.16
  -5   9  -7   16.53    3.53
  -4  -9  -3   -0.77    2.55
  -4  -7  -5   52.32    5.54
  -4  -6  -6   14.46    5.47
  -4   1  -9    8.31    5.10
  -4   2  -9   16.24    4.67
  -4   3  -9   39.42    5.28
  -4   4  -9    7.73    5.15
  -4   8  -7   25.50    4.21
  -3  -9  -2    3.40    2.23
  -3  -5  -6   35.37    4.80
  -3  -3  -7   10.52    3.70
  -3  -1  -8   65.22    6.96
  -3   0  -8   14.43    3.96
  -3   4  -8    5.16    3.23
  -3   6  -7   -1.08    2.34
  -2  -8  -2   71.24    4.48
  -2  -5  -5   13.41    3.34
  -2  -1  -7  148.90    7.42
  -2   3  -7    0.89    2.68
  -2   4  -7    1.12    3.22
  -2   6  -5   57.00    3.37
  -1  -7  -1   70.02    3.28
  -1  -6   5  150.61    4.10
  -1  -3  -5   19.10    3.54
  -1   0  -6  162.06    6.73
  -1   1  -6   17.17    3.48
  -1   2   3  574.53    7.80
  -1   3  -5  259.55    6.69
  -1   3   2   32.43    1.77
  -1   4  -4    8.02    1.81
   0  -2  -2  162.94    3.86
   0  -1   1  200.70    2.18
   0   0  -2   25.49    1.61
  -7   9  -9    7.86    5.05
  -6   6 -10   -4.10    5.97
  -6   8  -9   -1.27    3.40
  -5  -9  -4   29.52    4.83
  -5  -8  -5   23.27    4.99
  -5  -7  -6    3.94    4.53
  -5  -6  -7    5.25    5.89
  -5   2 -10   14.79    6.62
  -5   3 -10   -0.76    5.92
  -5   4 -10   34.46    7.18
  -5   7  -9   51.37    5.83
  -4  -5  -7   23.56    5.00
  -4  -3  -8    5.06    4.13
  -4  -1  -9   20.75    6.13
  -4   0  -9   13.28    4.53
  -4   7  -8    2.01    3.06
  -4   9  -6    5.61    2.54
  -3 -10  -1   33.50    3.76
  -3  -7  -5   24.60    4.74
  -3  -2  -8   19.33    5.08
  -3   7   2   53.92    2.61
  -2  -2  -7  109.50    6.70
  -1  -7   4   60.40    2.05
  -1  -6  -3  110.91    5.14
  -1  -5  -4   14.43    3.21
  -1  -1  -6  117.43    5.89
  -1   2  -6    7.95    2.21
   0  -3  -2 1008.56    9.94
   0  -2  -3  256.17    5.86
   0  -1  -3  605.27    8.31
   0   0  -3   12.25    1.92
  -6   7 -10    7.01    4.59
  -6   9  -9   13.26    4.99
  -6  10  -8   24.62    4.82
  -5   5 -10   17.15    5.39
  -5   6 -10   28.29    6.89
  -5   8  -9   -3.66    4.33
  -5   9  -8    2.05    3.71
  -4  -9  -4    1.64    4.09
  -4  -8  -5   59.67    6.35
  -4  -7  -6    3.37    5.07
  -4  -4  -8    2.81    4.32
  -4  -2  -9   24.09    6.34
  -4   2 -10    0.76    5.36
  -4   3 -10   -1.65    5.36
  -4   6  -9  195.85    9.42
  -4   8  -8    1.74    3.35
  -3  -9  -3    9.65    3.61
  -3  -8  -4   16.14    3.56
  -3  -6  -6   20.65    4.35
  -3  -5  -7   68.36    7.01
  -3  -3  -8    0.06    4.72
  -3   0  -9   70.28    7.14
  -3   1  -9    8.73    3.98
  -3   2  -9    6.01    3.68
  -3   3  -9   30.49    4.76
  -3   4  -9   35.03    5.48
  -3   6  -8   58.13    5.04
  -3   7  -7   22.70    3.28
  -2  -9  -1    8.35    2.35
  -2  -8  -3   50.80    4.40
  -2  -7  -4   25.97    4.11
  -2  -6  -5    5.19    3.08
  -2  -5  -6  324.41   11.26
  -2  -3  -7   98.85    6.59
  -2  -1  -8  120.98    8.06
  -2   0  -8  100.46    6.72
  -2   1  -8  313.05   10.75
  -2   2  -8  132.55    7.27
  -2   3  -8    9.98    3.43
  -2   6  -6   -1.55    2.03
  -1  -7  -2    5.43    2.06
  -1  -2  -6  164.09    6.96
  -1   3  -6   32.04    3.08
  -1   4  -5   27.61    2.45
   0  -3  -3   29.02    2.66
   0   1  -2 6042.58   18.76
  -6   8 -10    2.26    5.08
  -5   7 -10  134.65    9.53
  -5  10  -7   20.03    3.50
  -4  -6  -7    4.19    4.20
  -4  -5  -8   33.12    7.06
  -4   0 -10    0.28    3.94
  -4   1 -10    3.42    4.58
  -4   4 -10   15.63    4.74
  -4   7  -9   11.88    3.82
  -4   9  -7    3.14    3.00
  -3 -10  -2   -0.16    2.67
  -3  -4  -8    8.25    5.82
  -3  -2  -9    3.97    5.08
  -3  -1  -9    5.17    3.84
  -3   7  -8   35.62    4.71
  -3   8  -6  115.14    4.97
  -2  -9   5    5.39    1.29
  -2  -2  -8   11.43    4.63
  -2   4  -8   38.38    4.45
  -2   5   2   44.92    2.22
  -2   7  -4   12.14    1.64
  -2   7  -3   42.58    1.87
  -1  -8   1   50.10    1.86
  -1  -6  -4  448.43   10.57
  -1  -5  -5    1.61    3.18
  -1  -3  -6   11.33    3.10
  -1  -1  -7   -0.02    3.66
  -1   0  -7  270.85    9.09
  -1   1  -7   12.27    3.09
  -1   2  -7  125.65    6.19
  -1   4  -6  735.04   12.14
   0  -2  -4    0.87    1.60
   0  -1  -4  164.43    5.17
   0   0  -4  186.34    5.28
   0   1  -4   67.25    3.48
   0   1  -3 1277.58   10.94
  -6   9 -10   25.67    5.95
  -6  10  -9   10.51    4.96
  -5   8 -10  186.57   10.21
  -5   9  -9    5.38    4.32
  -4  -8  -6    1.02    4.76
  -4  -1 -10   -5.98    4.71
  -4   6 -10   98.93    7.65
  -4   8  -9   61.49    5.94
  -3  -9  -4   23.04    4.27
  -3  -8  -5   36.44    5.25
  -3  -7  -6   50.90    6.10
  -3  -6  -7   41.35    6.58
  -3   0 -10    1.90    5.49
  -3   1 -10   53.78    6.16
  -3   2 -10    9.23    4.27
  -3   3 -10   67.64    6.65
  -3   4 -10   14.42    5.55
  -3   6  -9    8.59    3.64
  -3   8  -7  188.10    7.23
  -2 -10   1   67.14    2.79
  -2 -10   2  168.63    2.99
  -2  -9  -2   -2.28    2.34
  -2  -7  -5    0.72    4.00
  -2  -6  -6   76.26    6.68
  -2  -3  -8   65.52    6.68
  -2   0  -9  149.81    8.84
  -2   1  -9   17.12    4.18
  -2   2  -9   -3.11    3.08
  -2   3  -9   96.23    7.13
  -2   6  -7   81.65    4.96
  -1  -8   0   19.47    1.77
  -1  -7  -3   28.01    3.31
  -1  -2  -7  140.71    7.11
  -1   1   3 1055.21   10.16
   0  -5  -1   16.38    1.57
   0  -2  -5  207.20    6.85
   0  -2   1  374.40    2.38
   0  -1  -5    7.17    2.07
   0   0  -5   27.00    2.78
  -5   6 -11    8.66    5.27
  -5   7 -11    2.08    5.79
  -5  10  -8   -0.25    2.51
  -4  -9  -5   -3.63    3.54
  -4  -7  -7   20.70    5.14
  -4   2 -11    1.39    5.12
  -4   3 -11   37.20    6.50
  -4   4 -11   20.85    5.77
  -4   5 -11    2.14    6.31
  -4   7 -10   10.68    4.03
  -4   9  -8    1.65    3.01
  -4  10  -5  412.25    7.81
  -4  10  -4    5.82    1.37
  -4  10  -3  239.26    3.80
  -3  -5  -8    8.56    4.33
  -3  -1 -10   41.37    5.97
  -3   7  -9   32.63    5.24
  -2 -10   0   22.16    2.42
  -2  -8  -4    9.17    2.90
  -2  -5  -7    3.61    3.54
  -2  -2  -9   77.90    7.61
  -2  -1  -9   17.76    4.36
  -2   4  -9   52.83    5.23
  -2   6  -8   20.95    4.07
  -2   6   0  370.53    3.62
  -2   7  -6   26.64    3.01
  -1  -8  -1  355.39    7.01
  -1  -6  -5   26.99    4.26
  -1  -6   4  156.42    3.51
  -1  -5  -6   97.57    6.51
  -1  -3  -7  439.34   12.19
  -1  -1  -8    4.19    4.11
  -1   0  -8   58.71    5.30
  -1   1  -8   -1.20    2.88
  -1   2  -8   26.98    4.03
  -1   2   2  191.36    3.89
  -1   3  -8   94.81    6.33
  -1   3   1   98.11    2.31
  -1   4  -7   24.41    3.34
   0  -5  -2   85.61    3.46
   0  -5   0   11.63    1.07
   0  -3  -5    3.69    2.57
   0  -3   1 2191.77    3.88
   0   0  -6   29.93    3.61
   0   1  -5  866.53   12.14
   0   2  -4   22.22    2.33
   0   2  -3 6342.02   23.10
  -5   9 -10    9.59    5.23
  -5  10  -9    2.69    3.56
  -4   6 -11   46.07    6.37
  -4   8 -10   16.97    5.35
  -4   9   0   10.96    1.11
  -4  10  -6   89.96    4.54
  -3  -8  -6    8.21    4.94
  -3  -7  -7    6.17    5.19
  -3  -6  -8   12.75    5.63
  -3  -4  -9   10.74    5.13
  -3  -2 -10    2.05    4.89
  -3   1 -11   -0.06    5.57
  -3   2 -11   59.84    7.51
  -3   3 -11   19.78    6.09
  -3   4 -11   -5.36    5.45
  -3   6 -10    4.43    3.69
  -3   8  -8    4.97    2.62
  -3   9  -5   34.76    2.72
  -2  -9  -3   18.59    3.36
  -2  -7  -6   62.06    6.43
  -2  -6  -7   -3.31    4.59
  -2  -3  -9   30.55    6.67
  -2   0 -10    6.16    5.43
  -2   1 -10    1.26    3.81
  -2   2 -10   45.55    5.59
  -2   3 -10    6.30    4.68
  -2   7  -7   36.68    3.86
  -1  -8  -2  439.05    8.86
  -1  -7  -4  243.61    8.20
  -1  -2  -8  428.96   12.71
  -1  -2   4  166.46    4.44
  -1   1  -9    2.19    4.31
  -1   4  -8  124.86    6.76
   0  -5  -3   13.17    1.88
   0  -2  -6   -0.57    2.33
   0  -1  -6  469.58   10.62
   0   1  -6  160.35    6.02
   0   2  -5   15.75    2.20
  -5   8 -11   -3.17    4.07
  -4   7 -11   57.19    6.47
  -4   9  -9   95.78    6.27
  -3  -9  -5   15.84    3.92
  -3  -5  -9    1.90    5.92
  -3   0 -11   -3.34    3.88
  -3   7 -10   29.22    5.53
  -3   7   1    0.30    0.95
  -3   8  -9   19.30    4.64
  -3   9  -4   38.11    2.20
  -2 -10  -1   16.21    2.68
  -2  -8  -5  105.26    6.49
  -2  -5  -8   62.22    6.35
  -2  -4  -9  103.53    8.75
  -2  -2 -10    1.65    5.71
  -2  -1 -10    1.02    3.66
  -2   4 -10    4.59    3.51
  -2   6  -9    6.22    3.27
  -2   7  -8    5.98    3.31
  -2   7  -2    0.11    0.45
  -1  -8  -3  125.08    5.68
  -1  -7   3  405.00    3.81
  -1  -6  -6  190.88    8.79
  -1  -5  -7    0.33    4.39
  -1  -5   4 2456.71   14.31
  -1  -3  -8   13.35    3.82
  -1  -3   4  135.70    3.87
  -1  -1  -9    1.11    3.36
  -1   0  -9   13.16    3.84
  -1   2  -9  175.65    8.41
  -1   3  -9    4.40    4.09
  -1   5  -2   41.34    1.29
   0  -5  -4    2.24    1.64
   0  -3  -6 1240.14   17.88
   0  -1  -7    1.95    2.71
   0   0  -7   21.81    3.12
   0   1  -7   68.23    4.56
   0   2  -6  337.41    8.32
   0   2  -2 9908.81   22.16
  -5   9 -11    4.43    5.10
  -5  10 -10   -2.00    4.44
  -4   8 -11   50.51    6.96
  -4   9 -10   17.25    4.92
  -4  10  -8    1.39    2.99
  -3  -8  -7   -3.63    4.70
  -3  -7  -8    7.40    5.56
  -3   3 -12    4.99    7.03
  -3   4 -12   -1.65    5.63
  -3   6 -11   32.08    5.38
  -3   9  -7   97.42    5.08
  -2 -10  -2    2.64    2.79
  -2  -9  -4    0.07    2.32
  -2  -7  -7   79.83    7.44
  -2  -6  -8  176.92   10.30
  -2   0 -11   27.65    6.58
  -2   1 -11   22.03    5.15
  -2   3 -11    9.91    4.31
  -2   4 -11   12.88    6.01
  -2   6 -10   22.45    5.10
  -1  -7  -5  115.71    6.27
  -1  -3  -9   -0.21    4.53
  -1  -2  -9    4.80    3.64
  -1   0 -10  126.95    8.60
  -1   0   3 2047.01   13.53
  -1   1 -10   58.10    6.89
  -1   2 -10   22.34    5.78
  -1   4  -9   14.42    3.62
  -1   6  -6   24.81    2.72
   0  -6  -3  368.14    8.06
   0  -6  -2  221.38    5.43
   0  -6  -1    1.36    1.19
   0  -5  -5  214.23    7.69
   0  -3  -7  296.58   10.09
   0  -2  -7   40.98    4.43
   0  -1  -8  612.28   14.48
   0   0  -8  545.71   13.56
   0   1  -8  125.50    7.08
   0   2  -7  169.51    6.75
   0   3  -6  451.10    9.44
   0   3  -5    1.83    1.53
   0   3  -4  422.66    6.92
  -4   7 -12   -2.31    4.54
  -4  10  -9    1.54    3.54
  -3  -9  -6   22.90    4.77
  -3   6   2  263.32    5.33
  -3   7 -11    3.69    3.85
  -3   8 -10    5.30    3.25
  -3   8  -1  429.34    3.23
  -3   9  -8   21.32    3.15
  -2  -9  -5   -1.41    3.38
  -2  -8  -6  155.00    8.19
  -2  -8   5   10.60    1.54
  -2  -5  -9   39.66    5.98
  -2  -4 -10   23.47    6.83
  -2  -2 -11   39.75    7.62
  -2  -1 -11    1.42    4.83
  -2   5   1   54.98    2.06
  -2   7  -9   89.71    5.92
  -2   8  -7  489.20   10.24
  -1  -8  -4   36.05    3.69
  -1  -7  -6    1.41    4.07
  -1  -6  -7   11.82    4.47
  -1  -5  -8   69.91    7.16
  -1  -2 -10    5.36    5.18
  -1  -1 -10   32.83    5.28
  -1   3 -10   33.30    4.84
  -1   4 -10   62.81    6.59
  -1   6  -7   62.73    4.27
  -1   6  -5  764.34   10.02
   0  -6  -4  393.77    9.35
   0  -5  -6  122.75    6.74
   0  -2  -8  938.85   17.85
   0   2  -8   47.72    4.53
   0   3  -7  102.37    5.12
  -4   8 -12  114.27    9.26
  -4   9 -11   73.93    7.21
  -3   6 -12    3.34    4.68
  -3   8 -11   43.02    5.98
  -3   9  -9   15.67    3.72
  -3   9  -3   35.06    1.40
  -2  -9   4   19.31    1.32
  -2  -8  -7   25.59    5.38
  -2  -7  -8    3.56    5.31
  -2  -6  -9    6.54    6.01
  -2   1 -12    0.37    4.28
  -2   2 -12   11.02    4.68
  -2   3 -12   13.41    5.45
  -2   4 -12    3.51    5.87
  -2   6 -11    4.31    4.75
  -2   7 -10   38.11    5.32
  -2   8  -8    1.42    3.01
  -2   8  -5   60.82    3.03
  -1  -9  -2   -0.49    1.97
  -1  -9  -1  389.68    7.31
  -1  -9   0   40.43    2.32
  -1  -8  -5   66.30    5.67
  -1  -4  -9    4.40    3.98
  -1   0 -11    2.47    5.57
  -1   1 -11    8.33    4.24
  -1   2 -11   85.49    7.28
  -1   3 -11    2.38    5.17
  -1   6  -8   14.70    3.09
  -1   6  -4   17.76    1.61
   0  -6  -5   92.59    5.64
   0  -6   0  174.47    3.07
   0  -3  -8    7.96    3.42
   0  -1  -9   15.47    4.01
   0   0  -9   27.69    4.50
   0   1  -9   54.14    5.28
   0   2  -9    5.84    4.10
   0   3  -8    6.22    2.83
   0   3  -3  229.88    4.22
   0   4  -7  267.18    7.95
   0   4  -6  392.41    8.56
   0   4  -5 1634.84   15.07
  -4  10 -10    6.27    3.19
  -3   7 -12    2.03    4.10
  -3   9 -10    1.09    3.91
  -2  -9  -6   59.62    6.39
  -2   7 -11    4.96    4.40
  -2   8  -9   -0.72    3.55
  -1  -9  -3   18.78    3.14
  -1  -7  -7   70.47    6.52
  -1  -6  -8   79.60    6.65
  -1  -5  -9    1.22    3.86
  -1  -4 -10   21.44    6.14
  -1  -2 -11    1.07    5.76
  -1  -1 -11    0.86    4.00
  -1  -1   3   57.49    2.40
  -1   1   2 3946.67   16.18
  -1   4 -11    3.39    3.78
  -1   6  -9   -0.77    2.56
   0  -7  -4   -0.87    2.47
   0  -7  -3  656.43   10.89
   0  -7  -2    9.63    1.96
   0  -6  -6    0.65    3.78
   0  -5  -7  147.12    7.47
   0  -3  -9    0.42    4.75
   0  -2  -9    3.24    3.43
   0  -1 -10    5.47    4.62
   0   0 -10   10.74    5.25
   0   1 -10   18.43    5.49
   0   2 -10   -1.56    4.55
   0   3  -9  541.32   13.35
   0   4  -8    2.17    2.43
   1  -2  -5  392.50    8.83
   1  -2  -4   18.76    2.70
   1  -1  -6  306.42    8.46
   1  -1  -5   55.96    3.89
  -4   8   1  124.34    3.54
  -4   9 -12  124.65    8.76
  -4  10 -11   13.63    5.15
  -3   8 -12    2.52    5.15
  -3   9 -11   -5.00    4.18
  -3  10  -8    0.59    2.45
  -3  10  -7   11.16    2.32
  -2  -8  -8    0.56    5.40
  -2  -7  -9    0.23    5.78
  -2  -7   5    0.58    1.39
  -2   6 -12   46.67    6.09
  -2   8 -10   48.46    5.66
  -2   8  -4   41.23    2.05
  -1  -9  -4   10.61    3.11
  -1  -8  -6    7.95    3.19
  -1  -6  -9   22.88    5.75
  -1  -1 -12   -0.96    6.23
  -1   0 -12    5.01    4.46
  -1   1 -12  102.94    8.34
  -1   2 -12   30.76    5.48
  -1   3 -12    0.19    3.99
  -1   4 -12   55.42    7.56
  -1   6 -10    4.06    3.05
  -1   7  -8   23.45    3.67
  -1   7  -7    2.78    2.43
   0  -7  -5   -0.30    2.90
   0  -7  -1  208.56    4.60
   0  -6  -7  137.28    7.92
   0  -5  -8    2.76    4.63
   0  -4  -9  228.24   10.80
   0  -2 -10   -3.39    4.24
   0   3 -10    8.66    3.55
   0   4  -9  251.32    9.16
   0   4  -4   51.68    2.71
   1  -3  -6    2.15    2.97
   1  -3  -5  467.16    9.69
   1  -3  -4    2.52    1.55
   1  -2  -7   31.88    4.39
   1  -2  -6   11.76    2.40
   1  -1  -7   -0.32    2.41
   1  -1  -4    2.08    1.47
   1   0  -7    5.99    2.36
   1   0  -6  467.52    9.89
   1   0  -5    3.08    1.81
   1   1  -7   94.00    5.55
   1   1  -6   14.98    3.00
  -3  10  -9    2.25    3.11
  -3  10  -6    3.49    1.73
  -2   6 -13   37.34    7.63
  -2   7 -12    3.76    3.90
  -2   8 -11   11.58    4.88
  -1  -9  -5   29.31    4.47
  -1  -8  -7    3.52    4.50
  -1  -7  -8   23.70    4.61
  -1  -6   3   13.16    1.12
  -1  -5 -10   70.17    7.42
  -1  -4 -11   33.24    7.73
  -1  -2   3 1828.83   11.79
  -1   2 -13   19.55    7.17
  -1   6 -11   14.93    4.17
  -1   7  -9    4.06    2.75
  -1   7  -6    2.92    1.53
   0  -7  -6   59.68    5.68
   0  -3 -10   27.82    5.21
   0  -1 -11   -0.75    3.86
   0   0 -11   68.66    6.73
   0   1 -11    0.34    3.82
   0   2 -11    9.18    4.06
   0   3 -11   -0.99    4.84
   0   4 -10   90.61    6.44
   1  -3  -7   15.82    3.38
   1  -3  -3  190.34    4.93
   1  -2  -8  721.74   15.21
   1  -2  -3  583.67    8.13
   1  -1  -8  433.56   11.72
   1  -1  -3 1036.79   10.39
   1   0  -9   93.12    6.74
   1   0  -8   10.50    3.28
   1   0  -4  516.91    8.24
   1   1  -8    0.66    2.68
   1   1  -5  349.96    7.54
   1   2  -7   59.71    4.42
  -3   9 -12    4.93    3.97
  -3  10 -10   -0.36    3.19
  -2   2   3 1456.15   12.31
  -2   7 -13    5.17    6.22
  -2   8 -12   -2.99    4.09
  -2   9  -9   78.22    5.52
  -2   9  -8   16.41    2.68
  -1 -10  -2    9.39    2.62
  -1  -9  -6    3.07    3.95
  -1  -9   1   33.90    1.32
  -1  -7  -9    6.95    5.63
  -1  -6 -10    3.99    6.20
  -1   3 -13    6.70    5.62
  -1   4 -13   13.06    5.62
  -1   6 -12    6.28    5.27
  -1   6  -3  188.69    3.24
  -1   7 -11    5.04    4.28
  -1   7 -10   -0.62    2.90
   0  -8  -4   31.76    3.80
   0  -8  -3  374.85    8.51
   0  -8  -2  275.40    6.37
   0  -7  -7   -4.69    3.98
   0  -6  -8   91.96    6.71
   0  -5  -9    0.92    3.53
   0  -4 -10   30.75    5.42
   0  -2 -11   18.34    4.85
   0   0 -12   14.19    6.13
   0   1 -12    1.04    4.04
   0   2 -12   13.81    5.58
   0   3 -12    4.21    5.02
   0   4 -11    7.90    3.70
   1  -5  -6  398.77   10.62
   1  -5  -5  416.42    9.86
   1  -5  -4   18.46    2.73
   1  -3  -8  551.27   13.63
   1  -2  -9   25.45    4.46
   1  -1  -9   14.55    3.85
   1   0 -10  202.03    9.80
   1   1  -9  131.71    7.13
   1   1  -4  579.15    8.48
   1   2  -9  229.17    9.17
   1   2  -8  509.74   11.76
   1   2  -6  488.45    9.61
  -3   9 -13    2.65    5.73
  -3  10 -11    0.22    3.01
  -3  10  -5  144.78    3.94
  -2   9 -11   -2.71    3.90
  -2   9 -10    2.94    2.72
  -2   9  -6   80.32    3.72
  -1 -10  -1    7.72    1.95
  -1  -8  -8    1.36    3.49
  -1  -3   3    3.27    1.06
  -1   2   1 1014.46    6.69
  -1   6 -13    0.49    5.32
  -1   8  -9    4.71    3.16
   0  -8  -6    4.99    3.43
   0  -8  -5   41.77    4.01
   0  -7  -8   -1.86    3.87
   0  -6  -9   -2.35    4.27
   0  -5 -10   37.61    6.44
   0  -4 -11    2.63    6.34
   0  -2 -12   38.84    7.56
   0  -1 -12   -0.06    4.01
   0   1 -13   14.75    6.49
   0   4 -12  146.39    9.56
   0   6  -9   53.85    5.25
   0   6  -8   12.95    3.02
   1  -5  -7   19.02    3.78
   1  -5  -3  170.02    5.10
   1  -3  -9  323.24   11.34
   1  -2 -10    0.30    4.35
   1  -1 -10  400.51   12.90
   1   0  -3 2091.44   14.08
   1   1 -10  396.06   12.42
   1   2 -10   -2.93    3.11
   1   2  -5  348.01    7.27
   1   3  -9   59.86    5.52
   1   3  -8  115.72    5.91
   1   3  -7   26.20    2.92
  -3  10 -12   35.55    5.79
  -2  -8   4    3.19    1.20
  -2   8 -13   10.02    4.56
  -2   9 -12   10.32    4.84
  -1  -9  -7    2.55    3.47
  -1  -8  -9    5.73    5.65
  -1  -5   3  162.19    3.15
  -1   7 -12   -1.26    3.50
  -1   8 -11   10.42    4.25
  -1   8 -10    5.55    2.98
  -1   8  -8  117.30    5.43
  -1   8  -7  232.24    6.77
   0  -8  -7    6.72    3.85
   0  -8  -1  194.18    4.53
   0  -7   0   81.83    2.18
   0  -6 -10   25.83    5.95
   0   0 -13    1.33    5.13
   0   2 -13   -0.36    4.14
   0   3 -13    3.09    4.40
   0   4 -13   12.34    6.16
   0   6 -11    4.43    4.67
   0   6 -10    3.27    3.17
   0   6  -7   82.47    4.21
   1  -6  -7    7.82    4.07
   1  -6  -6   24.69    3.57
   1  -6  -5  612.73   11.90
   1  -6  -4   40.45    3.57
   1  -5  -8   21.69    4.24
   1  -4  -9    3.74    3.52
   1  -3 -10   16.61    4.50
   1  -3  -2   32.49    1.87
   1  -2 -11   -1.94    5.28
   1  -2  -2  189.55    3.99
   1  -1 -11  317.71   12.44
   1   0 -11   83.05    6.94
   1   1 -11   55.50    5.90
   1   2 -11  130.71    8.05
   1   3 -11   24.96    5.22
   1   3 -10  257.61    9.80
   1   3  -6    5.70    1.88
   1   4  -9   60.76    5.40
   1   4  -8   64.98    4.89
  -3   5   2    4.17    1.45
  -3   7   0  350.28    4.53
  -2   3   2  106.65    3.06
  -2   9 -13   43.29    6.57
  -1   0   2  134.22    2.96
  -1   7 -13   -1.48    3.84
  -1   8 -12   12.35    5.08
   0  -9  -5   -1.25    2.69
   0  -9  -4   -4.17    2.66
   0  -9  -3    3.63    2.06
   0  -8  -8    2.75    4.11
   0  -7  -9    1.07    3.53
   0  -5 -11    2.28    4.67
   0   6 -12   72.13    7.34
   0   6  -6   97.44    4.17
   1  -6  -8    0.22    4.23
   1  -6  -3  301.99    6.84
   1  -5  -9   -3.14    3.14
   1  -5  -2   48.50    2.52
   1  -4 -10   54.49    6.09
   1  -2 -12   17.71    5.94
   1  -1 -12    4.41    5.20
   1   0 -12   35.72    5.71
   1   1 -12  160.88    9.51
   1   2 -12    7.93    4.25
   1   2  -4  150.71    4.37
   1   3 -12   81.20    7.97
   1   4 -11   12.92    5.00
   1   4 -10   16.40    3.74
   2  -1  -8    1.26    3.47
  -3   6   1  361.83    5.43
  -2   9  -5   29.63    2.00
  -2  10 -11   -0.98    3.57
  -2  10 -10   23.05    3.49
  -2  10  -9  118.56    5.91
  -1 -10   0   17.06    1.57
  -1   7 -14   -1.84    4.74
  -1   7  -4  122.42    3.14
  -1   8 -13    8.39    5.31
  -1   8  -6   46.04    2.99
   0  -9  -6    6.22    3.67
   0  -9  -2   31.79    2.78
   0  -7 -10    0.53    5.42
   0   4 -14   22.89    6.25
   0   6 -13    4.39    5.13
   0   7 -11    7.01    4.45
   0   7 -10   46.91    4.66
   0   7  -9    4.73    2.66
   0   7  -8   88.63    5.06
   1  -7  -7    5.79    4.13
   1  -7  -6    0.88    2.46
   1  -7  -5    3.71    2.40
   1  -7  -4   19.90    2.97
   1  -6  -9   10.49    5.16
   1  -5 -10   66.51    6.49
   1  -4 -11   -0.53    3.92
   1  -1 -13   56.73    8.43
   1  -1  -2 3926.27   16.44
   1   0 -13    6.69    4.51
   1   1 -13   92.22    8.10
   1   1  -3   57.59    2.64
   1   2 -13   36.18    6.74
   1   3 -13  117.71    9.56
   1   3  -5  784.35   10.39
   1   4 -12    2.32    4.63
   1   4  -6  678.18   10.66
   2  -3  -9  104.66    7.15
   2  -3  -8   61.18    5.68
   2  -3  -7   20.01    3.39
   2  -3  -6  153.80    6.35
   2  -2  -9   75.19    5.82
   2  -2  -8   57.40    4.92
   2  -2  -7    5.13    2.67
   2  -2  -6   54.25    4.17
   2  -1 -10   83.07    7.26
   2  -1  -9   17.86    3.83
   2  -1  -7    0.86    2.41
   2  -1  -6   33.35    3.63
   2   0 -10  164.70    8.97
   2   0  -9   74.59    5.69
   2   0  -8   74.74    5.18
   2   0  -7    0.53    2.34
   2   1  -9   28.44    4.96
   2   1  -8    2.05    2.94
  -4   9  -1  217.86    3.43
  -2  -2   4   92.09    3.52
  -2   1   3  830.91    9.02
  -2  10 -12   21.26    4.18
  -1   8 -14   -0.18    5.72
  -1   9 -12   11.91    4.33
  -1   9 -11    1.45    3.39
  -1   9 -10    9.00    2.78
  -1   9  -9    1.18    2.88
   0  -9  -7   37.83    5.09
   0  -8  -9    4.32    3.88
   0   6 -14    0.13    6.16
   0   7 -13    3.32    4.72
   0   7 -12  155.04    8.52
   0   7  -7    0.45    2.04
   1  -7  -8   15.83    3.80
   1  -7  -3  328.48    7.23
   1  -6 -10   -0.17    5.02
   1  -5 -11    4.85    5.58
   1  -4 -12   -6.56    6.02
   1   2 -14   50.91    8.57
   1   3 -14   59.52    8.50
   1   4 -13    0.40    5.12
   2  -3 -10   27.70    5.84
   2  -3  -5   99.72    4.79
   2  -2 -11  112.33    8.49
   2  -2 -10   88.21    6.67
   2  -2  -5  740.12   11.60
   2  -1 -11   -0.73    3.43
   2   0 -11   69.13    6.40
   2   0  -6   13.76    2.42
   2   1 -11    6.82    4.66
   2   1 -10   35.23    4.77
   2   1  -7   69.39    4.32
   2   2 -11    2.21    4.31
   2   2 -10  136.61    8.07
   2   2  -9    2.56    2.85
   2   2  -8   89.39    5.68
  -2  -7   4    4.95    1.28
  -2  10 -13   -1.78    3.72
  -2  10  -7    6.71    1.95
  -1   9 -13   37.07    6.17
  -1   9  -8   -0.37    2.20
   0   7 -14   15.30    6.62
   0   8 -11   13.19    4.41
   0   8 -10   17.34    4.14
   1  -8  -7   29.89    4.82
   1  -8  -6    2.14    3.03
   1  -8  -5    9.99    3.25
   1  -7  -9    2.30    3.31
   1  -6 -11   12.90    6.19
   1  -6  -2  289.91    5.61
   1   4 -14    2.68    6.25
   1   6 -11   14.99    4.97
   1   6 -10    5.31    4.11
   2  -5  -9   11.25    4.84
   2  -5  -8   33.71    4.30
   2  -5  -7  543.77   12.63
   2  -5  -6   32.63    4.01
   2  -4 -10   33.38    5.03
   2  -2 -12    5.19    5.76
   2  -1 -12   41.24    5.78
   2  -1  -5  177.06    5.66
   2   0 -12   79.39    7.14
   2   1 -12  124.80    8.33
   2   1  -6  178.16    6.19
   2   2 -12  106.44    8.27
   2   2  -7  829.81   13.48
   2   3 -11   34.12    5.69
   2   3 -10    3.60    4.00
   2   3  -9  347.55   10.45
  -2  -3   4 4387.21   21.26
  -2   8  -3   27.79    0.96
  -1   9 -14    5.88    5.20
   0   8 -13   10.31    5.19
   0   8 -12   43.70    5.13
   0   8  -9  115.43    5.94
   1  -8  -8   23.94    4.68
   1  -8  -4   17.17    2.45
   1  -7 -10   27.71    5.20
   1   3  -4  132.93    3.92
   1   4  -5  284.77    6.22
   1   6 -13   -1.72    5.06
   1   6 -12   25.20    4.72
   1   6  -9   31.73    3.73
   2  -6  -8  109.22    7.36
   2  -6  -7   48.33    5.26
   2  -6  -6   45.53    4.50
   2  -5 -10    0.06    4.36
   2  -5  -5  282.86    7.68
   2  -4 -11   86.84    7.37
   2  -3  -4    4.64    2.08
   2  -2 -13    9.82    6.43
   2  -1 -13   22.85    5.31
   2   0 -13    2.78    4.05
   2   0  -5  182.88    5.58
   2   1 -13  164.31    9.83
   2   2 -13  177.20   10.00
   2   3 -13    9.34    5.89
   2   3 -12   12.94    4.10
   2   3  -8    7.66    2.68
   2   4 -11  178.84    9.04
   2   4 -10    3.16    4.13
  -4   7   1    8.66    1.54
  -4   8   0  118.96    3.24
  -2  -9   3   37.30    1.66
  -2  -6   4    1.64    1.22
  -2  -5   4  441.67    6.57
  -1  -1   2 5489.57   17.06
  -1   8  -5   93.01    3.18
  -1   9  -7  113.13    4.52
  -1  10 -13   11.87    4.47
  -1  10 -12    0.26    3.78
  -1  10 -11    0.04    3.22
  -1  10 -10    2.14    2.74
   0  -9  -1  156.70    3.87
   0   8 -14    6.68    4.54
   0   8  -8   31.02    3.47
   1  -9  -6    5.59    3.30
   1  -8  -9    0.88    3.24
   1  -8  -3  211.44    5.97
   1  -7  -2   87.10    3.36
   1   0  -2  138.12    3.02
   1   6 -14   60.91    6.79
   1   6  -8   23.35    2.98
   1   7 -12    1.88    4.45
   1   7 -11   88.16    6.80
   2  -6 -10   10.54    5.23
   2  -6  -9    0.59    3.23
   2  -6  -5    6.09    2.95
   2  -5 -11   18.31    4.80
   2  -4 -12   33.34    6.07
   2  -2  -4   93.94    3.87
   2   1 -14   45.50    6.87
   2   1  -5  395.70    7.94
   2   2 -14    3.85    4.85
   2   2  -6    2.44    1.79
   2   3 -14    4.53    6.55
   2   3  -7   88.81    4.83
   2   4 -13   11.73    5.52
   2   4 -12    7.54    3.73
   2   4  -9  182.20    7.43
   3  -2 -10   21.64    4.95
   3  -2  -9    7.22    4.06
   3  -1 -10    5.66    4.67
   3  -1  -9   61.35    5.98
   3   0 -10  141.99    8.07
  -2   0   3  129.19    3.57
  -2   5   0    9.74    0.93
  -2  10  -6   54.88    2.71
  -1   3   0 3123.49    8.44
  -1  10 -14   10.79    5.81
  -1  10  -9   61.43    4.33
   0 -10  -2  204.11    5.37
   0  -8   0   44.82    1.62
   0   2  -1  396.16    2.51
   0   9 -13    6.51    4.75
   0   9 -12   10.34    4.48
   0   9 -11   16.56    4.21
   1  -9  -8   10.83    4.63
   1  -9  -7   -1.75    2.58
   1  -9  -5    4.81    2.66
   1  -8 -10    2.76    4.05
   1   2  -3 1799.86   11.76
   1   6  -7  107.34    4.71
   1   7 -14    4.21    5.47
   1   7 -13    6.32    3.83
   1   7 -10   39.51    4.21
   1   7  -9   73.66    5.11
   2  -7  -9    8.86    4.74
   2  -7  -8    0.78    2.90
   2  -7  -7   50.39    4.66
   2  -7  -6   62.19    5.07
   2  -6 -11   12.34    6.09
   2  -5 -12    6.51    4.89
   2  -5  -4  296.54    7.02
   2  -1  -4   26.62    2.27
   2   4 -14    3.73    4.07
   2   4  -8   23.99    3.25
   3  -3 -10    8.40    3.67
   3  -3  -9   30.91    4.38
   3  -3  -8   47.27    5.06
   3  -2 -12   10.64    5.88
   3  -2 -11   16.36    4.23
   3  -2  -8   20.26    3.55
   3  -1 -12   47.41    6.70
   3  -1 -11   79.22    6.51
   3  -1  -8   46.12    4.41
   3   0 -12   82.43    7.07
   3   0 -11  321.72   11.66
   3   0  -9   36.20    4.37
   3   0  -8    3.39    3.41
   3   1 -12  309.81   12.66
   3   1 -11   21.38    4.42
   3   1 -10   53.03    5.26
   3   1  -9  202.00    8.45
  -2   2   2 3213.42   15.60
   0   9 -14   99.95    7.63
   0   9 -10  135.57    6.33
   1  -9  -4   67.43    4.13
   1  -5  -1  277.03    4.20
   1  -3  -1  103.41    2.40
   1   8 -13   13.66    4.68
   1   8 -12   -1.40    3.64
   2  -7 -10   -2.40    3.26
   2  -7  -5   96.59    5.12
   2  -6  -4   -1.92    1.94
   2   0  -4  321.41    6.52
   2   3  -6  457.28    8.89
   2   6 -13    3.81    4.66
   2   6 -12   14.31    5.07
   3  -5  -9   -3.38    4.17
   3  -5  -8    2.71    3.69
   3  -4 -11    5.32    4.81
   3  -4 -10    3.57    3.67
   3  -3  -7   48.66    4.21
   3  -2 -13   -4.22    5.70
   3  -2  -7    8.71    2.65
   3  -1 -13   21.91    5.36
   3  -1  -7    3.25    2.13
   3   0 -14   50.59    8.26
   3   0 -13   64.10    6.72
   3   1 -14   24.31    7.18
   3   1 -13    2.15    4.09
   3   1  -8  214.61    8.01
   3   2 -13    3.91    5.09
   3   2 -12    8.33    3.92
   3   2 -11  192.30    8.98
   3   2 -10    8.64    3.52
   3   2  -9    3.79    3.62
   3   3 -12   -2.29    4.53
   3   3 -11   43.77    5.63
  -1  10  -8   23.38    2.61
   0   9  -9   66.45    4.58
   1   7  -8  428.04    9.55
   1   8 -14   22.33    4.73
   1   8 -11    1.07    2.69
   2  -8  -9   36.00    5.74
   2  -8  -8    2.92    2.91
   2  -8  -7   -1.38    2.36
   2  -8  -6   69.53    5.28
   2  -7 -11   10.90    4.74
   2  -3  -3 1429.87   12.71
   2   2  -5  135.63    4.57
   2   4  -7   11.41    2.14
   2   6 -15   -3.20    5.63
   2   6 -14    2.43    4.14
   2   6 -11   18.32    3.91
   2   6 -10   -0.34    3.57
   3  -5 -11  173.48    9.89
   3  -5 -10   34.73    4.98
   3  -5  -7   10.97    3.73
   3  -4 -12   -0.59    4.08
   3  -3  -6   52.55    4.09
   3  -2  -6   33.29    3.56
   3   0  -7  284.94    8.27
   3   2 -14  414.38   15.16
   3   2  -8   15.10    3.56
   3   3 -14   52.25    7.32
   3   3 -13   -0.65    3.67
   3   3 -10   22.77    3.92
   3   4 -12    2.10    4.18
  -1   1   1  281.32    3.31
  -1   9  -6   18.90    1.91
   0  10 -14   10.25    5.35
   0  10 -13   10.67    4.19
   0  10 -12   48.02    5.37
   1  -9  -3   20.67    2.46
   1  -8  -2  228.38    5.16
   1  -6  -1   88.59    2.53
   1   8 -10    2.92    2.55
   2  -8 -10   31.92    5.12
   2  -8  -5    9.40    2.96
   2  -7  -4   27.99    2.95
   2  -5  -3    2.04    1.57
   2  -2  -3 1439.10   12.39
   2   6  -9   29.78    4.01
   2   7 -14   -4.17    4.72
   2   7 -13    7.45    4.90
   2   7 -12   20.59    5.04
   3  -6 -11   22.06    5.93
   3  -6 -10    9.32    3.79
   3  -6  -9    1.04    3.03
   3  -6  -8    4.51    3.16
   3  -6  -7  175.49    7.77
   3  -5 -12   22.50    5.50
   3  -5  -6    8.68    3.11
   3  -1  -6  189.84    6.33
   3   1  -7  400.54    9.41
   3   3  -9   91.50    5.57
   3   4 -15   37.51    7.86
   3   4 -14   37.95    5.71
   3   4 -13    5.70    4.00
   3   4 -11   31.47    4.38
   3   4 -10   80.94    6.29
  -2  -1   3  415.39    6.03
  -1  -2   2 4262.39   14.28
   0   6  -4  135.46    3.23
   0   7  -5   99.46    3.31
   1  -2  -1 1034.49    6.72
   1   4  -4  969.88    9.44
   1   6  -6    0.28    1.55
   1   8  -9   16.39    3.20
   1   9 -15    4.34    5.36
   1   9 -14   20.57    5.08
   1   9 -13    2.14    3.02
   1   9 -12   54.21    5.69
   2  -9  -8    4.43    3.87
   2  -9  -7   78.75    5.94
   2  -6  -3    6.92    1.84
   2   1  -4  712.70    9.10
   2   7 -15    1.85    4.55
   2   7 -11    7.92    3.20
   3  -7 -10    3.79    4.64
   3  -7  -9   26.03    5.23
   3  -7  -8   16.42    4.44
   3  -6 -12    2.15    4.39
   3  -6  -6    5.13    2.99
   3   0  -6  301.15    7.67
   3   2  -7    4.99    2.59
   3   3  -8   15.98    3.47
   3   4  -9  316.15    9.54
   4  -3 -10    4.61    4.32
   4  -2 -13   17.58    6.33
   4  -2 -12    3.74    3.90
   4  -2 -11    4.12    3.59
   4  -2 -10   -1.79    2.98
   4  -2  -9   53.53    5.74
   4  -1 -14    6.48    6.71
   4  -1 -13   18.17    4.83
   4  -1 -12    1.79    3.64
   4  -1 -11    3.90    3.45
   4  -1 -10   44.82    5.00
   4  -1  -9   47.60    5.25
   4   0 -14   -1.99    5.55
   4   0 -13    5.81    4.06
   4   0 -12  129.41    8.20
   4   0 -11   19.88    4.29
   4   0 -10   19.03    4.68
   4   1 -14    4.87    6.05
   4   1 -13   48.09    6.86
   4   1 -12   -1.58    3.46
   4   1 -11   12.99    5.11
   4   2 -13    8.34    5.11
  -3   5   1  566.73    6.73
  -2   6  -1  340.50    3.02
  -2   9  -4    7.41    0.73
  -1  -7   2  142.56    2.20
   0  10 -10    1.81    2.38
   1   1  -2 5495.91   17.11
   1   7  -7 1173.46   13.77
   1   9 -11  221.80    8.50
   2  -9  -6    1.98    2.29
   2  -8  -4   11.96    2.49
   2  -1  -3  852.66    9.18
   2   3  -5 1620.10   14.58
   2   4  -6   30.99    2.55
   2   6  -8   -1.20    2.31
   2   7 -10   29.28    3.71
   2   8 -15    4.98    5.55
   2   8 -14    4.80    5.07
   2   8 -13    7.64    4.67
   3  -7 -11   -0.46    3.91
   3  -7  -7   42.37    4.22
   3  -5  -5   23.42    2.98
   3  -3  -5  194.01    6.00
   3  -2  -5 1616.64   16.53
   3   1  -6  100.15    4.86
   3   6 -15    4.03    5.91
   3   6 -14   37.05    6.56
   3   6 -13   -1.07    4.72
   4  -5 -11   -0.39    4.43
   4  -5 -10   66.45    6.44
   4  -4 -13   95.63    9.25
   4  -4 -12   18.18    4.77
   4  -4 -11   15.76    4.30
   4  -4 -10    2.36    3.30
   4  -3  -9    2.42    2.98
   4  -3  -8   21.12    4.09
   4  -2  -8  152.01    7.26
   4   0  -9    0.59    2.70
   4   1 -10  211.30    8.74
   4   2 -14   16.83    4.77
   4   2 -12   42.52    5.32
   4   2 -11   -0.45    3.02
   4   3 -14   21.99    6.38
   4   3 -13   13.95    5.64
   4   3 -12    6.14    4.75
  -2  -8   3  357.29    4.93
  -1  10  -7    1.21    1.49
   0   8  -6  214.74    5.10
   1  -7  -1  507.20    5.81
   1   8  -8   -0.77    2.00
   1   9 -10    3.16    3.01
   1  10 -15   -0.22    4.72
   1  10 -14   54.26    6.05
   2  -9  -5   -1.11    2.42
   2  -7  -3  174.40    5.00
   2   8 -12   26.90    4.07
   3  -8 -11   19.87    5.54
   3  -8 -10   -0.97    3.91
   3  -8  -9    1.67    2.92
   3  -8  -8    4.96    3.82
   3  -7  -6   29.50    4.01
   3  -6  -5   51.57    3.90
   3  -1  -5 1940.31   17.69
   3   4  -8   63.14    4.60
   3   6 -12  108.85    6.90
   3   6 -11  330.47   10.98
   4  -5 -12   29.55    5.64
   4  -5  -9    0.83    2.96
   4  -1  -8    0.50    2.62
   4   0  -8  334.40    9.88
   4   1  -9   26.72    3.83
   4   2 -10   -0.34    2.75
   4   3 -15   38.49    6.66
   4   3 -11    4.65    3.29
   4   4 -15   -1.58    6.10
   4   4 -13    7.57    5.19
  -2  -2   3   14.24    1.37
  -2   1   2 3281.08   15.18
  -2   3   1   13.04    1.18
   1  -9  -2    0.41    1.23
   1   3  -3    3.20    0.85
   1  10 -13    0.24    2.79
   1  10 -12    6.83    3.72
   2   2  -4   96.71    3.54
   2   7  -9 1965.10   21.07
   2   8 -11  248.09    8.82
   2   9 -15   14.55    5.72
   2   9 -14    9.83    4.81
   3  -8  -7   35.05    3.82
   3   0  -5   30.78    3.16
   3   2  -6 1208.94   14.46
   3   3  -7   42.97    3.29
   3   7 -15    5.75    4.42
   3   7 -14   -2.75    3.26
   3   7 -13   -2.17    3.99
   4  -6 -12   -0.06    3.84
   4  -6 -11   80.01    6.75
   4  -6 -10   21.19    4.27
   4  -6  -9    7.18    3.36
   4  -5  -8  141.62    6.94
   4  -3  -7    3.11    2.41
   4  -2  -7   -1.86    2.23
   4   1  -8   23.22    3.83
   4   2  -9    8.99    3.03
   4   3 -10   33.87    4.25
   4   4 -12    2.53    3.25
   4   4 -11  120.87    7.54
   5  -2 -13   12.09    5.48
   5  -2 -12   -1.32    4.95
   5  -1 -14   26.47    6.98
   5  -1 -13    3.90    5.59
   5  -1 -12  114.55    8.54
   5   0 -14   22.82    5.98
   5   0 -13   -0.14    5.25
   5   0 -12   10.01    4.96
  -3   3   2  979.93    9.51
  -3   6   0    2.24    0.88
  -1  -3   2 7680.79   18.38
   0   9  -7   97.09    3.86
   1   9  -9   88.13    4.70
   2  -9  -4   76.72    4.06
   2   0  -3  125.91    3.52
   2   8 -10    7.08    3.34
   2   9 -13   28.06    4.24
   2   9 -12   22.86    4.19
   3  -9  -8   11.20    3.88
   3  -8  -6    2.17    2.69
   3  -7  -5   10.26    2.70
   3  -3  -4   38.85    2.96
   3   6 -10   34.20    4.04
   3   7 -12   11.44    3.46
   3   8 -15   -0.77    4.60
   4  -7 -11    4.52    4.41
   4  -7 -10   29.09    5.10
   4  -7  -9   91.60    6.90
   4  -6  -8  101.17    6.07
   4  -5  -7   14.31    3.12
   4  -1  -7  348.94    9.03
   4   0  -7    4.98    3.03
   4   3  -9  248.45    8.66
   5  -4 -13    1.85    5.56
   5  -4 -12    0.01    5.25
   5  -4 -11    5.27    4.51
   5  -3 -10  122.94    7.66
   5  -2 -11   12.97    3.89
   5  -2 -10  482.08   13.61
   5  -1 -11   29.10    4.55
   5  -1 -10    3.69    3.92
   5   0 -11   94.53    6.68
   5   1 -14   29.58    5.44
   5   1 -13   42.89    5.69
   5   1 -12   25.10    4.66
   5   2 -15    3.02    6.41
   5   2 -14   13.61    5.59
   5   2 -13    2.48    5.07
  -2  -7   3    9.72    1.27
  -2  -3   3  672.72    7.31
  -1  -6   2 1504.06    7.55
   1  -1  -1  288.63    3.38
   1  10 -11    3.35    2.23
   2  -8  -3    4.15    1.83
   2  -5  -2   47.71    2.32
   2   6  -7  482.30    8.96
   2   7  -8    8.17    2.53
   3  -9  -7   22.55    3.77
   3  -5  -4    7.37    1.61
   3  -2  -4    0.50    2.01
   3   1  -5    2.38    2.22
   3   4  -7  278.29    7.45
   3   7 -11  229.90    8.61
   3   8 -14    1.38    3.32
   3   8 -13    9.38    4.56
   4  -7  -8    6.50    3.47
   4  -6  -7   88.34    5.32
   4  -3  -6   77.50    4.65
   4   2  -8   65.85    4.54
   4   4 -10   35.47    4.22
   4   6 -15   -2.06    4.27
   4   6 -14    2.44    3.74
   4   6 -13   41.18    6.05
   5  -5 -12    0.61    5.25
   5  -5 -11    3.87    4.72
   5  -4 -10   14.79    3.88
   5  -3  -9   45.18    5.22
   5  -2  -9   49.03    5.46
   5   0 -10  115.78    6.78
   5   1 -11   81.26    6.14
   5   2 -12   37.80    4.95
   5   2 -11   -4.06    4.14
   5   3 -15    3.77    4.97
   5   3 -14   13.25    4.40
   5   3 -13    0.23    3.37
  -4   7   0   69.58    2.72
   0   4  -2  177.86    2.22
   2  -3  -2  107.72    3.14
   2   4  -5  191.15    4.91
   2   8  -9  641.38   11.74
   2   9 -11  216.47    8.14
   2  10 -15    1.60    3.82
   2  10 -14   14.53    4.43
   3  -9  -6   43.03    4.17
   3  -8  -5   85.52    4.71
   3  -6  -4    5.17    1.68
   3  -1  -4   54.35    3.23
   3   3  -6   52.13    3.57
   3   6  -9  273.88    8.23
   3   7 -10    9.30    3.42
   3   8 -12   48.09    5.50
   4  -8 -11   -0.55    3.56
   4  -8 -10   32.28    4.56
   4  -8  -9   -1.08    3.33
   4  -7  -7  118.32    6.42
   4  -5  -6   11.10    2.59
   4  -2  -6   25.19    2.77
   4  -1  -6   11.64    2.79
   4   1  -7  295.53    8.04
   4   4  -9   47.22    4.58
   4   6 -12   23.05    4.17
   4   7 -15   10.32    5.40
   4   7 -14    6.28    4.54
   5  -6 -12    7.17    5.55
   5  -6 -11   20.12    5.30
   5  -5 -10   26.11    4.44
   5  -5  -9   35.10    4.95
   5  -4  -9   15.03    3.70
   5  -1  -9   44.87    4.57
   5   0  -9  255.89    9.38
   5   1 -10    6.08    3.18
   5   3 -12    2.51    3.28
   5   4 -15   11.19    5.09
   5   4 -14   40.41    5.61
   5   4 -13   11.80    4.79
  -2  -6   3   83.79    2.66
  -2  -5   3   60.87    2.39
  -1  -5   2   12.37    0.89
   0  10  -8   22.01    2.40
   1  -8  -1  145.36    3.06
   1  10 -10   26.01    3.23
   2  -6  -2  158.59    3.94
   2  10 -13    7.16    3.08
   3  -7  -4   23.72    2.61
   3   9 -15   21.41    4.69
   3   9 -14   -0.02    3.65
   4  -8  -8   97.37    5.90
   4  -6  -6   59.14    4.21
   4   3  -8    0.56    2.23
   4   6 -11   47.26    5.46
   4   7 -13    3.09    3.99
   5  -7 -12   29.18    5.92
   5  -7 -11   14.84    4.89
   5  -6 -10    5.79    3.32
   5  -6  -9    1.78    3.94
   5  -3  -8   57.23    4.68
   5  -2  -8    1.88    2.65
   5  -1  -8  221.43    8.17
   5   1  -9   23.75    4.26
   5   2 -10    3.55    3.06
   5   3 -11    8.31    3.34
   5   4 -12  213.87    9.33
   6  -2 -14   34.04    6.25
   6  -2 -13    4.31    4.04
   6  -2 -12   18.19    5.73
   6  -1 -14    3.32    4.81
   6  -1 -13    3.98    3.90
   6  -1 -12   61.84    6.97
   6   0 -14   23.81    5.42
   6   0 -13   37.92    5.54
   6   0 -12  137.22    8.64
   6   1 -14    6.91    5.28
   6   1 -13    1.82    4.97
   6   2 -15    0.26    5.69
  -3   0   3    3.95    1.25
  -3   7  -1  572.08    5.42
   2  -9  -3   -0.90    1.41
   2  -2  -2 3247.00   15.46
   2   1  -3  403.12    5.89
   2   3  -4 4281.17   20.49
   2   9 -10  227.53    7.70
   2  10 -12   22.97    4.03
   3  -9  -5    2.62    2.13
   3   2  -5    7.23    2.22
   3   8 -11  140.17    6.67
   3   9 -13   -2.74    2.58
   4  -8  -7   15.33    3.35
   4  -7  -6  318.44    8.90
   4   0  -6  157.21    5.62
   4   2  -7    9.38    2.13
   4   7 -12   54.44    5.78
   4   8 -15    7.78    4.87
   4   8 -14    0.34    3.92
   5  -7 -10    8.27    3.39
   5  -5  -8  106.72    6.04
   5   0  -8   70.56    5.45
   5   2  -9  236.12    8.58
   5   3 -10    4.17    3.60
   5   4 -11  336.80   11.02
   5   6 -15   10.53    4.66
   5   6 -14  156.41    9.35
   6  -4 -13   25.95    5.48
   6  -4 -12   11.41    4.42
   6  -4 -11    5.76    4.42
   6  -2 -11    5.41    3.51
   6  -1 -11    7.17    3.44
   6   0 -11    1.87    4.56
   6   1 -12   -2.69    3.26
   6   2 -14   10.48    4.18
   6   2 -13   17.79    4.48
   6   3 -15   -1.79    5.69
   6   3 -14   13.13    5.68
  -2   0   2  270.29    4.28
   3   0  -4  164.66    4.64
   3   6  -8  234.96    6.98
   4  -9  -8    6.81    2.84
   4  -3  -5  621.60   10.40
   5  -7  -9   -3.32    2.49
   5  -6  -8   77.33    5.35
   6  -5 -12    6.88    3.91
   6  -3 -10    2.87    3.35
   6  -2 -10   28.06    4.21
   6   2 -12    0.76    3.29
   6   3 -13    2.98    3.67
   6   4 -15    4.58    4.11
   1  -7   4  114.48    3.23
   1  -5   4  127.86    1.98
   1   1   1   14.46    1.44
   1   2   0 3776.75   15.82
   2  -2   4  110.57    2.80
   2   4  -1  245.11    5.70
   2   6  -8    0.47    0.70
   2   6  -6  122.67    3.26
   3   1   3  208.41    5.66
   3   4   0   24.82    2.90
   3   5  -1   31.60    2.76
   3   6  -3  287.89    7.02
   3   7 -10    1.38    0.92
   4   0   4    6.46    2.11
   4   8  -6   22.08    2.71
   5  -1   5   53.88    3.66
   5   2   3   29.16    3.86
   5   6  -1   67.98    4.86
   5   9  -9   -0.24    1.95
   5   9  -8   65.99    4.47
   6  -3   6  176.35    5.96
   6  -1   5   19.84    3.48
   6   1   4    9.18    2.73
   6   7  -2  318.05   10.22
   6   8  -4   81.23    5.85
   6   9  -6    8.30    2.94
   7  -3   6   46.18    3.91
   7  -1   5   31.73    3.97
   7   1   4    0.46    2.70
   7   7  -2    8.03    4.10
   7  10  -9   -1.07    2.77
   7  10  -8   60.64    4.97
   8  -1   5   10.65    3.82
   8   1   4    3.23    2.98
   8   8  -3   -0.03    3.30
   9   2   3   77.27    6.95
   9   8  -3    2.86    4.14
   9  10  -7   34.04    5.93
   9  11 -11  136.57    7.66
  10  -2   5   26.64    4.63
  10   0   4    4.75    4.47
  10   3   2   22.81    5.95
   0  -3   2  162.82    2.41
   0   2  -7  168.10    3.59
   1  -2   3 2341.97    7.68
   2   1   2   18.44    2.00
   2   3   0  566.68    8.14
   2   5  -3   52.07    2.81
   2   6  -7  499.55    5.64
   3  -3   5  126.79    3.38
   3  -1   4  538.84    7.92
   3   2   2    1.19    1.39
   3   3   1 1374.36   14.80
   3   7  -6  193.28    5.14
   4  -5   6   16.27    1.57
   4  -2   5  264.46    6.08
   4   6  -2    4.49    2.27
   4   8 -10   13.85    1.90
   4   8  -7   61.89    3.48
   5  -4   6  398.79    7.35
   5   3   2   23.16    3.26
   5   4   1   22.45    3.26
   5   5   0    3.01    2.64
   5   7  -3  351.91    9.60
   5   8  -5    5.23    2.43
   6   3   2    8.01    3.74
   6   5   0   67.31    5.76
   6   6  -1   16.77    3.55
   6   9  -7    0.46    3.22
   7   2   3    9.85    3.16
   7   6  -1   19.60    4.76
   7   8  -4    0.02    3.85
   7   9  -6    3.74    3.90
   7  10 -11    2.90    2.74
   7  10 -10    0.73    3.01
   8  -4   6   20.29    3.42
   8   2   3   52.32    5.11
   8   6  -1    9.22    4.86
   8   7  -2    5.31    3.40
   8  10  -8   70.13    5.67
   9   0   4    0.05    3.87
   9   3   2   12.19    4.14
   9   4   1  124.74    8.50
   9   5   0   69.88    7.23
   9   6  -1   75.58    7.41
   9   7  -2    3.32    3.68
   9  10  -8    4.26    4.58
  10   5   0   64.55    6.61
  10   6  -1   22.92    5.45
  11  -1   4    6.96    4.78
   1   4  -9   54.44    1.56
   2   2   1  157.74    4.24
   3   5  -2  310.80    7.08
   3   7  -9  142.04    3.48
   3   7  -8   53.71    2.58
   4   1   3  275.80    7.18
   4   5  -1  704.10   11.99
   4   8  -8  272.36    6.44
   5  -2   5  394.28    8.23
   5   0   4  192.29    6.41
   5   6  -2  235.70    8.03
   5   8  -6  256.73    7.90
   6  -4   6   84.79    4.15
   6   0   4    0.85    2.76
   6   4   1   99.71    5.86
   6   7  -3    7.02    3.78
   6   9  -8   -2.00    2.86
   7  -4   6   13.50    2.90
   7   0   4   31.47    4.38
   7   3   2   10.28    3.17
   7   4   1   23.36    3.79
   7   5   0    2.73    2.99
   7   9  -7    2.96    3.30
   8  -2   5   33.04    4.07
   8   0   4   10.42    3.75
   8   4   1    6.21    3.33
   8   5   0  138.15    7.74
   8   8  -4    9.18    3.64
   8   9  -6  100.98    6.65
   8  10 -10    3.74    3.49
   8  10  -9   97.88    6.18
   9  -2   5   -0.08    2.38
   9   8  -4   14.13    4.19
   9   9  -6    2.23    3.70
   9  10  -9    0.53    4.08
  10   1   3    4.13    3.34
  10   7  -3    4.56    5.47
  10  10  -9    0.33    4.28
  -1  -2  -1   46.43    2.25
   0  -6   3    4.77    1.38
   4   2   2   -1.15    1.38
   4   3   1  224.38    6.88
   4   4   0    9.03    2.08
   4   6  -3  238.66    7.06
   4   7  -5  148.09    5.44
   5   7  -4    2.84    2.80
   6  -2   5  283.93    7.79
   6   6  -2   12.73    4.05
   6   9  -9    5.31    2.78
   7  -2   5    7.30    2.86
   7   7  -3   17.04    3.63
   8   1   3   26.47    4.73
   8   7  -3    6.71    3.30
   8   9  -7   34.39    5.08
   8  10 -11    3.27    2.92
   9   1   3   -0.57    2.97
   9   7  -3   -2.60    3.13
   9   9  -7   25.69    5.09
   9  10 -10    9.65    4.26
  10  -1   4    0.05    2.71
  10   2   2   40.43    5.26
  10   4   0    2.40    4.53
  10   5  -1   70.76    7.38
  10   6  -2   55.59    6.89
  10   8  -5   -4.12    4.79
  10   9  -7   -3.32    4.98
  10  10 -10   28.83    5.29
  11  -2   4    3.15    4.21
  11   0   3    8.31    3.77
  -1  -3   0  278.32    4.85
  -1  -1  -2  938.17    8.13
   0  -5   3   59.52    2.08
   1   3  -2 7678.97   20.40
   2   4  -2  212.39    4.72
   3   0   3  397.71    6.97
   3   4  -1  341.40    7.25
   4  -6   6    5.90    0.98
   4  -3   5  105.72    3.65
   4  -1   4   24.60    2.15
   5  -5   6   56.61    2.78
   5   2   2    2.18    2.61
   5   3   1   24.90    3.52
   5   4   0    4.79    2.90
   5   5  -1  230.55    7.55
   5   8  -7  157.33    5.86
   6  -5   6  230.10    5.86
   6   5  -1   -2.20    3.36
   6   7  -4  242.48    8.55
   6   8  -6    0.82    2.94
   6   9 -11    2.34    2.02
   6   9 -10    8.40    2.09
   7  -5   6   22.15    2.86
   7   1   3   44.72    4.28
   7   6  -2  157.30    7.40
   7   9  -8   23.41    3.45
   8   6  -2   31.66    4.44
   8   8  -5    2.58    3.09
   8   9  -8    4.86    3.50
   9  -3   5   -1.76    2.29
   9  -1   4   11.68    3.13
   9   2   2   -2.37    2.93
   9   3   1    8.32    4.86
   9   4   0  199.51    9.71
   9   5  -1    4.93    4.32
   9   6  -2    7.37    3.54
   9   8  -5    7.49    3.53
   9  10 -11    9.20    3.17
  10   0   3   20.32    4.83
  10   7  -4   16.80    5.39
  10  10 -11  244.55   10.47
  11   1   2    7.47    4.84
   2  -1   3  469.17    5.79
   3  -4   5    1.26    0.92
   3   1   2 1391.34   13.19
   3   2   1  884.91   10.84
   3   3   0  571.41    9.02
   3   6  -5   85.74    3.54
   4   5  -2   36.16    3.44
   4   7  -6  230.30    6.13
   5  -1   4  433.16    8.84
   5   6  -3  152.59    6.31
   5   8  -8   11.14    2.47
   6  -1   4  374.11    8.98
   6   2   2   38.37    3.76
   6   3   1    1.63    2.39
   6   4   0   -0.88    2.33
   7  -3   5    7.40    2.59
   7  -1   4   19.16    3.68
   7   3   1   44.26    4.67
   7   4   0   78.91    5.84
   7   5  -1   -1.27    2.56
   7   7  -4   45.57    4.44
   7   8  -6    3.40    3.37
   7   9  -9    2.20    2.20
   8  -3   5   27.59    3.26
   8  -1   4    4.79    2.59
   8   3   1  201.75    8.46
   8   4   0    2.22    2.99
   8   5  -1    4.66    3.09
   8   7  -4   45.60    5.46
   9   0   3    0.05    3.69
   9   7  -4    0.72    3.08
   9   9  -8  172.83    8.40
  10  -2   4    6.59    2.88
  10   1   2    4.87    4.40
  10   6  -3    7.28    4.88
  10   9  -8    0.06    3.53
  11  -3   4    0.79    3.77
  11  -1   3    2.13    4.38
  11   2   1   -0.77    3.72
  11   4  -1   11.59    5.55
  11   5  -2    3.65    5.55
  -1   0  -3  697.79    6.65
   2   3  -1  279.40    5.17
   3  -2   4  178.37    4.05
   3   5  -3   76.03    3.36
   4   4  -1    0.93    2.07
   4   6  -4  286.19    7.00
   4   7  -7   66.83    3.49
   5  -3   5  317.73    6.72
   5   8 -11    2.68    1.67
   5   8  -9   27.10    2.77
   6  -3   5  490.35    9.36
   6   6  -3   29.66    3.55
   6   8  -7   37.40    3.59
   7   6  -3   33.09    4.75
   7   9 -11   -0.51    2.37
   7   9 -10   54.61    4.10
   8   0   3    1.11    3.37
   8   6  -3   45.59    5.39
   8   9  -9    1.31    2.46
   9  -4   5   10.19    3.21
   9  -2   4    8.22    3.50
   9   1   2    7.58    4.12
   9   6  -3   -0.85    2.95
   9   9  -9  106.30    6.92
  10   2   1   20.65    4.30
  10   3   0   68.73    6.83
  10   4  -1    5.78    4.88
  10   5  -2   -2.19    4.03
  10   7  -5   -1.20    4.17
  10   9  -9   39.47    5.70
  11   0   2   26.28    5.22
  -1  -2   0 3754.80   14.85
  -1  -1  -1   16.29    1.15
   1   2  -1 2538.69   11.00
   1   4 -10   16.81    1.12
   1   4  -5  289.10    3.00
   2  -3   4   29.35    1.26
   2   0   2 1105.13    9.14
   2   2   0  377.34    5.81
   3   6  -6  598.50    8.03
   4   1   2    0.84    1.76
   4   2   1  290.68    6.96
   4   3   0  203.88    6.02
   5  -6   6    7.47    1.31
   5   5  -2   11.33    2.23
   5   7  -6  102.15    4.93
   6  -6   6   30.23    2.40
   6   0   3   11.46    2.96
   6   5  -2  210.59    7.74
   6   8  -8   -1.15    2.54
   7   0   3  351.56    9.39
   7   5  -2   23.13    4.14
   7   7  -5   12.74    3.77
   7   8  -7   21.75    3.28
   8  -4   5    1.11    2.54
   8  -2   4    7.76    3.27
   8   1   2   57.15    5.26
   8   5  -2   -1.16    3.84
   8   7  -5   65.65    5.76
   8   8  -7   15.31    3.94
   8   9 -11    0.03    2.79
   8   9 -10   15.70    3.07
   9   3   0   -1.86    3.92
   9   4  -1   70.51    6.48
   9   5  -2   81.03    6.18
   9   7  -5    1.22    3.93
   9   8  -7   -0.57    3.68
   9   9 -10   -2.67    3.43
  10  -3   4    0.64    3.45
  10  -1   3   58.34    5.13
  10   8  -7   -2.30    3.34
  10   9 -10   59.52    6.29
  11  -2   3    2.21    3.41
  11   1   1   11.37    5.05
  11   5  -3    0.32    4.56
  11   6  -4    0.87    3.48
  -1  -3   1 5142.04   18.11
  -1   1  -5   20.52    1.46
   0   3  -7  107.62    2.14
   1  -8   5   94.51    2.76
   1  -1   2 1393.59    6.58
   2   1   1  405.01    5.74
   2   4  -3 1070.89    9.45
   3   4  -2  583.54    8.54
   4  -4   5   24.55    1.83
   4  -2   4  277.37    5.82
   4   5  -3   27.04    2.69
   4   7  -8   30.36    2.45
   5   1   2  146.20    5.36
   5   2   1    1.40    2.33
   5   3   0   95.26    4.74
   5   4  -1  151.36    5.76
   5   6  -4  111.09    5.00
   6   1   2  141.74    6.05
   6   4  -1   54.29    4.51
   6   7  -6   91.35    5.19
   6   8  -9   25.19    3.25
   7  -4   5   73.11    4.22
   7  -2   4  278.37    8.08
   7   2   1  302.66    9.25
   7   3   0   54.64    4.87
   7   4  -1   82.05    5.78
   7   8  -8    3.99    3.13
   8   2   1   64.50    4.97
   8   3   0   19.06    4.06
   8   4  -1   73.04    5.40
   8   9 -12    0.96    2.04
   9  -1   3    0.90    3.12
   9   6  -4   43.45    5.61
   9   9 -12    5.51    3.11
   9   9 -11   10.20    3.54
  10   0   2   15.18    3.54
  10   6  -4    6.57    3.50
  10   7  -6   30.30    5.18
  10   8  -8  131.16    8.15
  10   9 -11   82.52    6.42
  11   3  -1    2.07    4.45
  11   4  -2    1.74    3.46
  11   7  -6    3.66    3.97
  11   8  -8    7.61    4.17
  12  -3   3    8.53    3.67
  -1   0  -2 4390.68   14.27
   0  -1   1  193.22    0.98
   0   3  -8    7.16    1.02
   0   3  -6  444.55    3.24
   1  -7   5  213.93    3.18
   3   5  -4   77.25    3.09
   4  -7   6   11.08    0.96
   4   7 -11   10.83    1.54
   4   7 -10   59.46    2.79
   5  -4   5   32.55    2.42
   5  -2   4  128.65    4.45
   5   7  -7  181.57    5.94
   6  -4   5    3.07    1.91
   6  -2   4   42.02    3.18
   6   2   1   32.97    3.38
   6   3   0  214.99    7.20
   6   6  -4  213.35    7.23
   6   8 -11    5.35    2.01
   6   8 -10    8.34    2.44
   7   6  -4  312.53    9.31
   7   8  -9    5.29    2.95
   8  -1   3   52.79    4.77
   8   6  -4   33.65    4.03
   8   8  -8    5.44    2.77
   9  -3   4   52.79    4.21
   9   0   2   -1.01    3.51
   9   5  -3  182.34    8.68
   9   7  -6  182.89    8.24
   9   8  -8   75.25    5.60
  10  -4   4   36.69    4.30
  10  -2   3    2.65    3.55
  10   1   1    1.40    2.98
  10   2   0    6.21    4.58
  10   3  -1   50.50    5.94
  10   4  -2   58.51    6.15
  10   5  -3   -0.71    3.11
  10   9 -12    4.56    2.94
  11  -1   2   -1.91    2.75
  11   6  -5   12.53    4.45
  11   8  -9   53.79    6.55
  12  -2   2    2.42    3.98
  -1  -4   2  253.42    4.27
   0  -6   4  132.20    2.92
   1   0   1   93.78    1.97
   1   1   0 1445.55    7.70
   2   5  -6  786.35    6.90
   3   0   2 1009.06   10.01
   3   3  -1   25.83    2.06
   4   4  -2    3.11    1.92
   5  -7   6   10.52    1.33
   5   5  -3  388.60    8.56
   6   5  -3   51.11    4.22
   6   7  -7    2.17    2.54
   7  -1   3   69.02    4.78
   7   5  -3  271.98    8.91
   7   8 -10    5.93    2.51
   8  -5   5   15.64    2.67
   8  -3   4   31.47    3.78
   8   0   2   26.37    4.10
   8   5  -3    2.36    2.64
   8   8  -9    0.52    2.91
   9   2   0   -2.86    3.55
   9   3  -1    3.14    3.91
   9   4  -2   29.14    4.69
   9   8  -9  102.70    6.50
  10   6  -5   30.39    4.46
  10   8  -9  236.35    9.44
  11  -3   3   34.78    4.26
  11   0   1    0.24    2.90
  11   4  -3   42.98    5.74
  11   5  -4    7.14    3.89
  11   8 -10   14.10    5.10
   0   3  -9  512.81    5.76
   2  -9   6   87.69    2.13
   2   3  -2  180.99    3.80
   3   1   1   37.81    2.46
   3   2   0   13.54    1.64
   3   6  -8  239.91    4.47
   4   5  -4    1.42    1.63
   4   6  -6    8.83    1.47
   5  -1   3  121.67    4.39
   5   4  -2   34.59    3.36
   5   7  -8  131.53    4.73
   6  -1   3  744.14   11.63
   6   6  -5  140.01    5.95
   7  -5   5    9.02    2.20
   7  -3   4    1.58    2.39
   7   4  -2 1550.50   19.55
   7   6  -5  776.49   14.00
   7   7  -7  163.40    6.79
   7   8 -11   15.36    2.87
   8   2   0    4.22    3.46
   8   3  -1   75.47    5.68
   8   4  -2   23.11    3.57
   8   6  -5    1.51    3.27
   8   7  -7  109.97    6.43
   8   8 -10    0.33    2.94
   9  -4   4    1.15    2.79
   9  -2   3   53.21    4.37
   9   6  -5   57.42    5.02
   9   8 -10   13.94    3.90
  10  -1   2   17.39    3.52
  10   5  -4   -0.55    2.91
  10   8 -10    0.61    2.72
  11  -2   2    0.67    3.75
  11   1   0    0.18    3.16
  11   2  -1   -0.08    2.97
  11   3  -2   26.26    4.32
  11   6  -6   11.74    3.71
  11   7  -8    1.38    4.54
  11   8 -11    0.97    3.77
  12  -1   1    9.84    3.83
  12   0   0    3.23    4.31
   3  -5   5   96.26    2.18
   3  -3   4  236.10    4.10
   3   4  -3   42.30    2.55
   3   6 -11  337.77    3.92
   3   6  -9  259.90    4.33
   4   0   2   10.08    1.55
   4   2   0  139.36    4.64
   4   3  -1   32.73    2.47
   5   0   2  295.70    6.87
   5   3  -1   20.05    2.66
   5   7  -9    1.16    1.71
   6  -5   5  160.71    4.78
   6  -3   4  120.06    4.64
   6   3  -1  270.91    7.73
   6   4  -2   18.87    2.82
   6   7  -8   36.59    3.55
   7   1   1  393.29    9.53
   7   2   0  166.54    6.74
   7   3  -1   46.02    3.90
   8  -6   5   13.97    2.61
   8  -2   3  124.96    5.99
   8   8 -11   38.49    4.07
   9  -1   2   72.87    5.51
   9   5  -4   25.02    3.77
   9   8 -11    1.58    3.15
  10  -5   4    6.67    2.60
  10  -3   3  150.29    6.83
  10   0   1   -2.36    2.62
  10   2  -1    6.49    4.17
  10   3  -2    1.42    3.94
  10   4  -3   10.84    3.50
  10   6  -6   43.28    4.81
  10   7  -8   17.25    3.77
  10   8 -11   20.62    4.03
  11  -4   3   60.34    5.20
  11   5  -5   45.55    5.72
  11   8 -12    3.86    4.19
  12  -3   2    0.86    3.07
  12   2  -2   -0.53    4.52
  12   3  -3    6.43    3.95
  -1   1  -3 1263.73    6.99
   2   4  -4    3.98    0.85
   2   5  -7 1036.01    7.15
   3   6 -10   29.09    1.54
   4  -3   4   26.09    1.90
   4   1   1  529.00    8.28
   4   6  -7   57.21    2.88
   5  -5   5   17.22    1.77
   5  -3   4  140.12    4.40
   5   1   1  117.60    4.46
   5   2   0    1.80    1.39
   5   5  -4   16.36    2.31
   5   6  -6  120.80    4.64
   6   1   1   64.88    3.89
   6   2   0  242.51    7.06
   6   5  -4   74.08    4.52
   7  -2   3  336.19    8.30
   7   5  -4  605.09   12.15
   7   7  -8   63.36    4.21
   8  -4   4   47.10    3.93
   8   5  -4  793.64   14.69
   8   6  -6  260.45    8.82
   8   7  -8   -2.77    2.21
   8   8 -12   15.17    2.62
   9  -3   3   26.72    3.64
   9   0   1    7.84    3.38
   9   3  -2   96.42    6.21
   9   4  -3   13.98    3.26
   9   6  -6   11.12    3.22
   9   7  -8   74.58    5.31
   9   8 -12   28.58    3.80
  10  -2   2    9.69    3.76
  10   5  -5    0.68    3.95
  10   7  -9    3.38    3.50
  10   8 -13    0.23    3.41
  10   8 -12    1.28    2.38
  11  -1   1   44.68    4.71
  11   0   0    0.63    4.00
  11   4  -4   17.59    3.88
  11   6  -7    7.47    3.50
  11   7  -9    8.15    3.68
  11   8 -13    0.77    3.42
  12  -2   1    3.38    3.93
  12   5  -6   23.27    4.90
  -1  -2   1 2524.43   10.30
  -1  -1   0 1385.79    7.17
  -1   2  -7  105.02    2.88
  -1   2  -6    7.41    1.03
   1   4  -6  697.02    3.80
   2   2  -1 1109.91    8.70
   4  -5   5    4.60    1.12
   4   4  -3   52.80    3.06
   5   7 -11   21.34    2.08
   6   7  -9    6.40    1.86
   7  -6   5   20.84    2.33
   7   4  -3   94.24    5.35
   7   7  -9    5.96    2.76
   8  -1   2   11.75    2.61
   8   4  -3   92.76    5.45
   8   7  -9    2.57    2.93
   9  -5   4   14.31    2.85
   9   1   0  167.13    7.18
   9   2  -1  326.53    9.87
   9   5  -5  202.34    8.38
   9   7  -9  180.02    7.81
  10  -4   3   24.10    3.82
  10  -1   1    2.05    3.23
  10   4  -4    0.60    3.99
  10   6  -7   11.31    3.38
  11  -5   3   17.33    3.82
  11  -3   2    0.53    2.49
  11   2  -2    0.97    2.98
  11   3  -3    2.37    3.05
  11   5  -6    0.22    4.24
  11   7 -10    1.35    3.65
  12  -4   2    5.39    3.15
  12  -1   0    3.03    4.22
  12   3  -4   33.39    5.54
  12   4  -5   -1.38    3.42
   0  -5   4  474.42    4.13
   3   3  -2   81.93    2.97
   4   6  -8  166.86    4.40
   5  -2   3  273.42    6.03
   5   4  -3   32.01    2.57
   5   6  -7   23.86    2.62
   6  -2   3  226.84    6.16
   6   4  -3   77.11    4.23
   6   7 -10    0.38    1.89
   7  -4   4   17.09    2.29
   7  -1   2  133.98    5.72
   7   3  -2  542.27   11.05
   8  -3   3    5.23    2.76
   8   1   0  301.84    8.72
   8   2  -1  114.82    5.70
   8   3  -2  284.17    8.69
   8   5  -5   75.86    5.44
   9  -2   2   44.54    4.42
   9   7 -10    9.39    3.26
  10   1  -1  100.71    6.38
  10   2  -2    4.78    3.82
  10   3  -3   37.62    4.31
  10   5  -6    3.24    3.58
  10   7 -10   60.71    4.95
  11  -2   1   56.28    5.42
  11   4  -5   21.00    4.90
  11   7 -11   48.07    5.76
  12  -3   1    5.60    3.62
  12   0  -1   56.38    5.62
  12   1  -2    5.68    3.66
  12   2  -3   34.44    4.92
  12   5  -7    6.23    3.86
  12   6  -9   39.33    5.29
  -2  -2   0  384.47    5.37
  -1  -3   2 7739.20   18.91
  -1   2  -5  302.23    3.65
   2  -1   2 1953.03   10.09
   2   1   0  130.91    2.92
   2   5  -8   55.84    1.60
   3   5  -6  145.81    3.59
   4  -8   6    6.90    0.81
   4  -2   3  482.40    6.98
   4   3  -2  144.30    4.50
   5   3  -2  367.73    7.60
   5   5  -5    0.02    1.18
   6  -6   5  168.36    4.59
   6  -4   4  186.63    5.24
   6   3  -2  227.60    6.80
   6   5  -5   55.08    3.60
   6   6  -7   11.40    2.18
   6   7 -11    3.55    1.88
   7   0   1  775.45   12.47
   7   1   0  392.29    9.24
   7   2  -1  340.47    8.59
   7   5  -5   22.25    2.95
   7   6  -7    2.05    2.08
   7   7 -10    2.31    1.78
   8  -5   4   68.91    4.14
   8   7 -10   20.89    2.93
   9  -4   3    1.80    2.48
   9  -1   1   12.06    3.53
   9   3  -3   25.33    4.30
   9   4  -4   13.25    3.00
  10  -3   2   16.50    3.84
  10   7 -11   29.89    4.23
  11  -4   2   40.90    4.68
  11  -1   0    1.62    3.73
  11   3  -4    7.04    3.84
  11   5  -7   13.41    4.43
  11   6  -9   13.23    4.55
  11   7 -12    2.18    3.73
  12  -5   2    5.13    3.63
  12   4  -6   40.68    4.96
  12   6 -10   11.55    4.99
  -2  -1  -1  402.15    5.23
  -1  -6   4  147.16    3.40
  -1   0  -1   89.08    1.71
   0  -7   5  107.64    2.55
   0  -2   2 9548.14    9.17
   1  -9   6   19.80    1.34
   2   0   1 1336.00    8.68
   3   2  -1  105.82    3.21
   3   4  -4   39.08    2.05
   5   2  -1  380.63    7.57
   5   6  -8  258.14    6.15
   6   0   1   20.46    2.44
   6   1   0   20.58    2.86
   6   2  -1   80.29    3.98
   7  -3   3   10.27    2.48
   7   4  -4   32.46    3.62
   7   7 -12   12.69    2.36
   7   7 -11  142.90    5.38
   8  -2   2  514.59   10.64
   8   4  -4  127.71    5.96
   8   6  -8   79.83    5.18
   8   7 -11    2.06    2.33
   9  -6   4   -0.22    1.75
   9   1  -1    7.11    3.56
   9   2  -2  123.76    6.15
   9   5  -6  150.46    6.78
   9   6  -8    4.43    2.68
   9   7 -12    3.98    2.61
   9   7 -11    0.94    2.16
  10  -5   3    3.63    2.08
  10  -2   1   21.34    3.99
  10   4  -5    9.94    3.16
  10   6  -9   25.36    4.44
  10   7 -12   -2.33    2.66
  11   1  -2   32.73    4.24
  11   2  -3   18.67    3.69
  11   7 -13    0.84    2.71
  12  -2   0   13.99    3.54
  12  -1  -1   17.29    4.85
  12   2  -4   43.36    5.81
  12   3  -5   16.10    3.85
  12   5  -8    3.08    3.65
   1  -6   5  787.71    3.26
   1   2  -2 4272.42   11.63
   2   3  -3  664.55    6.35
   3  -1   2   17.32    1.38
   3   0   1  128.91    3.39
   3   1   0  191.72    4.11
   4  -1   2    3.04    1.05
   4   0   1   11.79    1.81
   4   1   0    0.09    1.56
   4   2  -1    4.03    1.29
   4   4  -4   97.39    3.64
   4   5  -6   63.85    2.95
   5  -6   5    6.25    1.33
   5  -4   4   37.00    2.36
   5   0   1  166.07    4.82
   5   1   0  116.35    4.17
   5   4  -4  108.96    4.27
   6   4  -4  217.34    6.47
   6   6  -8  183.58    5.72
   7  -7   5   -0.95    1.48
   7  -5   4    3.54    2.02
   7   5  -6  180.90    6.44
   7   6  -8   26.26    2.96
   8   2  -2  386.24    9.72
   8   3  -3   43.74    3.87
   8   5  -6   11.86    2.74
   8   7 -13    0.72    2.20
   8   7 -12   10.87    2.33
   9  -3   2   13.24    3.30
   9   4  -5   50.01    4.72
   9   6  -9   10.05    3.53
   9   7 -13    3.84    2.81
  10  -1   0  135.13    6.94
  10   3  -4   14.17    3.29
  10   5  -7   11.69    3.11
  10   7 -13    9.98    2.74
  11  -3   1   59.32    4.82
  11   4  -6   68.13    5.45
  11   5  -8   -0.47    3.63
  11   6 -10   25.60    4.01
  12  -6   2   -1.15    3.50
  12  -4   1    5.55    2.96
  12   1  -3    2.77    3.14
  12   4  -7    0.71    2.94
  12   6 -11   26.99    4.56
   2  -4   4  476.93    3.70
   2   5  -9   22.23    1.04
   4  -4   4  188.79    3.96
   4   6 -11   39.31    2.13
   4   6 -10  195.27    4.35
   5   6  -9    1.94    1.52
   6  -3   3  349.71    7.17
   7  -2   2  698.55   11.10
   7   3  -3   11.13    2.40
   8  -6   4   49.22    3.55
   8  -4   3   42.22    3.25
   8   0   0   16.32    2.72
   8   1  -1  328.22    8.71
   8   4  -5   28.78    3.91
   8   6  -9    0.05    2.72
   9  -7   4    5.26    2.51
   9  -5   3    0.22    2.48
   9   3  -4  389.70   10.49
   9   5  -7  426.87   10.75
  10  -6   3    6.58    2.96
  10  -4   2    0.06    2.10
  10   0  -1   21.52    3.46
  10   1  -2   28.94    3.71
  10   4  -6   16.26    3.79
  10   6 -10   22.40    3.55
  11  -5   2   13.19    2.86
  11  -2   0  117.23    6.40
  11   2  -4   12.69    4.22
  11   3  -5    1.73    2.84
  11   6 -11   12.46    3.29
  12  -3   0   29.52    4.60
  12   3  -6    4.93    3.89
  -2   0  -2 1076.35    8.05
  -2   1  -4  488.32    5.72
   3  -4   4   64.79    1.98
   3   3  -3 1533.29   11.30
   4  -6   5   77.46    2.38
   6  -7   5    8.36    1.66
   6   3  -3   69.98    3.63
   6   6  -9   53.52    3.23
   7   0   0  637.66   10.95
   7   1  -1    9.44    2.67
   7   2  -2  100.64    4.74
   7   4  -5   18.28    2.97
   7   6  -9    1.19    1.80
   9  -2   1   13.12    2.74
   9   2  -3   52.08    4.80
   9   6 -10    4.81    2.43
  10  -3   1   15.12    3.58
  10   3  -5    6.91    3.71
  10   6 -11    9.49    3.37
  11  -4   1   14.26    3.56
  11   0  -2   23.88    3.78
  11   1  -3    8.95    3.18
  11   4  -7   12.99    3.33
  11   6 -12    6.20    3.01
  12  -5   1   -0.97    3.59
  12  -2  -1    5.97    3.29
  12   0  -3   88.55    6.58
  12   1  -4   11.19    4.32
  12   2  -5    2.34    2.93
  12   4  -8    9.08    3.38
  12   5 -10    2.73    3.21
  13  -3  -1   -1.29    3.19
  13  -2  -2    2.57    4.22
   1   3  -4  139.43    1.98
   4   3  -3    4.22    1.24
   4   5  -7   85.36    3.21
   5  -3   3  129.74    3.92
   5   3  -3  531.37    8.53
   5   5  -7    1.45    1.62
   5   6 -10   41.39    2.45
   6  -5   4  149.52    4.39
   6  -2   2  123.87    4.40
   6   2  -2   18.70    2.63
   6   4  -5   -0.04    2.02
   6   5  -7   39.36    3.14
   6   6 -10   36.74    2.96
   7  -4   3  105.04    4.48
   7   6 -10    2.23    2.30
   8  -3   2   49.93    3.59
   8   3  -4   48.38    3.85
   8   6 -10    0.43    1.92
   9  -4   2   11.26    2.85
   9   0  -1   69.25    4.57
   9   1  -2   72.56    4.71
   9   4  -6   22.95    3.31
   9   6 -11   -0.55    2.49
  10  -2   0   22.07    3.95
  10   2  -4   38.44    4.73
  10   4  -7   49.48    4.98
  10   5  -9   46.66    4.95
  10   6 -12    1.32    2.86
  11  -6   2   -0.77    2.88
  11   3  -6    4.85    2.77
  11   5 -10    4.02    3.75
  11   6 -14    2.91    3.26
  11   6 -13    3.83    2.62
  12  -4   0   28.67    4.46
  12   3  -7   11.20    4.06
  12   5 -11   35.61    4.66
  13  -5   0   -0.88    3.65
  13   0  -4   56.39    5.77
  13   1  -5    4.13    3.75
  -2  -2   1 1131.30    8.23
  -1  -5   4 2527.19   11.43
  -1   3  -9    5.78    1.03
  -1   3  -8   93.13    2.31
   2   2  -2  353.06    4.42
   2   5 -10  331.04    3.15
   3  -6   5  135.38    2.35
   3   5  -8    2.69    0.96
   4  -3   3   11.73    1.39
   4   4  -5  364.20    6.30
   5   2  -2   47.35    2.99
   5   4  -5    1.37    1.16
   5   6 -12    6.35    1.45
   6  -1   1  234.06    5.94
   6   0   0   46.51    3.16
   6   1  -1  263.02    6.53
   6   6 -11   10.39    1.96
   7  -6   4   22.79    2.49
   7   3  -4    4.57    2.46
   7   6 -11   45.61    3.50
   8  -7   4    0.78    1.97
   8  -5   3   57.52    3.85
   8  -2   1   19.18    2.65
   8   1  -2    5.93    2.78
   8   2  -3  152.09    6.00
   8   4  -6   18.12    2.79
   8   5  -8  118.23    5.37
   8   6 -11    0.84    1.75
   9  -6   3   12.70    2.83
   9   3  -5   14.54    3.43
   9   6 -12    3.17    2.56
  10  -7   3    1.89    2.43
  10  -5   2    5.15    2.30
  10   0  -2   72.66    4.91
  10   1  -3   27.08    3.54
  10   6 -14   -0.02    2.99
  10   6 -13   10.75    2.72
  11  -3   0  118.41    6.25
  11  -2  -1   61.99    5.28
  11   1  -4   -0.14    3.37
  11   2  -5   35.02    4.14
  11   4  -8   38.81    4.34
  11   5 -11   -2.21    3.03
  12  -6   1   34.51    4.62
  12  -3  -1    4.29    3.58
  12   2  -6    8.38    3.88
  12   5 -12   39.23    5.20
  13  -4  -1  105.03    7.33
  13   2  -7    3.34    4.38
  -2  -3   2  187.07    3.50
  -2  -1   0  128.16    2.81
  -1   1  -2 1345.39    5.80
  -1   3  -7   14.31    1.00
   1  -8   6   44.25    1.19
   3   2  -2    8.72    1.37
   4   2  -2   23.46    1.89
   5  -5   4    5.04    1.31
   5   1  -1  197.62    5.19
   7  -3   2  100.92    4.54
   7   4  -6    6.64    2.63
   7   5  -8   23.73    2.66
   7   6 -12   15.79    2.53
   8  -1   0   50.17    3.70
   8   0  -1   76.00    4.33
   8   6 -13   17.17    2.72
   8   6 -12    0.45    1.67
   9  -3   1   78.95    4.58
   9   2  -4    0.15    3.06
   9   4  -7    7.90    2.55
   9   5  -9   -1.62    1.92
   9   6 -14   -1.33    2.18
   9   6 -13   10.75    2.47
  10  -4   1   73.14    5.13
  10   3  -6   10.70    2.92
  10   4  -8   -2.09    3.33
  10   5 -10   40.73    4.05
  11  -7   2   10.94    3.03
  11  -5   1   25.78    4.06
  11  -1  -2   81.80    5.47
  11   0  -3   64.08    4.98
  11   3  -7   14.24    3.93
  12  -2  -2   35.19    4.96
  12  -1  -3    8.50    4.12
  12   0  -4   16.94    4.55
  12   1  -5   32.97    4.25
  12   3  -8    6.21    3.17
  12   4 -10    0.28    3.89
  12   5 -13   17.03    3.70
  13  -3  -2   13.57    3.77
  13  -1  -4    5.68    4.36
  13   0  -5    3.26    4.39
  13   1  -6    1.93    3.03
  -2  -4   3 1080.90    8.56
   0  -6   5  489.56    3.97
   2   4  -6   35.19    1.42
   3  -3   3  254.15    3.90
   4   5  -8  165.25    4.14
   5  -7   5    4.58    1.16
   5  -1   1    0.52    1.01
   5   0   0  158.97    4.50
   5   5  -8   23.81    2.24
   6  -4   3   11.49    1.69
   6   3  -4   12.75    2.08
   6   4  -6    0.77    1.90
   6   5  -8   20.60    2.33
   7   1  -2   86.64    4.46
   7   2  -3  372.30    8.31
   8  -4   2    5.81    2.65
   8   3  -5   13.44    2.52
   8   4  -7   31.88    3.72
   8   5  -9    5.89    2.22
   9  -2   0    9.63    2.53
   9  -1  -1   63.58    4.76
   9   0  -2    3.75    3.05
   9   1  -3   40.09    3.70
   9   5 -10   74.25    5.09
  10  -6   2  103.92    5.56
  10  -3   0  106.28    5.94
  10   2  -5   55.70    4.46
  10   5 -11   -1.04    2.76
  11  -4   0   84.41    5.76
  11   2  -6    8.56    4.00
  11   5 -13    1.65    3.23
  11   5 -12    8.87    3.15
  12  -7   1   13.70    3.41
  12  -5   0   89.00    5.76
  12   2  -7   46.37    5.54
  12   4 -11   58.71    5.98
  13  -5  -1   -1.30    4.04
  13   2  -8   -1.45    3.50
   0  -8   6  218.31    3.32
   1   1  -1  325.66    2.94
   1   4  -7  197.17    1.96
   2  -6   5   63.66    1.10
   2   3  -4 4334.30   14.76
   3   5  -9  247.14    4.09
   4  -1   1   90.40    3.12
   4   0   0  337.86    5.77
   4   1  -1    8.31    1.36
   5   3  -4   36.65    2.39
   6  -8   5    5.96    1.40
   6  -6   4    3.58    1.54
   6   2  -3   10.61    2.37
   7  -5   3   25.41    2.59
   7  -1   0    5.52    1.83
   7   0  -1    4.03    1.84
   7   3  -5    0.91    2.22
   7   5  -9   66.64    4.03
   8  -8   4   16.62    2.43
   8  -6   3    5.27    2.08
   8   2  -4   19.77    3.22
   8   5 -10    0.83    2.32
   9  -7   3   27.82    3.17
   9  -5   2   12.57    2.39
   9   3  -6    3.19    2.33
   9   5 -11   11.41    3.01
  10  -1  -2  215.54    7.99
  10   0  -3   33.34    4.39
  10   1  -4   38.52    3.86
  10   3  -7   94.10    5.48
  10   5 -12   28.58    4.08
  11  -6   1   -1.05    2.64
  11  -3  -1    0.69    3.35
  11   1  -5    1.90    3.60
  11   3  -8   30.77    4.52
  11   4 -10    8.17    3.00
  11   5 -14   43.06    4.74
  12  -4  -1   11.71    3.91
  12   1  -6   35.18    5.15
  12   3  -9    0.70    2.71
  12   4 -12   -1.45    3.63
  13  -4  -2  204.10    9.29
  13   1  -7    1.15    2.80
  -2   0  -1 1296.61    7.99
  -2   2  -5  921.59    7.24
   0  -3   3  220.89    1.56
   0   4  -9  230.37    1.99
   2   1  -1 1489.00    8.56
   3   3  -4  172.16    3.72
   3   4  -6  541.09    6.32
   4  -5   4   96.55    2.74
   4   3  -4  129.29    3.69
   5  -4   3   61.47    2.77
   5   5  -9    5.33    1.55
   6  -3   2   59.90    2.97
   6   1  -2  358.12    7.36
   6   5  -9   25.40    2.36
   7  -7   4  285.92    6.44
   8  -3   1   13.41    2.30
   8   1  -3   22.45    3.25
   8   3  -6   11.56    2.90
   9  -4   1   18.90    3.30
   9   2  -5    1.66    2.25
   9   5 -12   23.17    3.35
  10  -5   1    2.32    2.92
  10   2  -6    5.33    3.22
  10   5 -14   69.42    4.96
  10   5 -13   10.58    3.09
  11  -1  -3    8.51    2.76
  11   0  -4    4.20    2.72
  11   2  -7   12.27    3.74
  11   4 -11    2.75    3.45
  12  -3  -2   17.75    3.51
  12  -1  -4    1.36    3.56
  12   0  -5   10.04    3.19
  12   2  -8   -0.97    3.80
  12   4 -13   18.15    4.62
  13  -3  -3   10.49    3.74
  13  -2  -4   -0.61    4.07
  13  -1  -5   13.86    3.54
  13   0  -6    5.53    3.40
  -1  -6   5  157.37    2.93
   3  -2   2  147.60    3.08
   3  -1   1 1083.54    8.43
   3   0   0   17.36    1.30
   3   5 -10  192.23    3.59
   5   2  -3    0.58    1.09
   6  -1   0   90.35    3.84
   6   0  -1   29.94    2.62
   6   3  -5   -0.27    1.84
   7  -4   2  271.56    6.66
   7   2  -4   63.69    3.96
   7   5 -10   56.53    3.49
   8  -1  -1  316.22    7.95
   8   0  -2    9.03    2.33
   8   5 -11   19.21    2.61
   9  -3   0    1.95    2.81
   9   1  -4   15.77    3.27
   9   3  -7   69.06    4.48
   9   4  -9   14.71    2.89
   9   5 -13    2.64    2.75
  10  -7   2    0.75    2.30
  10  -4   0   -0.32    2.97
  10   3  -8  256.49    8.67
  10   4 -10   55.77    4.50
  11  -5   0   42.61    4.40
  11   3  -9   58.50    4.85
  11   4 -12    5.82    3.67
  12  -5  -1  130.01    7.04
  12   1  -7   35.37    4.98
  13  -5  -2  407.11   12.34
  13   1  -8    2.69    3.51
  -1  -2   2 4302.40   11.08
  -1   3  -6   33.53    1.08
   4  -7   5  173.64    3.30
   4   5 -10   10.93    1.41
   5   5 -10   97.23    3.67
   6  -5   3  309.04    6.26
   6   5 -10   54.33    3.07
   7   1  -3  277.84    7.12
   7   3  -6   11.68    2.54
   7   4  -8   17.12    2.75
   7   5 -11    8.65    2.47
   8  -5   2  131.30    5.02
   8   2  -5   45.50    3.87
   8   5 -12   11.14    2.56
   9  -8   3   22.70    3.07
   9  -6   2   53.23    3.68
   9  -1  -2   54.90    3.98
   9   0  -3   98.57    5.07
   9   4 -10   -0.47    2.59
   9   5 -14    9.48    2.72
  10  -3  -1    2.95    3.22
  10   0  -4  153.52    6.96
  10   1  -5  111.39    5.76
  10   4 -11    3.56    2.87
  11  -7   1    5.36    2.83
  11  -4  -1   98.69    5.93
  11   0  -5    0.65    3.43
  11   1  -6   38.89    4.13
  11   2  -8   13.83    3.74
  11   4 -13   23.65    4.41
  12  -7   0    5.80    3.58
  12  -4  -2   18.33    4.49
  12   0  -6    9.81    3.90
  12   2  -9   25.86    3.94
  12   3 -11    5.36    3.12
  13  -4  -3    4.62    4.48
  13  -2  -5   -3.67    4.05
  13  -1  -6    7.14    4.33
  13   0  -7   -2.28    3.02
  13   1  -9   15.22    4.99
  -1  -1   1  320.11    2.85
   2  -2   2    7.84    0.79
   2   0   0 3525.61   12.57
   3   5 -11    0.46    0.71
   4   2  -3  235.51    4.81
   5  -8   5   18.41    1.61
   5  -6   4  167.64    4.08
   5  -3   2   50.83    2.45
   5   1  -2    0.02    1.14
   5   3  -5   80.84    3.25
   5   4  -7   33.42    2.22
   6   2  -4   99.01    4.22
   6   5 -11    7.63    1.98
   7  -8   4    1.19    1.49
   7  -6   3    0.64    1.90
   7  -3   1   98.60    4.16
   7  -2   0   22.45    2.70
   7   0  -2  126.45    5.00
   7   5 -12   36.00    3.15
   8  -7   3  189.23    5.90
   8  -4   1  154.89    5.69
   8   3  -7  113.10    5.28
   8   4  -9   93.36    4.67
   8   5 -14   -1.53    2.08
   8   5 -13    1.94    1.79
   9  -5   1   12.52    2.84
   9   2  -6    7.89    2.49
   9   3  -8    3.89    3.02
  10  -8   2    2.49    2.72
  10  -6   1   55.10    4.34
  10  -2  -2   54.19    4.17
  10  -1  -3    2.76    2.29
  10   2  -7  263.91    8.50
  10   4 -12   15.43    3.65
  11  -2  -3   19.67    3.31
  11  -1  -4   -0.63    2.47
  11   4 -15   10.09    3.84
  11   4 -14    7.69    2.95
  12  -2  -4    2.71    2.72
  12  -1  -5    4.43    2.75
  12   1  -8    8.76    4.03
  12   3 -12   15.71    3.77
  13   0  -8    4.63    4.20
  -2   1  -2 1882.48    9.15
  -2   2  -4  115.77    2.42
  -1  -3   3    3.73    0.58
   1   0   0   95.20    1.51
   2  -1   1 1364.23    7.53
   2   4  -7    7.67    0.83
   3  -5   4  639.00    5.60
   3   2  -3  572.46    6.41
   4  -4   3    7.28    1.22
   4   3  -5   47.99    2.42
   4   4  -7   34.47    1.94
   4   5 -11   93.73    3.06
   5  -2   1   81.63    3.08
   5  -1   0   32.80    2.15
   5   0  -1  174.55    4.55
   6  -7   4   59.41    2.94
   6   3  -6  155.91    4.98
   6   4  -8    9.39    1.81
   6   5 -12    9.71    2.00
   7  -1  -1    5.03    1.79
   7   4  -9    2.91    2.19
   7   5 -13    1.10    1.83
   8   0  -3   -3.41    2.26
   8   1  -4  100.61    4.77
   8   4 -10   50.49    4.07
   9   1  -5   20.03    2.93
   9   4 -11    0.61    1.97
  10  -5   0    1.95    2.95
  10   1  -6    0.65    2.93
  10   4 -14  101.61    5.81
  10   4 -13   41.69    4.25
  11  -8   1    5.92    3.22
  11  -6   0    0.89    2.21
  11   1  -7   64.05    4.91
  11   2  -9   -0.89    3.50
  11   3 -11    2.36    2.52
  12  -8   0   12.10    3.90
  12  -6  -1    5.32    3.07
  12   0  -7   45.98    5.28
  12   3 -13   73.36    5.71
  13  -6  -2    1.75    3.12
  13  -5  -3    8.47    4.58
  13  -1  -7   19.84    4.70
  -2  -2   2  349.78    4.23
  -2   3  -7    4.30    0.93
   4   1  -2  263.64    4.99
   4   5 -12  109.30    3.26
   5   4  -8  114.87    3.96
   5   5 -12   15.18    1.84
   6  -4   2   11.08    1.70
   6   1  -3   78.66    3.49
   7  -5   2  136.52    4.87
   7   2  -5   55.72    3.45
   7   3  -7    0.92    2.08
   8  -6   2   67.24    4.06
   8  -2  -1   45.12    3.34
   8  -1  -2    4.87    2.09
   8   2  -6  148.98    5.89
   9  -7   2    1.85    1.80
   9  -4   0   78.43    4.41
   9   0  -4   26.53    3.21
   9   2  -7   95.63    5.48
   9   4 -12    8.71    2.86
  10  -4  -1  109.57    5.97
  10   0  -5   13.67    3.38
  10   2  -8    9.15    2.77
  10   3 -10    2.02    2.39
  10   4 -15   -0.34    2.41
  11  -5  -1   25.86    3.52
  11  -4  -2   99.45    6.04
  11  -1  -5    5.38    3.37
  11   0  -6    5.33    2.78
  11   3 -12   15.49    3.24
  12  -5  -2    1.36    2.54
  12  -4  -3   23.82    4.63
  12  -3  -4   27.16    4.51
  12  -2  -5    5.90    3.60
  12  -1  -6   21.80    3.66
  12   1  -9   11.35    3.29
  12   2 -11   45.46    4.93
  13  -3  -5    7.74    3.72
  13  -2  -6   14.84    4.08
  13   0  -9   19.62    5.40
  -2  -3   3  662.73    5.96
  -2  -1   1 1507.60    8.36
   2   2  -3   13.74    1.07
   3   3  -5  114.24    2.99
   5  -5   3   47.68    2.45
   5   2  -4  300.35    5.99
   5   3  -6   48.63    2.75
   6   0  -2   17.51    1.93
   6   4  -9  150.29    4.99
   7   1  -4   85.48    4.32
   7   4 -10  137.42    5.37
   8  -8   3    5.33    2.16
   8   4 -11    0.75    1.82
   9  -2  -2   51.81    3.83
   9  -1  -3    2.58    2.20
   9   4 -14   65.49    4.65
   9   4 -13   10.80    2.47
  10  -9   2    3.76    2.15
  10  -7   1   14.08    2.66
  10  -2  -3   20.55    3.11
  10  -1  -4   74.24    4.81
  10   1  -7    1.60    3.20
  10   3 -11    2.55    2.39
  11  -9   1    1.96    2.86
  11  -7   0   56.85    4.71
  11  -3  -3  234.27    8.34
  11  -2  -4    4.27    2.60
  11   1  -8    3.30    2.63
  11   3 -15   -0.52    3.11
  11   3 -14   -1.06    3.31
  11   3 -13    4.25    2.71
  12  -9   0    1.31    3.46
  12  -7  -1    0.96    2.55
  12   0  -8   25.92    4.66
  12   1 -10    5.45    3.75
  12   2 -12    0.17    3.06
  13  -1  -8    6.69    4.16
  -1  -7   6  222.04    3.41
  -1  -4   4  971.05    5.83
   4  -2   1  240.65    4.59
   4  -1   0  300.15    5.21
   4   0  -1  361.87    5.70
   4   4  -8   17.96    1.73
   6  -6   3  281.59    5.98
   6  -2   0  305.98    6.41
   6  -1  -1   32.85    2.37
   6   2  -5   75.79    3.45
   7  -9   4    2.60    1.80
   7  -7   3   30.34    2.75
   7  -4   1    5.55    2.11
   7   0  -3   37.69    3.23
   8  -5   1    1.11    2.42
   8   1  -5   18.45    2.67
   8   3  -9   15.82    3.28
   8   4 -12  131.81    5.42
   9  -8   2    3.60    2.26
   9  -6   1    3.91    2.05
   9   1  -6   -0.78    2.04
   9   2  -8    2.19    2.96
   9   3 -10   14.93    2.82
  10  -6   0    1.03    2.92
  10   2  -9   41.90    3.96
  10   3 -12    4.47    3.00
  11  -6  -1   23.46    4.06
  11   0  -7    6.94    2.77
  11   2 -11   -1.51    3.41
  12  -6  -2   39.12    4.73
  12  -1  -7   -1.00    3.40
  12   2 -13    6.71    3.29
  13  -5  -4   17.86    4.68
  13  -4  -5    3.11    4.16
  13  -3  -6   -1.55    4.49
  13  -2  -7   -2.09    2.68
  -3   1  -2   17.64    1.40
  -1   0   0   92.56    1.43
   1  -2   2 1289.17    4.60
   1  -1   1  836.34    4.02
   3  -9   6   25.34    1.12
   3  -7   5  400.70    4.23
   3   1  -2  446.96    5.52
   3   4  -8   66.24    2.31
   4  -6   4   -0.95    0.93
   4   2  -4  238.99    4.85
   5   1  -3  667.29    8.76
   5   4  -9   78.74    3.38
   6  -8   4   40.85    2.59
   6   4 -10   22.38    2.49
   7  -2  -1    3.58    1.90
   7  -1  -2   15.16    2.55
   7   2  -6   86.35    4.14
   7   4 -11    1.28    1.68
   8  -4   0   73.55    4.27
   8   0  -4   56.29    3.76
   8   2  -7   58.51    3.81
   8   4 -14    2.00    2.16
   8   4 -13   18.42    2.55
   9  -5   0  181.40    6.64
   9   0  -5   49.21    3.89
   9   3 -11   31.57    3.90
  10  -8   1  115.04    5.75
  10  -5  -1   65.60    5.02
  10  -1  -5  177.30    7.25
  10   0  -6   82.72    5.09
  10   1  -8    6.53    3.14
  10   3 -15   26.48    3.80
  10   3 -14   28.97    4.11
  10   3 -13  140.80    6.52
  11  -8   0    1.77    3.10
  11  -5  -2    5.40    3.53
  11  -2  -5   11.65    3.66
  11  -1  -6   24.26    3.56
  11   1  -9    4.17    2.64
  11   2 -12   15.16    4.00
  12  -8  -1   -1.13    2.68
  12  -5  -3   31.32    4.12
  12  -3  -5   -3.43    3.30
  12  -2  -6   46.72    4.70
  12   0  -9    9.64    3.22
  -3  -1   1    7.32    1.02
  -2   0   0 3477.78   12.19
  -2   3  -6   46.41    1.58
  -1   2  -3 2205.79    6.43
   1   4  -8   66.50    1.35
   2   4  -8   26.56    1.32
   3  -4   3  401.06    4.70
   5  -9   5   54.73    2.44
   5  -7   4  260.57    5.07
   5  -4   2    3.12    1.00
   5   0  -2 1985.72   14.95
   6   1  -4  208.87    5.62
   6   4 -11    0.10    1.67
   7  -6   2  265.50    6.59
   7   4 -14    1.94    1.86
   7   4 -13   37.69    3.33
   7   4 -12   12.92    2.10
   8  -9   3    8.97    2.41
   8  -7   2    4.48    1.81
   8  -3  -1   35.70    3.11
   8  -2  -2   35.68    3.13
   8  -1  -3    0.47    1.91
   8   3 -10   11.25    3.05
   9  -7   1    4.51    2.50
   9  -4  -1  132.48    5.67
   9  -3  -2   64.51    4.67
   9  -2  -3   74.15    4.95
   9  -1  -4   36.98    3.44
   9   1  -7  262.35    8.23
   9   3 -12    5.28    3.05
  10  -3  -3   24.38    3.92
  10  -2  -4  105.95    5.58
  11  -3  -4   -1.28    2.31
  11   0  -8   -0.35    2.39
  11   1 -10    1.38    3.31
  11   2 -14    1.29    3.34
  11   2 -13   -2.63    3.16
  12  -7  -2    8.85    3.73
  12  -1  -8   87.33    5.93
  12   0 -10   11.54    4.23
  12   1 -12    0.52    3.11
  13  -4  -6   18.57    4.94
  13  -3  -7    4.33    4.68
  13  -2  -8   14.50    3.88
  -2  -5   5   15.62    1.28
   0  -9   7   95.41    1.90
   0  -7   6    3.43    0.48
   3   0  -1   35.77    1.82
   4  -8   5  336.45    4.79
   4   4  -9   52.93    2.53
   5  -1  -1   -0.35    1.49
   5   2  -5 1532.44   13.36
   5   4 -10   62.68    3.09
   6  -5   2  214.49    5.31
   6   2  -6  173.40    5.22
   6   3  -8  154.71    5.06
   6   4 -12  161.07    5.20
   7   1  -5  102.06    4.30
   7   2  -7  233.31    6.64
   7   3  -9  177.87    5.78
   8   1  -6   38.92    3.33
   8   2  -8   94.99    4.70
   8   3 -11   -1.78    2.28
   9  -9   2    2.95    2.33
   9   3 -15   86.95    5.35
   9   3 -14   51.14    4.48
   9   3 -13    3.22    2.69
  10  -9   1   10.45    3.18
  10  -7   0   -2.05    1.96
  10   0  -7    7.92    2.63
  10   1  -9   46.62    4.82
  10   2 -11   29.55    3.65
  11  -9   0   16.75    3.83
  11  -7  -1    1.26    2.37
  11  -1  -7    6.28    3.46
  11   1 -11    3.21    3.76
  11   2 -15   -0.07    2.71
  12  -9  -1    2.81    2.74
  12  -6  -3   35.32    4.27
  12  -4  -5   -2.72    3.37
  12  -3  -6    5.07    4.02
  12  -2  -7    3.32    2.90
  -3   0   0   17.43    1.25
   0  -4   4   48.41    0.76
   0   2  -3 6847.92    5.38
   3   2  -4  512.00    6.04
   4   1  -3    2.68    1.40
   5  -2   0  396.06    6.59
   5   4 -11  337.44    6.65
   6  -4   1  279.97    6.19
   6   0  -3   41.34    2.66
   6   4 -13   37.55    2.98
   7  -8   3    9.67    1.77
   7  -5   1   22.57    2.76
   7   0  -4   26.32    2.80
   8  -6   1   28.49    2.86
   8   0  -5   31.58    3.50
   8   3 -12  231.29    7.40
   9  -6   0    4.79    2.81
   9   0  -6   64.29    4.32
   9   1  -8   91.99    5.49
   9   2 -10    2.33    2.33
  10  -6  -1   12.68    3.27
  10  -1  -6   -0.90    2.19
  10   2 -13   43.47    4.77
  10   2 -12   41.38    4.06
  11  -6  -2   27.26    3.66
  11  -4  -4    7.75    3.46
  11  -3  -5   -1.52    3.54
  11  -2  -6    2.39    2.64
  11   0  -9   30.86    3.97
  11   1 -12   15.97    4.30
  12  -8  -2    6.22    3.67
  12  -1  -9    5.55    2.93
  12   0 -12    8.60    4.34
  -1  -5   5  485.22    4.24
  -1   3  -5  251.32    2.13
  -1   4  -9   11.77    0.65
   2  -5   4  197.48    2.52
   2   1  -2   85.16    2.04
   3  -2   1  355.59    4.75
   3  -1   0  212.87    3.73
   3   4  -9  304.33    4.84
   4  -5   3  753.98    7.69
   5  -6   3   12.90    1.70
   6  -9   4  143.60    4.45
   6  -7   3   20.23    2.26
   6  -3   0   76.36    3.50
   6  -2  -1   76.38    3.57
   6  -1  -2  260.31    6.05
   6   3  -9   21.08    2.63
   7  -1  -3  110.56    4.63
   7   3 -10   25.74    2.72
   8 -10   3    1.02    1.73
   8  -8   2    4.33    2.13
   8  -5   0    2.14    2.34
   8  -1  -4    6.45    2.66
   8   1  -7  120.46    5.46
   8   3 -14    4.41    2.47
   8   3 -13  158.56    6.44
   9 -10   2    4.28    2.60
   9  -8   1    2.49    2.76
   9  -5  -1    2.82    2.86
   9  -2  -4   25.39    3.62
   9  -1  -5    1.63    2.13
   9   2 -11   38.94    4.26
  10 -10   1   16.74    3.45
  10  -8   0    1.00    2.99
  10  -5  -2  106.94    5.58
  10  -4  -3  210.89    7.90
  10  -3  -4    0.66    3.30
  10  -2  -5   -1.81    2.22
  10   0  -8   10.47    2.87
  10   2 -15    2.49    3.22
  10   2 -14   47.95    4.32
  11 -10   0   14.68    3.11
  11  -8  -1    3.26    2.47
  11  -1  -8   -2.05    2.44
  11   0 -10    5.13    3.89
  11   1 -14    3.29    3.60
  11   1 -13    0.64    3.43
  12  -7  -3    1.61    3.07
  12  -3  -7   42.27    5.33
  12  -2  -8    9.26    3.20
  12  -1 -10   50.89    5.83
  -3   2  -3 1402.29    9.42
   4   0  -2 1013.32    9.63
   4   2  -5  378.78    6.10
   4   3  -7   11.77    1.33
   4   4 -11  124.67    3.79
   5   1  -4 1037.59   11.00
   5   3  -8  372.90    6.83
   6   1  -5   26.64    2.27
   7  -7   2   -0.27    2.00
   7  -3  -1    6.87    1.86
   7  -2  -2    1.37    1.75
   7   1  -6   40.53    3.10
   7   3 -11   10.55    2.57
   8  -3  -2    0.34    2.36
   8  -2  -3  256.29    7.23
   9  -3  -3   66.59    4.33
   9   0  -7   -1.43    2.73
   9   1  -9    2.57    3.12
   9   2 -12   58.28    4.80
  10  -7  -1    5.29    3.04
  10  -1  -7    2.99    3.36
  10   1 -11   22.98    3.97
  11  -9  -1   -0.41    2.94
  11  -7  -2   18.65    3.32
  11  -2  -7    2.66    2.63
  12  -9  -2    4.57    3.09
  12  -6  -4    1.88    3.01
  12  -5  -5    8.35    3.19
  12  -4  -6    5.81    3.12
  12  -2  -9   25.11    4.96
  12  -1 -11    3.16    4.43
  -3   1  -1 1061.85    8.22
  -2  -6   6  121.76    2.88
  -2   1  -1 1337.25    7.39
  -2   3  -5  599.67    4.93
   2   4  -9  194.99    3.28
   3   4 -10   78.64    2.69
   4  -4   2    0.48    1.05
   4   4 -12   -0.48    1.11
   5  -8   4    3.35    1.42
   5   2  -6   12.44    1.59
   6  -6   2  184.21    5.21
   6   2  -7   79.87    3.62
   6   3 -10    9.22    2.24
   7  -9   3    7.11    2.20
   7   3 -13   25.22    3.02
   7   3 -12    8.67    2.47
   8  -7   1    3.07    2.33
   8   0  -6   11.47    2.47
   8   1  -8   69.47    4.56
   8   2 -10   52.87    3.88
   9  -7   0    7.41    2.35
   9  -1  -6   63.85    4.98
   9   2 -15    1.70    2.93
   9   2 -14   15.90    3.63
   9   2 -13   81.70    5.04
  10  -9   0   19.17    3.79
  10  -6  -2   24.60    3.97
  10  -2  -6    5.70    3.44
  10   0  -9   15.31    3.06
  10   1 -12   77.91    5.67
  11  -6  -3    1.04    2.57
  11  -5  -4    9.42    3.11
  11  -4  -5   30.33    3.92
  11  -3  -6    2.63    2.65
  11  -1  -9   23.91    3.75
  11   0 -12   55.46    5.82
  12  -8  -3   39.22    4.77
  12  -7  -4   35.55    5.20
  12  -3  -8   25.58    4.73
  -1  -8   7   16.62    1.12
   2   3  -6  434.54    4.76
   3  -6   4    4.27    0.97
   4  -7   4   -0.65    0.95
   4  -3   1   53.19    2.42
   4  -1  -1    0.63    0.94
   5  -5   2   24.04    2.09
   5   0  -3   84.97    3.34
   5   3  -9   19.41    2.25
   6   0  -4  126.82    4.41
   7  -6   1    1.24    2.08
   7   0  -5  173.60    5.71
   7   2  -9   56.52    3.66
   7   3 -14   58.35    3.84
   8  -9   2    2.54    1.76
   8  -6   0    2.48    2.69
   8  -1  -5    5.94    2.71
   8   2 -11   11.32    2.54
   9  -9   1   26.29    3.11
   9  -6  -1    0.73    2.90
   9  -2  -5   27.29    3.96
   9   0  -8    5.36    3.29
  10  -4  -4  219.40    8.20
  10  -3  -5  154.26    6.81
  10  -1  -8   31.75    4.46
  10   0 -10    0.13    3.51
  10   1 -15   60.57    5.73
  10   1 -14    6.46    3.45
  10   1 -13    3.15    2.60
  11 -10  -1    1.19    3.67
  11  -8  -2   63.85    5.04
  11  -2  -8   -1.10    2.51
  11  -1 -10    7.49    3.87
  11   0 -14   -5.45    4.13
  11   0 -13   24.84    4.17
  12  -5  -6   -0.03    3.38
  12  -4  -7   33.90    4.48
  12  -2 -10   90.34    6.43
  -3  -2   3  564.89    6.32
  -3   3  -5  114.72    2.81
   1   4  -9   56.50    1.49
   2   0  -1 1705.29    8.76
   2   2  -4   96.07    2.23
   2   4 -10    0.64    0.88
   3   1  -3  117.30    2.95
   3   3  -7   47.41    2.10
   3   4 -12    4.62    1.34
   3   4 -11   25.94    1.79
   4  -9   5    0.97    1.12
   4  -2   0  489.77    6.61
   4   3  -8    0.83    1.29
   5  -1  -2 1305.72   12.37
   6 -10   4   61.63    3.36
   6  -8   3   12.55    2.14
   6  -5   1   30.30    2.60
   6  -1  -3    1.50    1.79
   6   1  -6   74.56    3.79
   6   3 -12    5.15    2.10
   6   3 -11   96.52    4.22
   7  -1  -4   16.02    2.19
   7   1  -7  386.76    8.47
   8  -2  -4  226.87    7.30
   8   0  -7   20.13    3.37
   8   2 -15   16.60    3.33
   8   2 -13    5.79    3.02
   8   2 -12    2.69    2.10
   9  -8   0   -0.75    2.62
   9  -4  -3   11.13    3.17
   9  -3  -4  131.72    5.94
   9   1 -11   53.23    4.36
  10 -10   0   14.70    3.72
  10  -8  -1   18.04    3.18
  10  -2  -7   42.41    4.89
  11 -11  -1   41.93    5.14
  11  -7  -3   18.67    3.53
  11  -5  -5   42.69    5.37
  11  -4  -6   41.91    5.23
  11  -3  -7   -2.47    2.54
  11  -2  -9   86.95    6.60
  12  -8  -4   19.75    5.13
  12  -4  -8   88.65    6.95
  12  -3  -9   21.57    4.28
  12  -2 -11    5.80    3.77
  -3  -1   2  453.69    5.59
  -1   1  -1  793.07    3.93
   3   2  -5    3.85    1.20
   4   1  -4   -0.62    0.94
   5  -3   0    8.41    1.70
   5  -2  -1   36.42    2.31
   5   1  -5  179.05    4.80
   5   3 -10    0.93    1.76
   6  -2  -2   77.63    3.73
   6   3 -14    0.12    1.98
   6   3 -13    5.09    2.07
   7 -10   3   26.20    2.97
   7  -8   2   29.06    2.99
   7  -5   0   15.97    2.32
   7  -4  -1   15.24    2.65
   7  -3  -2  249.75    6.94
   7  -2  -3  108.33    4.64
   7   2 -10  425.76    9.22
   8 -10   2   20.10    3.22
   8  -8   1   13.80    2.49
   8  -4  -2   27.84    3.02
   8  -3  -3   12.90    2.50
   8   2 -14   38.72    3.66
   9 -10   1   -0.19    1.96
   9  -1  -7   17.67    3.08
   9   0  -9   14.72    2.99
   9   1 -13    5.68    3.54
   9   1 -12  175.36    7.21
  10  -7  -2   14.52    3.07
  10  -3  -6   54.88    5.27
  10  -1  -9    3.73    2.61
  10   0 -12   39.70    4.93
  11  -9  -2  115.95    6.70
  11  -3  -8   16.27    4.52
  11  -1 -13   -2.18    4.01
  11  -1 -12   -3.95    3.18
  12  -6  -6    9.17    3.85
  12  -5  -7    2.75    3.08
  12  -3 -10   21.30    4.65
  -2  -2   3   13.40    0.96
   2  -4   3  464.62    4.23
   2   4 -11  145.26    3.26
   4   2  -6   19.51    1.67
   5  -7   3   44.81    2.64
   5   3 -11    5.99    1.89
   6  -3  -1    2.77    1.36
   6   2  -9   11.95    2.33
   7   0  -6  212.88    6.46
   7   1  -8   -2.25    1.71
   7   2 -11    0.55    1.83
   8  -7   0    3.69    2.72
   8  -1  -6    6.93    2.96
   8   1 -10  511.86   11.00
   9 -11   1  121.48    6.28
   9  -7  -1    3.30    2.37
   9  -2  -6  162.14    6.75
   9   1 -15    0.06    2.47
   9   1 -14   15.59    3.07
  10 -11   0   22.37    3.59
  10  -9  -1   67.58    5.03
  10  -5  -4   35.05    3.97
  10  -4  -5   37.34    4.07
  10  -2  -8    3.18    3.65
  10  -1 -10    7.41    3.93
  10   0 -15   11.06    4.16
  10   0 -14   -1.51    3.54
  10   0 -13   21.24    3.78
  11 -10  -2   16.92    4.35
  11  -8  -3    9.34    3.23
  11  -7  -4   26.47    5.07
  11  -6  -5   89.61    6.62
  11  -5  -6   22.12    4.58
  11  -4  -7   24.49    4.53
  11  -2 -10   11.03    3.45
  12  -5  -8  138.70    8.58
  12  -4  -9    4.59    3.27
  -3   0   1   36.10    1.72
  -2  -7   7   94.89    2.62
  -2  -1   2   82.71    2.04
  -1  -6   6    1.91    0.64
   2  -1   0  973.39    6.69
   3  -8   5    2.72    0.90
   3   0  -2   22.83    1.68
   4  -6   3    3.38    1.25
   4   3  -9  249.97    5.39
   5  -9   4   33.98    2.52
   5   0  -4  278.96    6.18
   5   3 -13    0.09    1.79
   5   3 -12    0.76    1.82
   6  -7   2   58.23    3.41
   6   0  -5    8.16    1.71
   6   1  -7    9.20    2.33
   7 -11   3   29.96    3.49
   7  -7   1    7.68    2.47
   7  -1  -5    4.87    2.58
   7   2 -14   38.24    3.92
   7   2 -13    0.99    2.57
   7   2 -12   40.55    3.48
   8 -11   2    7.68    3.00
   8  -9   1    4.76    2.68
   8  -2  -5  308.36    8.69
   8   0  -8   89.61    4.92
   8   1 -11   28.93    3.37
   9  -9   0   45.23    4.06
   9  -6  -2   44.38    4.04
   9  -5  -3    8.43    3.13
   9  -4  -4    2.83    3.06
   9  -3  -5    4.48    2.53
   9  -1  -8    3.19    2.51
   9   0 -11   84.92    6.05
  10 -12   0   18.82    4.24
  10 -10  -1    2.70    3.60
  10  -8  -2   14.02    3.24
  10  -3  -7   -3.39    3.50
  11  -9  -3    3.06    4.33
  11  -3  -9   28.21    4.28
  11  -2 -11   29.54    4.48
  12  -6  -7    4.51    3.99
  -2  -4   5  191.43    3.35
   2  -3   2  284.46    3.54
   3  -5   3   26.01    1.51
   4   0  -3  124.57    3.66
   4   3 -10   43.56    2.70
   5   2  -8   51.18    2.86
   6  -9   3  179.17    5.56
   6  -1  -4   56.11    3.51
   6   2 -10  103.72    4.62
   7  -9   2   30.11    3.16
   7  -6   0   58.58    4.00
   7   0  -7   -0.31    2.69
   8  -6  -1   44.63    3.77
   8  -5  -2  162.05    6.64
   8  -4  -3  268.81    8.18
   8  -3  -4    1.35    2.16
   8  -1  -7  865.85   14.51
   8   0  -9  516.06   11.45
   8   1 -15    7.82    3.47
   8   1 -14   26.11    4.10
   8   1 -13    6.43    3.36
   8   1 -12    1.16    2.28
   9 -12   1   10.92    3.48
   9  -8  -1   15.08    3.71
   9  -2  -7  112.13    5.91
   9  -1  -9  226.88    8.60
   9   0 -15    1.37    3.63
   9   0 -13   67.13    5.57
   9   0 -12   33.89    4.53
  10  -7  -3   65.17    5.12
  10  -6  -4   61.93    5.67
  10  -5  -5   12.43    4.04
  10  -4  -6   37.74    4.18
  10  -2  -9  130.44    6.91
  10  -1 -14    0.02    3.93
  10  -1 -13    2.06    4.18
  10  -1 -12    5.06    3.09
  11  -8  -4    1.61    3.22
  11  -6  -6   38.14    5.40
  11  -5  -7   71.56    6.50
  11  -4  -8   94.47    6.47
  11  -3 -10    1.27    3.04
   2  -2   1 3850.71   13.08
   5  -6   2  840.52   10.20
   5   1  -6  172.72    4.95
   6  -6   1    2.56    1.69
   7  -2  -4    0.93    1.98
   9 -10   0    1.42    2.40
   9  -3  -6   85.44    5.37
   9   0 -14   53.73    4.89
  10 -11  -1    7.55    3.05
  10  -9  -2    4.65    2.92
  10  -3  -8   60.27    5.18
  10  -2 -10   -1.46    2.80
  11 -10  -3    9.81    3.86
  11  -4  -9  107.34    7.03
  11  -3 -11    4.65    3.93
  -5   2  10  459.02    9.34
  -5   3  11    1.53    2.97
  -3   7   8   10.35    3.94
  -1   6   2  288.40    8.29
  -1   9   5    1.12    3.62
   0   5   0   11.52    2.67
   0   7   1  212.30    7.79
   0   9   3    4.41    3.50
   0  10   4    9.58    5.30
   0  10   5    6.81    4.62
   1   8   0   19.84    4.20
   1   9   1  424.79   12.72
   1  10   2   14.71    5.73
   1  11   4    3.36    5.91
   2   6  -2   29.50    2.78
   2   8  -1    5.67    2.82
   2  10   1    3.98    3.63
   2  11   2   -2.84    5.42
   3  11   1    4.94    4.38
   4   0  -4    1.27    0.59
   4   6  -4  278.53    7.06
   5   8  -4  111.76    6.15
   6   9  -4   -2.09    2.69
   6  11  -2    0.50    3.95
   7  10  -4   25.40    4.32
   7  11  -3   13.09    5.25
   9  10  -5    1.07    3.88
   9  11  -4    3.06    5.45
  -5   0   9  253.24    4.86
  -5   1   9   36.93    2.66
  -5   3  10  128.66    5.94
  -5   4  11    5.19    3.13
  -5   4  12   -1.21    3.36
  -4   4   7    6.67    2.41
  -4   5   8  146.01    6.80
  -4   6   9    4.70    4.39
  -4   6  10    8.32    3.60
  -4   6  12    0.63    3.48
  -3   7   7   48.19    5.14
  -3   8   9    3.21    5.20
  -3   8  10    1.86    5.33
  -2   5   3    3.29    1.80
  -2   7   4   21.74    4.32
  -2   8   5   14.17    4.93
  -2   9   8    6.51    4.85
  -1   2   1 1015.86    8.59
  -1   3   1  100.55    3.59
  -1   7   2  101.82    6.16
  -1   8   3  210.32    8.85
  -1   9   4   70.29    7.11
  -1  10   6   -3.32    5.66
   0  -3   1 2443.06   14.02
   0   9   2   32.92    5.76
   1   6  -1    4.16    1.90
   1  11   3    8.51    6.07
   2  10   0   15.04    5.33
   3   9  -2   57.40    6.00
   3  10  -1    3.61    3.38
   3  11   0    1.33    5.04
   4   9  -3   50.78    5.62
   5  10  -3    0.29    3.20
   5  11  -2    6.21    4.07
   5  12  -1    5.88    6.23
   6   8  -5    1.53    3.16
   6  11  -3    4.46    5.16
   7   7  -6   12.43    2.70
   7   9  -5   -0.31    2.48
   8  10  -5   -3.56    3.91
   8  11  -4   -1.19    4.43
   9   9  -6   -1.24    3.05
  -5   2   9   38.96    3.19
  -5   4  10   15.16    3.62
  -4   5   7   22.28    3.86
  -4   6   8  102.73    6.89
  -4   7  10   21.92    5.08
  -4   7  11    2.78    4.77
  -3   8   7   34.13    5.69
  -3   8   8   -1.28    3.39
  -2   6   3    5.09    3.14
  -2   9   6   -1.06    3.84
  -1   4   1    4.88    1.61
  -1   5   1  272.93    7.25
  -1  10   5    2.99    5.33
   0   6   0  171.12    6.12
   0  10   3   -4.68    3.51
   1   7  -1  151.15    6.44
   1   9   0   51.13    5.98
   1  10   1   10.64    3.90
   1  11   2    3.42    5.18
   2  11   1   12.01    4.54
   3  12   1   42.82    7.02
   4   7  -4   22.57    3.30
   5   6  -5   67.23    3.71
   5   9  -4   98.30    6.43
   6  10  -4   -0.02    3.01
   6  12  -2   -3.50    4.50
   7  11  -4    4.76    4.85
   7  12  -3   12.45    6.18
   8   5  -7    5.29    1.40
   8   9  -6   90.61    5.96
  -5   3   9   46.68    3.48
  -5   5  11    1.50    3.71
  -5   5  12   -0.27    2.81
  -4   1   6   12.43    1.46
  -4   2   6   24.80    2.00
  -4   3   6   77.46    3.91
  -4   7   9   97.91    7.32
  -4   7  12    0.04    4.07
  -3  -5   7  160.92    4.13
  -3   2   4    1.22    1.09
  -3   3   4   35.11    2.50
  -3   4   4    3.74    2.11
  -3   9   9    4.72    6.06
  -2   7   3  177.31    7.77
  -2   8   4   13.38    3.75
  -2   9   5    0.20    4.44
  -2  10   7   -6.81    5.84
  -1  -4   3 1135.76   10.44
  -1  -2   2 4214.46   13.34
  -1   8   2  242.04    9.13
  -1   9   3   20.65    4.27
  -1  10   4   79.56    7.66
   0   7   0   83.34    5.39
   0   9   1  159.43    8.69
   0  10   2  234.32   10.86
   0  11   4    3.57    4.09
   1  -3   0 3193.99   16.93
   2   8  -2   50.48    4.84
   2  10  -1   58.98    6.31
   2  11   0  106.68    8.63
   3  11  -1    4.61    3.78
   3  12   0    1.44    5.98
   4  10  -3   78.53    6.94
   4  11  -2   -0.95    3.59
   5  -2  -4   78.01    3.13
   5   7  -5   34.33    3.42
   5  11  -3    1.18    4.39
   5  12  -2    4.90    5.49
   6   4  -6    0.81    1.05
   6   9  -5    1.73    3.47
   6  12  -3   -0.58    5.15
   7   8  -6   -1.59    2.62
   7  10  -5   -0.62    2.68
   8   6  -7   47.91    3.05
   8  11  -5    2.75    4.44
   8  12  -4    2.12    5.60
  -5  -1   9   25.05    1.32
  -5   4   9   16.62    2.90
  -5   5  10   27.24    3.80
  -5   6  11    9.96    4.09
  -5   6  12    6.11    4.74
  -4   4   6   -1.03    1.45
  -4   5   6    9.51    3.13
  -4   6   7   87.68    5.68
  -4   7   8    5.43    3.37
  -4   8  10   27.10    6.14
  -4   8  11   -0.41    5.15
  -3   5   4    4.23    1.89
  -3   7   5   14.94    3.39
  -3   9   7   28.72    6.12
  -3   9   8   11.85    4.59
  -2   9   4   89.67    7.17
  -1   1   1  291.53    3.45
  -1  10   3    1.08    4.64
  -1  11   5   20.45    5.85
   0   8   0   44.93    4.92
   0  11   3   23.40    5.17
   1   8  -1   38.40    4.15
   1  10   0   22.27    4.41
   1  11   1  140.20    8.80
   1  12   2   -1.76    5.63
   2  -3  -1   12.42    1.50
   2  12   1   14.95    5.52
   5  10  -4   48.71    5.04
   6  -1  -5   27.50    1.88
   6  11  -4   86.55    6.74
   7  12  -4    7.15    5.60
   8   7  -7   93.49    4.48
   8  10  -6   43.73    5.21
  -5   2   8   -1.51    1.77
  -5   3   8   47.37    3.57
  -5   4   8  111.63    5.54
  -5   5   9   27.10    3.68
  -5   6  10    3.46    3.71
  -4   6   6   45.37    4.79
  -4   7   7  113.96    6.81
  -4   8   8  106.37    8.14
  -4   8   9   -2.49    3.30
  -3   6   4    2.92    2.46
  -3   8   5   85.85    6.74
  -3  10   8    9.22    6.12
  -2   3   2  111.98    3.73
  -2   4   2  105.06    4.19
  -2   5   2   48.56    3.38
  -2   8   3    4.56    3.11
  -2  10   5   -0.56    3.81
  -1   7   1  500.99   11.44
  -1   9   2   -3.40    2.95
  -1  11   4   71.76    7.11
   0  11   2   70.21    6.90
   0  12   3   21.67    6.31
   1   9  -1   31.32    4.90
   2   9  -2   91.29    5.93
   2  11  -1   12.89    5.33
   2  12   0    4.90    5.97
   4   9  -4   51.40    5.15
   4  11  -3   63.41    6.92
   4  12  -2    2.97    4.16
   5   8  -5    3.28    2.31
   5  12  -3    3.20    4.70
   6   7  -6  100.38    4.76
   6  10  -5    3.86    3.66
   7   9  -6   -0.45    2.74
   7  11  -5   67.99    5.99
   8  12  -5    2.67    4.70
  -5   1   8  210.05    4.86
  -5   5   8  102.78    6.12
  -5   6   9    1.13    2.78
  -5   7  10   11.52    4.61
  -5   7  11   12.00    4.62
  -5   7  12    9.54    5.10
  -4   0   6  169.61    3.04
  -4   7   6  324.64   10.75
  -4   8   7   13.03    5.10
  -4   9   9    4.00    5.72
  -3   7   4   24.36    3.68
  -3  10   7   50.42    7.46
  -2   2   2 3253.51   16.19
  -2   6   2  155.53    6.22
  -2   7   2   10.29    3.60
  -2   9   3    4.90    4.66
  -2  10   4   12.20    5.10
  -1   8   1  144.26    7.02
  -1  10   2    4.64    5.10
  -1  11   3   14.00    5.94
   0  -4   2  165.66    4.30
   0   9   0  239.46    9.29
   1   4  -2  255.38    5.45
   1   5  -2   11.25    1.86
   1   6  -2 1520.18   16.57
   1  11   0    4.71    3.73
   1  12   1   15.15    4.83
   2   4  -3 1092.55   10.44
   2   6  -3   87.72    4.09
   2   7  -3   14.14    2.80
   2  10  -2  165.26    8.86
   3   0  -3    2.76    0.54
   5   9  -5    3.94    3.48
   5  11  -4   -3.32    3.11
   6   8  -6    1.56    2.46
   6  12  -4    1.18    3.86
   7  10  -6   -1.02    3.07
   8  11  -6    2.43    3.80
  -6   1  11    3.51    1.89
  -6   2  11    4.95    2.10
  -6   3  11    1.68    2.63
  -6   4  11    2.88    2.83
  -5   6   8   94.35    6.45
  -5   7   9    1.35    4.28
  -5   8  11   19.57    5.50
  -4   9   8    3.96    3.77
  -3   8   4    2.56    3.03
  -3   9   5    4.11    3.49
  -2   8   2    1.79    3.76
  -2  11   5   -0.94    4.71
  -1   9   1  327.31   10.86
   0   4  -1   87.97    3.62
   0   5  -1  600.45    9.63
   0   6  -1   89.86    4.43
   0   7  -1   13.46    3.32
   0  10   0  180.21    9.46
   0  11   1    8.44    4.11
   0  12   2    1.88    4.13
   1   7  -2  135.17    5.64
   1   8  -2   12.70    3.58
   1  12   0    8.52    5.34
   2   8  -3  386.78   10.16
   2  12  -1    9.91    4.46
   2  13   0    0.50    5.75
   4  10  -4   14.48    3.72
   4  12  -3   74.76    7.42
   4  13  -2    4.13    5.03
   5  10  -5    3.63    3.65
   5  12  -4   19.33    5.40
   5  13  -3   58.87    7.81
   6  11  -5   -0.77    2.93
   7  12  -5   -1.39    3.45
   8   9  -7   25.83    3.91
  -6   5  11    2.34    3.36
  -5   3   7   37.85    3.12
  -5   4   7    0.40    2.43
  -5   5   7   -0.88    2.74
  -5   7   8   14.58    4.75
  -5   8   9   -3.63    4.44
  -5   8  10   13.87    4.05
  -4  -3   8    0.80    0.60
  -4   3   5  600.77    9.29
  -4   8   6   -4.50    3.06
  -4   9   7  188.05    9.58
  -4  10   8   19.56    6.25
  -3   4   3   10.74    2.35
  -3   5   3   95.67    4.55
  -3   6   3   19.07    3.30
  -3   9   4   16.92    5.09
  -3  10   5   16.77    4.70
  -2   9   2   19.18    4.59
  -2  10   3    5.78    3.72
  -2  11   4   42.46    5.99
  -1   5   0   81.67    4.28
  -1   6   0   39.12    3.69
  -1   7   0  156.65    6.72
  -1  10   1   51.79    6.41
  -1  11   2   12.90    4.38
  -1  12   3   23.09    5.28
   0   8  -1   60.10    5.08
   0  12   1    9.49    5.96
   1   3  -2 7584.49   23.82
   1   9  -2   42.58    4.98
   1  11  -1   45.49    5.41
   2   9  -3   40.95    4.84
   2  11  -2  107.79    7.31
   3   8  -4  279.63    8.35
   3  11  -3   37.22    5.26
   4   6  -5    4.91    1.90
   4   7  -5  165.05    5.90
   4  11  -4   -1.58    4.30
   6   9  -6    9.32    2.64
   6  12  -5   48.22    6.16
   6  13  -4   11.20    4.76
   7   6  -7    1.24    1.61
   7  11  -6   77.55    6.57
  -6   2  10   24.70    2.65
  -6   3  10    5.04    2.45
  -6   4  10   57.33    4.46
  -6   5  10   65.01    5.30
  -6   6  11   -0.78    3.60
  -5   0   8   75.90    2.41
  -5   6   7  112.64    6.49
  -5   8   8   37.30    5.82
  -5   9  10   -4.86    5.06
  -4   2   5   -1.13    1.22
  -4   9   6   17.97    4.38
  -4  10   7   25.75    6.46
  -3  -3   6   43.71    1.56
  -3   3   3 1209.54   12.26
  -3   7   3    0.46    2.53
  -3   8   3   72.15    6.17
  -3  10   4   47.00    6.18
  -3  11   5   64.84    7.71
  -2  11   3    8.56    5.29
  -2  12   4  102.60    9.64
  -1   4   0   81.75    3.46
  -1   8   0   -0.19    3.33
  -1  12   2   73.51    8.30
   0  -2   1  393.49    4.57
   0   3  -1 2462.28   14.44
   0   9  -1    3.88    2.98
   0  11   0    1.51    3.52
   1  12  -1   34.11    6.37
   1  13   0    1.10    6.55
   2  12  -2   37.95    6.89
   2  13  -1    1.63    4.13
   3  -2  -2 1798.88   12.18
   3   9  -4  166.50    7.18
   3  12  -3   40.23    6.34
   3  13  -2    5.69    4.91
   4   8  -5    6.09    2.45
   4  13  -3   14.65    5.13
   5  -1  -4  280.52    4.80
   5  11  -5   -0.53    3.68
   5  13  -4   20.73    6.47
   6  10  -6    3.06    3.21
   7   5  -7   68.88    2.70
   7  13  -5    9.92    4.53
   8  10  -7    0.03    2.80
  -6   0  11    4.84    1.39
  -6   6  10    0.90    3.60
  -6   7  11   -5.07    3.95
  -5   2   7   12.37    1.90
  -5   7   7   24.68    4.05
  -5   9   8   30.54    5.57
  -5   9   9   13.74    4.32
  -4  10   6   38.60    6.80
  -3  -4   7  260.74    4.52
  -3   9   3   17.02    4.91
  -2   5   1   54.33    3.82
  -2   6   1  422.14    9.47
  -2   7   1   24.22    3.46
  -2  10   2   26.56    4.59
  -1  -3   3    3.42    1.02
  -1   9   0   37.10    4.50
  -1  11   1   43.76    5.57
   0  10  -1   19.56    3.99
   0  12   0   13.53    5.47
   0  13   1   24.54    5.39
   1  -2   0   71.73    2.45
   1  10  -2   -2.80    2.77
   2  -2  -1  468.80    5.91
   3  10  -4   40.63    4.57
   4   4  -5  384.43    5.43
   4   9  -5   -0.02    2.46
   4  10  -5    7.80    3.78
   4  12  -4   29.01    4.90
   5   7  -6  100.73    4.57
   5   8  -6  265.59    7.79
   5  12  -5    1.36    4.18
   6  11  -6   58.17    5.84
   6  13  -5   -2.77    4.89
   7   1  -6   40.61    1.54
   7   9  -7    4.40    2.81
   7  12  -6   11.94    4.39
  -6   1  10  310.91    6.02
  -6   3   9    3.06    2.18
  -6   4   9   -0.90    2.30
  -6   5   9   32.96    3.96
  -6   6   9    2.26    3.53
  -6   7  10    9.67    3.37
  -6   8  11    3.17    4.94
  -5   5   6   27.98    3.46
  -5   6   6    0.63    3.34
  -5   8   7   38.50    4.85
  -4   6   4   39.43    3.81
  -4   7   4   11.12    3.83
  -4  11   6   76.35    8.33
  -3  10   3   56.98    6.65
  -3  11   4   -0.84    3.82
  -2   1   2 3243.02   12.55
  -2   4   1  368.74    7.34
  -2   8   1  113.11    6.25
  -2   9   1   32.03    5.29
  -2  11   2   -0.43    3.62
  -2  12   3   50.27    6.38
  -1   3   0 3064.09   16.99
  -1  10   0   22.27    4.09
  -1  12   1   10.47    4.45
  -1  13   2   38.96    6.61
   0  11  -1  100.64    7.64
   1  11  -2   63.67    5.83
   1  13  -1   -3.68    3.85
   3  11  -4  189.37    8.83
   3  13  -3   52.63    6.40
   4  13  -4   47.80    6.95
   5   9  -6    6.46    3.27
   6   0  -5   10.73    1.23
   7  10  -7    4.51    3.20
  -6   7   9    0.91    2.88
  -6   8  10   54.21    5.66
  -5   4   6   14.42    2.35
  -5   7   6   64.24    5.11
  -5   8   6   97.37    7.17
  -5   9   7   20.88    4.52
  -5  10   8   10.15    4.53
  -4   8   4   17.10    3.64
  -4   9   4    5.27    4.56
  -3   2   3    6.50    1.19
  -3   6   2  286.12    8.02
  -3   7   2   63.09    4.68
  -3   8   2  157.68    7.86
  -3  11   3    3.61    5.30
  -3  12   4   42.51    7.50
  -2  10   1   25.40    4.42
  -2  12   2   20.24    5.95
  -1  11   0   55.89    5.81
  -1  13   1    1.80    6.11
   0   7  -2   29.72    3.47
   0   8  -2    1.58    3.12
   0  12  -1    6.48    5.51
   0  13   0   10.19    4.59
   1   7  -3  398.11    9.19
   1   8  -3  139.03    6.44
   1   9  -3   54.99    5.08
   1  12  -2  166.76    9.08
   2   0  -2  261.97    2.29
   3  12  -4  202.10   10.09
   3  14  -3   36.00    7.66
   4  11  -5   23.47    4.13
   5   5  -6  241.21    4.89
   5  10  -6   18.10    3.32
   5  13  -5    2.85    4.50
   6  12  -6   86.74    6.52
   7  11  -7   24.72    4.52
   7  13  -6    0.83    3.79
   8   0  -6   10.47    1.53
  -6   2   9   27.67    2.55
  -6   4   8    4.07    2.55
  -6   5   8    1.87    2.78
  -6   6   8    4.69    2.68
  -6   7   8   24.27    4.68
  -6   8   9   24.09    4.28
  -6   9   9   -1.82    4.27
  -6   9  10   20.83    5.54
  -5   1   7  101.02    3.13
  -5   3   6   91.90    4.08
  -5   9   6   96.80    6.97
  -5  10   7    5.74    3.94
  -4   1   5   75.50    2.49
  -4  10   4   19.41    5.55
  -3   5   2    7.47    1.91
  -3   9   2   39.61    4.66
  -3  10   2    5.05    4.34
  -2  11   1   25.82    4.76
  -2  13   2   82.63    8.77
  -1   7  -1   33.62    3.21
  -1   8  -1   70.34    4.88
  -1   9  -1  162.61    7.98
  -1  12   0    8.09    4.08
   0  -3   2  169.20    3.80
   0   6  -2   14.72    2.22
   0   9  -2   21.18    3.58
   0  10  -2    1.07    4.15
   1   6  -3   12.83    2.02
   1  10  -3   -0.52    2.82
   1  13  -2   23.72    6.55
   2  13  -3   46.03    7.19
   3   8  -5   15.59    3.25
   3   9  -5   63.89    5.05
   3  13  -4   10.16    5.37
   4  12  -5    0.38    3.28
   4  14  -4   -1.07    4.45
   5  11  -6    7.74    3.08
   5  14  -5   61.79    7.54
   6   8  -7   33.78    3.29
   6   9  -7    4.96    2.69
   6  13  -6   29.21    5.80
   7   4  -7    1.28    0.67
   7  12  -7   16.18    4.41
  -7   5  11   -1.74    2.82
  -6   3   8    4.62    1.99
  -6   8   8   -2.49    2.83
  -6   9   8   40.27    5.74
  -5   6   5    0.87    2.94
  -5   7   5  379.18   10.93
  -5   8   5  175.27    8.56
  -5  10   6   47.12    5.72
  -5  11   7   -2.85    4.20
  -4   7   3    0.44    3.13
  -4   8   3    7.74    4.02
  -4  11   4   33.87    6.62
  -3   4   2  738.26   10.42
  -3  11   2    4.23    5.26
  -3  12   3    8.09    4.33
  -2   3   1   13.26    1.57
  -2   7   0   26.14    3.80
  -2   8   0   40.76    4.69
  -2   9   0   36.55    5.27
  -2  12   1   38.82    5.57
  -1   6  -1  455.97    9.28
  -1  10  -1  132.56    7.32
  -1  13   0   -0.72    5.53
   0   2  -1  384.84    4.65
   0   5  -2 2199.42   17.64
   0  11  -2   16.04    4.01
   0  13  -1   61.73    6.83
   1  -3   1 2441.22   14.60
   1   5  -3  158.73    4.87
   1  11  -3    8.91    3.48
   1  14  -2   53.21    8.02
   2  -3   0  243.73    5.08
   2  11  -4   68.12    5.73
   2  14  -3    7.92    6.10
   3   7  -5   88.22    4.15
   3  10  -5   94.20    5.90
   4  13  -5   46.45    6.27
   5  12  -6   35.56    4.67
   6   7  -7    4.17    1.76
   6  10  -7   11.99    3.21
   8   7  -8   -0.22    1.57
  -6   5   7    2.31    2.71
  -6   6   7   84.47    5.58
  -6   7   7   14.60    4.03
  -6   8   7   12.47    4.63
  -6  10   8   -0.74    5.21
  -6  10   9   38.94    5.73
  -5   5   5  171.23    6.23
  -5   9   5    0.37    3.31
  -5  10   5   -0.52    4.92
  -5  11   6   82.22    7.60
  -4   5   3  226.39    6.83
  -4   6   3   54.40    4.09
  -4   9   3  208.93    8.91
  -4  10   3  130.20    8.43
  -4  12   4   39.59    7.50
  -3  12   2    0.89    5.23
  -2   6   0  384.00    8.78
  -2  10   0   25.77    4.35
  -2  11   0   29.58    5.78
  -2  13   1    6.91    5.71
  -1   5  -1  438.68    8.23
  -1  11  -1   15.38    4.11
  -1  12  -1    0.08    4.99
   0  12  -2  124.69    7.89
   0  14  -1    1.99    5.02
   1  12  -3   68.25    6.26
   2  12  -4  185.74    9.20
   3   6  -5   91.32    3.71
   3  11  -5    0.39    2.95
   3  12  -5   11.36    4.97
   3  14  -4   10.71    5.07
   4   8  -6   26.48    3.18
   4   9  -6   41.38    3.79
   4  10  -6   36.86    4.61
   4  14  -5   15.85    6.19
   5  13  -6    3.06    4.20
   6   6  -7   13.66    1.77
   6  11  -7    0.53    2.42
   6  12  -7    2.91    3.57
   6  14  -6    3.29    4.15
   8   6  -8   68.96    2.68
  -7   4  10    3.95    2.38
  -7   5  10   50.32    4.35
  -7   6  10   21.18    3.38
  -7   7  10   16.14    4.05
  -7   8  10    3.64    4.28
  -6   0  10   -0.24    0.85
  -6   1   9  105.65    3.32
  -6   4   7  250.85    7.13
  -6   9   7    3.62    3.30
  -6  10   7   50.16    6.34
  -5   2   6   12.81    1.78
  -5   4   5  191.54    5.85
  -5  11   5    9.03    5.66
  -4  -4  10   37.79    2.00
  -4  11   3   11.17    4.27
  -3   7   1    3.51    2.50
  -3   8   1   93.11    5.74
  -3   9   1  318.99   10.46
  -3  10   1  256.09   10.15
  -3  13   2   36.04    7.42
  -2  -4   6   35.66    2.11
  -2   5   0   13.43    2.63
  -2  12   0    9.31    5.57
  -1   2   0   72.97    2.31
  -1  13  -1   -1.69    5.21
   0  13  -2  157.94    9.36
   2   2  -3   14.79    0.85
   2  13  -4  111.81    7.89
   3  13  -5   79.35    7.54
   4   7  -6  244.62    6.37
   4  11  -6    2.69    2.77
   4  12  -6   -4.39    4.02
   5   4  -6   58.89    1.94
   5  14  -6   12.75    5.79
  -7   6   9   10.31    3.60
  -7   7   9    8.15    3.95
  -7   8   9   45.57    5.66
  -7   9  10   19.94    5.32
  -6   2   8  172.39    4.76
  -6   6   6  103.92    5.86
  -6   7   6    2.39    3.68
  -6   8   6   30.66    5.15
  -6   9   6   18.97    5.07
  -6  11   7    2.93    5.78
  -5  12   5    5.92    5.87
  -4   4   3    4.03    1.99
  -4   8   2   13.65    3.96
  -4   9   2   18.14    4.72
  -4  12   3   12.47    4.65
  -3   3   2  983.79   10.53
  -3   6   1  369.82    8.79
  -3  11   1    5.94    3.62
  -3  12   1   -3.12    5.08
  -2  13   0    5.14    5.25
  -1   4  -1  418.89    7.19
  -1   8  -2    3.76    3.12
  -1   9  -2   48.33    5.01
  -1  10  -2    7.12    4.34
  -1  11  -2    7.75    4.39
  -1  14  -1   -0.02    6.31
   0   4  -2  172.87    4.42
   0   8  -3    8.32    3.16
   0   9  -3   43.12    4.26
   0  10  -3    0.99    2.82
   0  11  -3    1.69    4.25
   0  14  -2    1.71    4.82
   1   0  -1  249.15    1.56
   1   4  -3 1101.41   10.40
   1   8  -4  121.44    5.84
   1   9  -4   75.13    5.01
   2  14  -4    3.59    4.52
   3   5  -5  368.11    6.30
   3  14  -5  174.10   10.57
   4   3  -5   50.97    1.48
   4  13  -6    2.83    4.63
   5   9  -7  117.13    5.62
   5  10  -7    7.36    3.26
   5  11  -7   12.75    3.93
   6  13  -7    1.37    3.17
   7   8  -8    3.43    1.84
  -7   3  10    4.64    2.05
  -7   5   9   10.26    2.49
  -7   9   9   67.60    6.20
  -7  10   9   35.40    6.17
  -6   5   6   11.05    2.88
  -6  10   6   11.92    4.18
  -6  11   6  142.92    9.65
  -5   3   5  260.28    6.06
  -4   7   2   74.05    4.89
  -4  10   2   41.48    5.00
  -4  11   2    2.14    3.62
  -3  -4   8   62.63    2.55
  -3   1   3   85.28    2.31
  -3   5   1  582.33   10.17
  -3  13   1    0.97    5.04
  -2  -3   5 1630.85    9.93
  -2   8  -1    0.65    3.24
  -2   9  -1  549.34   12.96
  -2  10  -1   -1.70    2.80
  -2  11  -1   60.88    6.56
  -1   7  -2  449.94   10.04
  -1  12  -2   16.26    4.11
   0   7  -3   78.83    4.26
   0  12  -3    8.80    3.80
   0  13  -3    0.68    4.83
   1   7  -4   62.87    3.97
   2   8  -5   11.55    2.66
   2   9  -5    3.11    2.45
   2  10  -5    8.41    3.00
   2  11  -5   40.68    4.55
   2  12  -5    2.57    4.54
   4   1  -4   -0.01    0.34
   4  14  -6    5.36    5.09
   5   8  -7  142.59    5.21
   5  12  -7    2.57    2.80
   6  -1  -4   57.59    2.60
   6  14  -7    0.95    3.64
  -7   4   9   11.18    2.46
  -7   6   8    6.08    3.34
  -7   7   8    0.76    2.57
  -7   8   8   26.44    4.05
  -7   9   8    0.16    3.03
  -7  10   8  216.15   10.93
  -6   3   7  110.60    4.20
  -6   8   5   18.02    4.41
  -6   9   5  171.39    8.94
  -6  10   5    0.17    4.27
  -5   8   3  105.42    6.67
  -5   9   3  101.62    7.14
  -5  10   3    6.91    4.83
  -4   6   2    3.29    2.15
  -4  12   2  111.86    7.99
  -4  13   2   47.01    8.01
  -3   8   0   58.20    5.06
  -3   9   0  107.38    6.36
  -3  10   0   29.04    4.40
  -3  11   0   48.05    5.96
  -2   2   1  458.53    5.80
  -2   4   0 2702.31   18.55
  -2   7  -1  200.23    6.94
  -2  12  -1   83.55    6.85
  -2  13  -1   78.13    8.06
  -1  13  -2    9.61    4.18
   0  14  -3   66.05    8.06
   1  14  -4  118.44    9.40
   2   4  -4    3.20    1.35
   2  13  -5    8.21    3.86
   3  -1  -2  761.07    6.60
   3   9  -6   33.88    3.85
   3  10  -6   12.73    3.10
   3  11  -6   15.30    3.39
   3  12  -6    6.59    4.34
   4  -2  -2   28.61    1.87
   5  13  -7   -0.50    2.94
   5  14  -7    7.71    4.56
   6   5  -7   39.30    1.87
   7   7  -8   66.43    3.08
  -7   5   8    1.29    2.51
  -7   7   7   13.81    3.70
  -7   8   7   32.29    5.05
  -7   9   7    5.21    4.44
  -7  10   7   34.32    5.58
  -6   4   6  142.91    5.38
  -6   6   5  254.47    8.23
  -6   7   5   39.13    4.16
  -6  11   5   20.05    4.73
  -6  12   5   -0.37    5.45
  -5   7   3   23.12    3.39
  -5  11   3   -1.98    3.41
  -5  12   3   15.33    6.01
  -4   3   3 1562.25   13.69
  -4   5   2    9.77    2.42
  -4   9   1   35.70    5.21
  -4  10   1   28.31    5.36
  -4  11   1  231.41   10.63
  -3   7   0  369.21    9.65
  -3  12   0    1.61    3.67
  -3  13   0   -2.58    4.61
  -2   6  -1  349.28    8.34
  -2  14  -1    9.54    6.12
  -1   6  -2  109.47    4.62
  -1  14  -2   50.69    6.55
   0   6  -3    4.15    1.65
   1   6  -4  147.24    5.06
   2  14  -5    1.95    3.79
   3   8  -6    6.20    2.03
   3  13  -6   26.65    4.45
   3  14  -6   35.72    6.23
   4  10  -7  112.40    6.10
   4  11  -7    3.88    3.63
   4  12  -7    4.85    3.56
   5   0  -4  282.14    4.02
   6  10  -8   13.41    2.55
   6  11  -8   21.22    3.24
   6  12  -8   17.12    4.06
   7   0  -5  158.46    3.85
  -8   7  10   43.30    5.11
  -7   2  10   77.68    3.33
  -7   3   9    0.62    1.82
  -7   6   7  235.46    8.27
  -7  11   7   12.86    5.41
  -6   9   4   76.38    6.28
  -6  10   4   23.68    5.45
  -5   0   7   51.01    1.60
  -5   6   3    7.04    3.10
  -4  -3   9  241.11    3.74
  -4   8   1  141.85    6.75
  -4  12   1    1.56    3.63
  -4  13   1   -2.44    5.17
  -3  -3   7   47.00    1.87
  -3   4   1  291.11    6.43
  -2  10  -2   -1.19    3.90
  -2  11  -2    1.51    4.48
  -2  12  -2   60.39    6.94
  -1   9  -3    9.26    3.51
  -1  10  -3   15.50    3.61
  -1  11  -3   15.20    3.80
  -1  12  -3    1.45    3.17
  -1  13  -3    4.62    5.31
   0   9  -4  267.69    8.76
   0  10  -4    4.75    2.86
   0  11  -4    3.02    3.08
   0  12  -4   48.66    5.37
   1  11  -5   -1.29    4.07
   1  12  -5    6.48    4.54
   3   7  -6  187.24    5.68
   4   5  -6   69.99    2.66
   4   9  -7    8.96    2.87
   4  13  -7   26.53    4.80
   6   8  -8   -0.94    1.80
   8   1  -6   31.66    1.80
  -8   6  10    0.22    2.86
  -8   8   9    2.83    3.86
  -8   9   9    3.62    4.33
  -8  10   9   10.67    4.85
  -7   4   8   21.33    2.49
  -7   8   6   17.40    4.42
  -7   9   6   30.97    5.01
  -7  10   6   35.53    5.60
  -7  11   6    6.14    5.42
  -6   2   7  334.00    6.14
  -6   5   5  531.05   10.49
  -6   8   4    3.07    2.86
  -6  11   4   40.51    5.45
  -6  12   4   31.65    6.51
  -5   1   6   45.79    2.00
  -5   8   2   71.49    5.58
  -5   9   2   41.44    4.60
  -5  10   2   11.41    3.59
  -5  11   2    8.04    3.82
  -5  12   2    3.24    4.84
  -4   7   1    9.45    2.68
  -3   2   2 1778.67   11.97
  -3   6   0    1.15    1.68
  -3   9  -1    0.73    3.55
  -3  10  -1  140.40    7.40
  -3  11  -1  104.46    6.97
  -3  12  -1   44.53    6.20
  -3  13  -1   26.10    5.72
  -2   9  -2  126.74    6.46
  -2  13  -2   24.19    4.82
  -2  14  -2    1.48    5.68
  -1  -3   4  140.94    3.27
  -1   3  -1 2423.37   14.60
  -1   5  -2   44.35    3.22
  -1   8  -3   94.28    5.31
  -1  14  -3   28.87    5.83
   0   3  -2  165.84    3.76
   0   5  -3   58.69    3.30
   0   8  -4   96.29    5.28
   1  13  -5    4.09    3.58
   1  14  -5    3.24    5.22
   2  10  -6   39.24    4.69
   2  11  -6    2.77    3.56
   2  12  -6   -0.01    3.68
   2  13  -6   34.69    5.78
   3  -2  -1  883.01    8.55
   4   8  -7   51.29    3.55
   4  14  -7   23.18    4.63
   4  15  -7   35.97    6.30
   5   6  -7   23.92    2.01
   5  11  -8   38.82    4.14
   5  12  -8    8.75    3.32
  -8   5  10   96.41    5.30
  -8   6   9    6.00    3.11
  -8   7   9   16.33    3.19
  -8   9   8    7.98    3.91
  -8  10   8   90.60    7.47
  -7   5   7    2.48    1.98
  -7   7   6   40.45    4.13
  -6   1   8   31.49    1.83
  -6   3   6  124.41    4.39
  -6   7   4  134.13    6.36
  -5  -2  10    0.22    0.57
  -5   2   5    4.20    1.40
  -5  13   2    8.53    4.49
  -4   4   2  234.18    6.10
  -4   6   1    2.75    2.63
  -4  10   0   17.12    4.54
  -4  11   0    2.12    3.33
  -4  12   0    9.66    4.08
  -4  13   0   24.99    6.25
  -3   8  -1  444.15   11.20
  -3  14  -1    2.12    4.48
  -2   3   0  240.18    5.01
  -2   5  -1  568.35    9.39
  -2   8  -2  157.34    6.58
   1  15  -5   21.73    5.45
   2  -1  -1 2266.62   10.15
   2   9  -6   -3.41    2.61
   2  14  -6   56.70    6.08
   2  15  -6  165.75   10.26
   3   4  -5    5.81    1.02
   3  11  -7   77.39    5.80
   3  12  -7   10.93    4.23
   3  13  -7    5.90    4.38
   5  10  -8  127.30    5.81
   5  13  -8    3.41    3.00
   5  14  -8    3.12    4.42
   7   6  -8   26.75    1.66
   8   3  -7  100.77    1.89
  -8   7   8   -4.54    3.13
  -8   8   8    0.58    2.59
  -7   6   6   -1.03    2.71
  -7   8   5  162.16    7.81
  -7   9   5   31.52    4.38
  -7  10   5    6.45    3.54
  -7  11   5    6.51    3.96
  -7  12   5   15.93    6.16
  -6   4   5  104.63    4.58
  -6   6   4   17.44    2.91
  -5   3   4  862.10   10.42
  -5   7   2  237.27    7.94
  -5  10   1   16.36    4.79
  -5  11   1    4.85    4.85
  -5  12   1    8.51    5.29
  -4   8   0  130.75    6.66
  -4   9   0   16.66    3.50
  -3   5   0  842.43   11.75
  -2   7  -2   -0.61    2.05
  -2  12  -3   -1.18    4.32
  -2  13  -3    7.47    4.85
  -1  -2   3 1834.93    8.87
  -1   7  -3   22.55    2.61
  -1  11  -4   16.97    4.35
  -1  12  -4    5.10    4.60
  -1  13  -4    8.15    5.11
   0  -3   3  227.53    4.38
   0   7  -4    0.81    2.10
   1  -3   2  894.79    8.94
   1   3  -3    2.37    0.80
   1   5  -4 2453.45   17.01
   2  -2   0 7374.40   22.95
   3   6  -6  601.89    8.63
   3  10  -7    6.36    3.08
   3  14  -7   22.47    4.30
   3  15  -7   42.92    6.72
   5  -1  -3   22.26    1.71
   5   9  -8   69.74    4.20
   6   1  -5   27.20    1.36
   6   7  -8   40.21    2.46
  -8   4  10    9.25    2.55
  -8   5   9   -0.37    2.15
  -8   6   8   22.49    3.68
  -8   8   7   -1.82    3.60
  -8   9   7   46.76    5.44
  -8  10   7    0.98    3.10
  -8  11   7   11.21    5.01
  -7   2   9    1.17    1.30
  -7   3   8   20.67    2.32
  -7   4   7   47.39    3.52
  -7   7   5  248.46    8.76
  -6   0   9   31.72    1.25
  -5   6   2  113.63    5.51
  -5   9   1    8.44    3.09
  -5  13   1   27.76    5.37
  -4   0   5   18.50    0.94
  -3   3   1  915.90    9.95
  -3   7  -1  591.20   11.55
  -3  10  -2   41.35    5.18
  -3  11  -2   28.03    4.34
  -3  12  -2    0.23    3.37
  -3  13  -2   17.65    4.45
  -3  14  -2   -2.38    5.18
  -2  10  -3  232.36    8.85
  -2  11  -3   22.29    3.97
  -2  14  -3  212.43   11.03
  -1  -1   2 5331.48    9.28
  -1  10  -4   45.40    4.54
  -1  14  -4   16.13    4.58
   0  14  -5    4.61    4.09
   0  15  -5    0.23    5.80
   1  11  -6   24.60    4.33
   1  12  -6   75.74    6.53
   1  13  -6    4.19    4.17
   1  14  -6   29.32    6.04
   2   8  -6   44.34    3.22
   3   9  -7   68.42    4.49
   4  11  -8    0.78    3.02
   4  12  -8   37.20    4.77
   4  13  -8    5.00    3.54
   4  14  -8    7.10    4.48
  -8   7   7   13.91    3.81
  -8  10   6    2.00    4.37
  -8  11   6   23.48    5.83
  -7   5   6   23.69    2.89
  -7   9   4   31.69    5.15
  -7  10   4   -2.70    3.02
  -7  11   4    7.99    3.95
  -7  12   4   -0.35    4.14
  -6   5   4   22.69    2.97
  -6  10   2    2.65    3.93
  -6  11   2   56.78    5.80
  -6  12   2   61.44    6.30
  -6  13   2   48.54    6.59
  -5   8   1   19.14    3.42
  -4   2   3  302.76    5.30
  -4   5   1  342.34    7.74
  -4   7   0   71.10    4.40
  -4  10  -1   77.28    6.55
  -4  11  -1   62.05    5.61
  -4  12  -1    3.12    3.46
  -4  13  -1    5.49    3.97
  -4  14  -1    6.36    4.60
  -3   9  -2   31.62    4.80
  -2   6  -2  114.03    4.98
  -2   9  -3    0.35    2.61
  -1   6  -3  189.55    5.94
  -1   9  -4  366.08    9.93
   0  -2   2 9705.45   22.35
   0   9  -5    6.12    3.23
   1  -2   1  135.04    2.99
   1  -1   0  747.49    5.12
   1  10  -6   10.32    3.73
   1  15  -6   20.03    4.98
   2  12  -7   46.38    5.45
   2  13  -7   18.71    4.47
   2  14  -7    7.13    4.76
   4  10  -8   -2.63    2.56
   4  15  -8   -0.34    3.58
   7   2  -6   86.73    2.02
  -9   8   9   62.26    5.55
  -8   4   9    0.50    1.95
  -8   5   8   77.79    4.68
  -8   8   6   -0.67    3.55
  -8   9   6   -0.06    2.88
  -7   6   5   43.56    4.20
  -7   8   4    7.76    3.71
  -7  12   3    0.56    5.08
  -6   9   2    0.27    2.75
  -5   7   1   80.09    5.26
  -5  10   0    1.80    4.21
  -5  11   0    1.96    3.36
  -5  12   0   -4.31    3.07
  -5  13   0   11.71    4.60
  -4  -3  10   39.36    2.08
  -4   9  -1  226.31    8.82
  -3  -2   6 1252.06    6.50
  -3   6  -1   35.81    3.03
  -2  -3   6  439.01    5.60
  -2   4  -1  421.58    7.25
  -2   8  -3   30.47    4.19
  -2  13  -4    2.27    4.48
  -1   4  -2   49.05    2.57
  -1   8  -4  100.60    5.43
   0   4  -3 2574.62   16.15
   0   6  -4  138.76    4.78
   1   9  -6   -0.95    2.71
   2   7  -6    0.23    1.71
   2  11  -7    0.56    2.61
   2  15  -7   81.59    7.06
   3   8  -7    1.32    2.04
   3  13  -8    8.86    3.74
   3  14  -8   27.70    4.77
   5  12  -9   64.35    4.92
  -9   7   9   -0.98    2.81
  -9   9   8   13.39    4.40
  -9  10   8   10.13    4.54
  -8   3  10    5.82    1.90
  -8   6   7    5.02    2.30
  -8  10   5    9.41    4.63
  -8  11   5    5.66    3.68
  -7   1  10    1.43    0.96
  -7   7   4   37.85    4.50
  -7  10   3   -0.94    3.11
  -7  11   3    2.60    3.49
  -6   3   5   12.34    2.01
  -6   8   2    6.84    2.89
  -6  11   1    4.61    4.80
  -6  12   1   20.45    4.47
  -6  13   1   12.10    4.82
  -5   5   2   12.07    2.01
  -5   9   0   24.41    4.77
  -4   3   2   27.63    2.07
  -4   6   0  793.23   12.59
  -4   8  -1   44.24    4.57
  -4  12  -2   64.01    6.85
  -4  13  -2    2.72    5.09
  -4  14  -2    9.27    5.54
  -3   4   0  212.39    5.43
  -3   8  -2   33.45    3.72
  -3  11  -3    8.04    4.49
  -3  12  -3   -1.35    3.11
  -3  13  -3   -2.34    3.21
  -3  14  -3    4.69    4.13
  -2  11  -4    7.57    4.20
  -2  12  -4    2.55    3.18
  -2  14  -4    2.39    4.33
  -1   0   1  272.79    1.64
  -1  11  -5   54.84    5.58
  -1  12  -5    1.17    3.23
   0  -1   1  204.22    2.29
   0   8  -5   49.95    4.14
   0  12  -6   -1.42    4.03
   0  13  -6    3.63    4.17
   0  14  -6    1.02    3.60
   0  15  -6    1.89    5.54
   2  10  -7   -2.86    2.14
   3  11  -8   18.14    3.54
   3  12  -8   12.88    3.04
   3  15  -8    0.56    3.55
   4   9  -8    0.06    2.00
   5  11  -9   28.11    3.57
   6   0  -4  124.25    3.21
   6   9  -9    2.40    1.85
  -9   8   8    4.30    3.38
  -9  10   7    1.41    4.29
  -8   7   6   54.54    4.44
  -8   9   5   22.35    4.01
  -8  12   4    4.78    5.05
  -7   3   7  479.53    8.08
  -7   4   6  800.20   11.48
  -7   5   5    7.21    2.66
  -7   9   3   86.66    5.94
  -6   2   6    7.79    1.47
  -6   4   4  209.38    5.98
  -6   7   2   29.31    4.01
  -6  10   1   -1.37    2.76
  -5   8   0    1.71    3.28
  -5  12  -1    1.35    4.76
  -5  13  -1    6.20    4.90
  -4  -2   8   61.88    1.64
  -4   4   1   13.23    2.26
  -4  11  -2  183.36    8.61
  -3  -3   8   15.25    1.52
  -3  10  -3   26.11    4.52
  -2   7  -3   53.45    4.14
  -2  10  -4  212.27    8.29
  -1  10  -5    7.63    3.76
   0  11  -6  153.42    7.37
   1   4  -4 1031.22    9.62
   1   8  -6   19.02    3.04
   1  12  -7   15.25    4.45
   1  13  -7   12.04    3.57
   1  14  -7    1.66    3.20
   1  15  -7    3.72    3.87
   2   9  -7   29.53    3.55
   4  -1  -2  598.90    6.63
   4   6  -7   51.60    2.55
   4  13  -9   17.66    3.86
   4  14  -9    2.88    4.05
   5   5  -7   -0.02    0.73
   5   7  -8  135.79    4.14
   5  10  -9  106.65    5.00
  -9   6   9   27.58    3.70
  -9   7   8   20.22    3.83
  -9   9   7    7.77    3.07
  -9  11   6   16.52    4.97
  -8   4   8   12.25    2.43
  -8   5   7   47.54    3.88
  -8   6   6  102.14    5.60
  -8   8   5    9.55    3.02
  -8  10   4   20.09    4.92
  -8  11   4    9.34    3.99
  -7   2   8  196.34    4.55
  -7   6   4  222.94    7.52
  -7   8   3   38.55    4.12
  -6   1   7   28.26    1.66
  -6   9   1   35.47    4.27
  -6  12   0    7.19    5.08
  -6  13   0   19.77    5.68
  -5   2   4   74.76    2.85
  -5   6   1  405.71    9.28
  -5  10  -1   69.73    6.06
  -5  11  -1   -1.49    3.13
  -4   7  -1   54.85    4.67
  -4  10  -2   -1.16    2.76
  -3   5  -1  754.96   11.07
  -3   7  -2   54.60    3.77
  -3   9  -3   36.20    4.78
  -2   5  -2    0.60    1.46
  -2   9  -4    4.58    3.50
  -2  14  -5   -2.64    5.05
  -1   1   0  744.16    5.12
  -1   5  -3   40.44    2.67
  -1   7  -4  110.30    4.78
   1  11  -7   10.44    3.64
   2  13  -8   -0.55    3.81
   2  14  -8   37.89    4.78
   2  15  -8   38.06    5.81
   3   7  -7   22.35    2.37
   3  10  -8    3.19    2.13
   4   4  -6  212.49    3.29
   4   8  -8  292.02    6.82
   4  12  -9   22.56    3.83
   6   6  -8  169.39    3.50
  -9   8   7    2.58    2.57
  -9   9   6   11.07    3.76
  -9  10   6   51.01    5.17
  -8   3   9   74.40    3.39
  -8   7   5    8.79    3.54
  -8   9   4   21.99    3.87
  -8  12   3    7.32    5.25
  -7   7   3  103.81    6.05
  -6   6   2   67.75    4.59
  -6   8   1    6.76    2.83
  -6  11   0    1.41    3.21
  -5   1   5   20.95    1.47
  -5   4   2   11.83    2.18
  -5   7   0  314.14    8.95
  -4   5   0   28.94    2.94
  -4   9  -2   65.38    5.04
  -4  12  -3    4.66    4.71
  -4  13  -3   -0.15    3.38
  -4  14  -3    4.33    3.82
  -3  12  -4    0.92    4.06
  -3  13  -4    7.72    3.72
  -3  14  -4   44.58    6.16
  -2   1   1 2293.65   10.04
  -2  12  -5    1.67    4.21
  -2  13  -5   27.48    4.63
  -1   9  -5   -2.40    2.11
  -1  13  -6    5.64    3.63
  -1  14  -6    0.91    3.63
   0   5  -4  447.92    7.63
   0   7  -5  104.55    4.61
   0  14  -7    7.80    4.84
   0  15  -7   -6.37    5.05
   1  10  -7   27.51    4.16
   2   6  -6  118.23    4.07
   2   8  -7   44.21    3.44
   2  12  -8   24.15    3.63
   3  14  -9    7.18    3.83
   3  15  -9    1.27    4.09
   4  11  -9   25.70    3.61
   7   1  -5   98.60    2.85
   8   2  -6  138.67    3.30
  -9   5   9   -2.02    2.28
  -9   6   8   81.99    4.94
  -9   7   7    3.20    3.21
  -9  11   5    2.88    4.45
  -8   8   4    1.47    3.60
  -8  10   3   52.26    5.96
  -8  11   3   61.70    6.06
  -7  11   1   -1.01    4.47
  -7  12   1   25.51    4.73
  -6  10   0    6.69    3.24
  -6  13  -1   23.46    5.42
  -5   9  -1  139.39    6.91
  -5  12  -2    4.87    3.51
  -5  13  -2   -0.37    3.36
  -4   8  -2  115.50    6.14
  -4  11  -3   -0.30    3.82
  -3   6  -2    2.74    2.44
  -3   8  -3   19.91    3.70
  -3  11  -4    5.68    3.03
  -2   2   0 7281.78   22.44
  -2   6  -3   19.47    2.69
  -2   8  -4   40.90    4.10
  -2  11  -5   -0.18    2.67
  -1   2  -1  128.82    2.88
   0  -3   4  419.89    6.03
   0  12  -7   52.86    5.58
   0  13  -7    4.25    3.25
   1   7  -6  197.59    5.94
   1  14  -8   22.95    4.99
   1  15  -8   49.25    6.41
   2  11  -8    4.54    2.57
   3  -2   0  115.50    3.27
   3   9  -8   30.91    2.95
   3  13  -9   -1.75    2.93
   6   8  -9   22.96    2.07
 -10   9   8   10.68    4.31
  -9   8   6  115.71    6.32
  -9   9   5    5.78    3.62
  -9  10   5   19.54    3.85
  -8   4   7  116.37    4.68
  -8   5   6   55.69    3.97
  -8   6   5   10.62    3.24
  -8   9   3   12.12    4.23
  -8  12   2    5.83    5.28
  -7   3   6  103.69    4.03
  -7   4   5 1693.88   16.37
  -7   5   4   75.09    4.30
  -7  10   1   19.45    3.89
  -6   7   1  120.18    5.80
  -6   9   0  213.47    8.43
  -6  12  -1    2.64    3.40
  -5   5   1 1644.16   16.90
  -5   8  -1   51.48    5.08
  -5  11  -2    5.63    3.37
  -4   6  -1  205.38    6.47
  -4  10  -3  269.33   10.02
  -3   1   2  757.70    6.27
  -3   2   1  878.63    8.29
  -3  10  -4  246.43    8.96
  -3  14  -5    1.57    5.10
  -2   0   2  274.87    2.21
  -2   3  -1  268.91    5.23
  -2  10  -5    7.86    3.88
  -1   6  -4   17.95    2.15
  -1   8  -5   94.20    4.92
   0  11  -7   27.54    4.44
   1   9  -7   11.79    3.04
   1  13  -8   20.99    3.77
   2  10  -8   25.65    3.76
   3  12  -9    1.62    2.23
   4  10  -9   -1.46    1.56
 -10   8   8   -2.83    3.29
 -10  10   7   60.08    5.62
  -9   5   8   16.58    2.64
  -9   6   7   33.73    3.81
  -9   7   6    3.43    3.23
  -9  10   4   17.60    4.45
  -9  11   4   12.62    4.09
  -8   7   4    4.08    2.56
  -8  11   2   11.88    3.93
  -7   1   9   44.36    1.75
  -7   6   3  408.23    9.62
  -7   9   1    6.00    3.96
  -7  12   0   32.54    5.76
  -7  13   0   10.44    4.95
  -6   3   4  309.46    6.34
  -6   5   2   21.07    3.00
  -6   8   0  723.76   14.34
  -6  11  -1  108.21    6.98
  -5   6   0   55.60    3.90
  -5  10  -2  406.51   11.72
  -5  13  -3    2.01    4.74
  -4  13  -4   64.13    6.04
  -4  14  -4    2.35    4.20
  -3   3   0 2392.83   15.73
  -3   7  -3    9.00    2.90
  -3  12  -5   -0.31    4.02
  -3  13  -5   89.26    6.78
  -2  -3   7   90.37    2.91
  -1   3  -2  859.95    8.55
  -1  14  -7    0.73    4.46
   0   2  -2 9681.28   21.92
   0   6  -5  463.23    8.44
   1  12  -8   72.53    5.33
   2  -2   1 3853.31   17.06
   2  13  -9    1.50    3.13
   2  14  -9   -0.38    2.95
   2  15  -9    2.91    3.39
   3  -1  -1 2724.66   12.88
   3   8  -8   13.61    2.25
   3  11  -9    9.16    2.88
   5   2  -5 1513.69    5.37
 -10   9   7   31.92    4.18
 -10  10   6    8.93    4.59
  -9   8   5   -0.29    2.41
  -8   3   8   18.50    2.02
  -8   8   3   -1.79    2.44
  -8  10   2    4.46    3.22
  -7   2   7 1233.47   10.79
  -7  11   0  111.59    7.19
  -6   2   5   64.90    2.72
  -6   6   1  105.53    5.30
  -6  10  -1   33.64    4.38
  -6  13  -2   -1.56    3.62
  -5   7  -1  875.11   14.38
  -5   9  -2  939.48   16.93
  -5  12  -3    8.77    3.70
  -4   2   2   28.66    1.98
  -4   3   1  158.93    4.36
  -4   4   0  296.23    6.61
  -4   7  -2    6.65    2.38
  -4   9  -3   53.62    4.65
  -4  11  -4  130.63    7.60
  -4  12  -4  388.75   12.35
  -3   4  -1  208.08    5.34
  -3   9  -4   38.76    4.03
  -3  11  -5   -2.35    3.41
  -2   4  -2   96.81    3.60
  -2   7  -4   12.53    2.48
  -2   9  -5   35.66    3.75
  -1   4  -3  147.33    4.28
  -1  12  -7    5.23    3.81
  -1  13  -7   13.36    3.72
   0   3  -3  228.11    4.22
   0  10  -7   19.52    3.15
   0  14  -8   -2.46    3.86
   0  15  -8    4.04    3.92
   1  11  -8   18.63    3.23
   2   7  -7  101.88    4.13
   2   9  -8   20.09    3.01
   2  12  -9    1.26    3.26
   4   9  -9   20.69    2.60
   4  12 -10    2.15    2.46
   5   0  -3   76.03    2.41
   5   8  -9   24.96    2.30
 -10   7   8   28.82    3.76
 -10   8   7    6.11    3.31
 -10   9   6    4.75    3.66
 -10  11   5  152.33    9.02
  -9   4   9   70.90    3.76
  -9   6   6   30.25    3.53
  -9   9   4   41.44    4.53
  -9  11   3    4.88    3.81
  -8   5   5   31.31    3.38
  -8   6   4    7.48    3.14
  -8   9   2   18.36    3.69
  -7   8   1  247.47    8.59
  -7  10   0  118.49    6.91
  -7  12  -1    5.00    4.61
  -6   9  -1    2.51    2.79
  -6  11  -2   79.82    6.68
  -6  12  -2    2.64    3.39
  -5  11  -3   32.82    4.55
  -4  14  -5   76.10    8.02
  -3   5  -2  616.20    9.98
  -2   5  -3    6.71    2.07
  -2  11  -6   -3.47    2.57
  -1   7  -5  207.44    6.38
   0  12  -8   -1.08    3.25
   0  13  -8    7.45    3.30
   1  -2   2 1273.56    9.22
   1   8  -7   14.21    2.35
   1  10  -8   18.98    3.40
   1  14  -9    3.55    3.93
   1  15  -9   -0.35    3.35
   3   3  -5  112.97    2.08
   3  10  -9    0.45    2.20
   3  14 -10    5.62    3.61
   5   1  -4 1056.40    6.77
   5   6  -8  270.86    4.52
 -10  10   5   48.81    5.63
  -9   5   7   62.95    4.09
  -9   7   5   24.80    3.33
  -9   8   4    3.52    3.58
  -9  10   3    0.41    2.87
  -8   4   6   -0.03    1.36
  -8   7   3   13.23    2.91
  -7   4   4  125.68    4.69
  -7   5   3   16.87    2.48
  -7   9   0  426.45   12.05
  -7  11  -1   34.47    5.56
  -6   7   0   58.82    4.34
  -5   3   2  297.87    6.02
  -5   4   1  223.52    5.83
  -5   5   0  637.39   10.65
  -5   8  -2    7.48    2.72
  -5  10  -3   17.64    4.36
  -5  13  -4   17.90    5.00
  -4  -2   9    7.82    0.99
  -4   5  -1  316.48    7.31
  -4   8  -3   17.61    3.11
  -4  10  -4    5.52    3.01
  -4  13  -5   -0.98    3.33
  -3   8  -4   -2.52    2.09
  -3  10  -5  158.15    7.26
  -3  13  -6    6.94    4.52
  -2   8  -5   63.93    4.67
  -2  10  -6   61.53    5.35
  -2  13  -7   35.53    5.45
  -2  14  -7   57.55    6.05
  -1  -2   4  161.45    2.95
  -1   5  -4  123.89    4.38
  -1  11  -7   80.93    5.53
   0   4  -4   47.00    2.55
   0   9  -7   98.84    5.11
   1  13  -9    7.20    3.57
   2   5  -6  783.53    8.71
   2  11  -9   25.52    3.27
   2  15 -10    8.51    4.19
   3   0  -2   22.22    1.05
   3  13 -10   21.51    3.39
   4   5  -7   85.37    2.48
   4  11 -10    1.21    2.32
 -10   6   8   20.34    3.24
 -10   7   7   53.28    4.20
 -10   8   6    1.26    2.37
 -10   9   5    1.53    3.67
 -10  11   4   -0.62    3.33
  -9   4   8   23.22    2.55
  -9   9   3   19.52    3.70
  -9  11   2    1.82    3.63
  -8   2   9   44.80    2.21
  -8   3   7   48.11    2.90
  -8   8   2   17.68    3.27
  -8  12   0    3.99    4.07
  -7   3   5  662.72    9.16
  -7   7   1   30.21    3.51
  -6   1   6  115.62    2.79
  -6   8  -1  151.27    6.78
  -6  10  -2  284.34   10.00
  -6  12  -3   12.27    4.86
  -6  13  -3    3.85    3.49
  -5   0   6  114.14    1.80
  -5   6  -1   16.01    3.09
  -5  12  -4   13.52    3.95
  -4   6  -2  170.92    5.90
  -4  12  -5    9.39    3.62
  -3  -2   7    4.31    0.90
  -3   0   3    3.36    0.52
  -3   6  -3   23.98    2.75
  -3  12  -6    6.12    3.34
  -2   6  -4  129.53    5.08
  -1   8  -6   47.24    4.10
  -1  10  -7    2.16    3.47
  -1  13  -8  130.34    7.81
  -1  14  -8    8.55    3.85
   0  -2   3 6416.70   19.26
   0  11  -8   31.73    3.85
   1  12  -9   42.36    4.90
   2   8  -8   38.03    3.17
   2  14 -10   -3.03    3.53
   3   9  -9    6.17    2.16
   3  12 -10   -0.61    2.59
   6   7  -9    7.60    1.10
 -11   9   7   39.94    4.97
 -10  10   4    3.05    3.24
  -9   6   5    5.35    2.98
  -9   7   4    1.52    3.14
  -9  10   2    8.96    3.47
  -8   5   4  356.36    8.51
  -8   6   3    0.05    2.87
  -8  11   0   39.06    4.93
  -7   8   0  253.31    8.65
  -7  10  -1    0.44    2.84
  -7  12  -2   82.10    7.28
  -6   0   8  152.39    1.65
  -6   5   1   22.96    2.66
  -6   6   0   -1.67    2.55
  -6   9  -2  133.94    7.33
  -6  11  -3  166.62    8.63
  -5   9  -3    9.92    3.08
  -5  11  -4 1064.88   19.37
  -4   7  -3  168.27    6.65
  -4   9  -4   89.19    5.54
  -4  11  -5    9.29    3.35
  -3   7  -4    2.52    2.61
  -3   9  -5   39.26    3.98
  -3  11  -6   86.08    6.58
  -2   9  -6   80.08    5.45
  -1   6  -5  773.19   11.22
  -1  12  -8    7.28    3.76
   0   5  -5  601.79    8.69
   0  14  -9    7.55    3.34
   1   3  -4  141.59    3.10
   1   7  -7 1165.01   13.58
   1   9  -8    7.56    2.33
   2  -1   0  982.01    7.04
   2  10  -9    1.37    1.88
   2  13 -10    1.12    2.87
   3   7  -8   63.22    3.14
   4  -1  -1   -1.20    0.72
   4  10 -10   26.61    2.87
 -11  10   6    0.90    2.98
 -10   6   7   30.91    3.59
 -10   7   6    1.42    2.19
 -10   8   5    3.22    2.55
 -10   9   4   30.94    4.80
 -10  11   3    2.95    3.55
  -9   5   6   65.69    3.88
  -9   8   3   17.83    3.27
  -9   9   2   17.64    4.46
  -9  11   1   31.94    5.56
  -8   4   5   27.77    2.84
  -8   7   2   73.49    4.81
  -8  10   0    3.08    3.09
  -8  12  -1   94.02    7.84
  -7   1   8   95.64    2.38
  -7   2   6  109.42    3.40
  -7   9  -1   76.03    6.06
  -7  11  -2   72.32    6.46
  -6   7  -1   24.85    4.01
  -6  13  -4   31.33    5.85
  -5   7  -2   22.49    3.15
  -5  10  -4  107.15    6.75
  -5  13  -5    5.41    5.13
  -4  10  -5  420.05   11.71
  -4  13  -6  189.98    9.88
  -2   7  -5   29.44    3.04
  -2  14  -8   21.08    5.55
   0   8  -7  118.43    5.13
   0  10  -8   23.39    3.21
   0  13  -9   60.56    5.22
   1  11  -9   -0.16    2.15
   1  14 -10   17.58    4.51
   1  15 -10    2.94    3.38
   2   6  -7  503.62    7.79
   2  12 -10    1.89    2.99
   3   4  -6  530.49    5.51
   3  11 -10   10.64    2.32
   5   9 -10    4.09    1.51
   6   1  -4  220.52    3.90
 -11   8   7   45.30    4.87
 -11   9   6    9.85    3.85
 -11  10   5    8.21    4.03
 -10   5   8   52.24    3.67
 -10  10   3    1.15    3.06
  -9   4   7  216.95    6.06
  -9  10   1   32.15    5.28
  -8   9   0    3.92    3.84
  -8  11  -1    8.76    4.47
  -7   4   3   72.26    3.61
  -7   6   1   64.96    4.27
  -7   7   0  148.55    6.85
  -7  10  -2    3.06    3.78
  -6   2   4  112.98    3.45
  -6   8  -2    9.62    3.71
  -6  10  -3   21.59    3.93
  -6  12  -4   16.96    5.12
  -5   1   4  288.52    4.29
  -5   8  -3  137.82    6.38
  -5  12  -5   13.64    4.51
  -4   3   0 1240.05   11.98
  -4   4  -1  295.82    6.71
  -4   8  -4  210.88    7.53
  -4  12  -6  125.11    7.81
  -3   3  -1 1156.11   11.19
  -3   4  -2  272.65    6.25
  -3   8  -5    6.58    3.01
  -3  10  -6   -0.62    2.42
  -2  13  -8   12.86    4.60
  -1   7  -6    5.16    2.41
  -1  11  -8    6.83    2.88
  -1  14  -9   12.92    4.99
   0  12  -9    0.90    2.59
   1   1  -2 5624.91    9.13
   1   4  -5  283.78    4.96
   1  13 -10    0.97    3.34
   4   6  -8  165.23    3.85
   5   7  -9   -0.29    1.11
   6   2  -5   76.71    1.99
 -10   6   6   46.55    4.12
 -10   7   5    9.96    3.06
 -10   8   4    2.47    3.21
 -10   9   3    0.06    3.52
 -10  11   2    4.79    3.57
  -9   5   5   -1.66    2.38
  -9   6   4    4.84    2.26
  -9   7   3  117.25    5.89
  -9   8   2   36.96    4.75
  -8   2   8    0.57    1.07
  -8   3   6   78.05    3.46
  -8   6   2   38.54    3.96
  -8  10  -1   57.55    5.82
  -7   3   4   50.09    3.01
  -7   8  -1   29.14    4.51
  -7  12  -3   32.78    5.01
  -6  11  -4   39.93    5.39
  -5  -1   9   24.19    1.04
  -5   3   1  720.10    9.46
  -5   4   0    9.94    1.72
  -5   5  -1  118.38    4.78
  -5   9  -4   37.95    4.83
  -5  11  -5   56.82    6.15
  -4   5  -2  227.40    6.39
  -4   6  -3    4.33    2.58
  -4   9  -5    2.21    3.46
  -4  11  -6   13.57    4.14
  -3   2   0  116.59    3.29
  -3   5  -3   27.13    2.46
  -2  -2   6    3.45    0.85
  -2   2  -1 3800.02   16.61
  -2   3  -2  272.17    5.22
  -2   4  -3  462.45    7.59
  -2   8  -6  100.62    5.14
  -2  12  -8    2.51    4.01
  -1  13  -9   -2.54    3.73
   0   9  -8    5.38    3.07
   0  11  -9   57.18    4.81
   1   8  -8   -3.37    2.00
   1  10  -9    3.89    2.15
   2   9  -9    6.01    1.98
   2  11 -10   61.17    4.63
   2  14 -11    2.01    3.38
   3   5  -7  169.15    3.70
   3   8  -9  441.03    8.14
   3  10 -10   53.67    3.91
   6   3  -6  157.09    2.00
   7   2  -5   55.80    2.15
   8   3  -6   16.85    1.57
   8   4  -7   24.74    1.34
 -11   7   7   31.92    3.98
 -11   8   6   28.76    3.66
 -11   9   5    2.34    2.76
 -11  10   4    1.67    4.05
 -10   5   7   10.04    2.34
 -10  10   2   -0.18    3.77
  -9   9   1    7.99    3.22
  -8   4   4  345.19    7.70
  -8   5   3    2.92    2.06
  -8   8   0   37.62    4.79
  -8  12  -2   11.98    4.42
  -7   9  -2   38.77    5.03
  -7  11  -3   31.72    4.43
  -6   4   1  164.06    5.34
  -6   5   0  130.05    5.19
  -6   6  -1    0.59    2.64
  -6   9  -3  181.98    7.73
  -5   6  -2  834.89   13.09
  -5  13  -6    2.83    4.48
  -4   2   1  300.91    5.23
  -4  13  -7   57.48    6.64
  -3  -2   8    9.42    1.22
  -3   6  -4    5.36    2.02
  -3   9  -6   21.96    3.33
  -3  11  -7   -0.67    2.81
  -2   5  -4  194.01    5.44
  -1   3  -3   36.46    2.18
  -1   4  -4    6.79    1.76
  -1  10  -8   21.43    3.22
  -1  12  -9   59.75    5.39
   0   7  -7   -0.52    2.06
   0  14 -10   20.33    3.97
   1  -2   3 2300.01   13.30
   1  -1   1  843.69    5.93
   1  12 -10   52.51    4.42
   2   7  -8    4.74    1.53
   3  -1   0  229.31    4.11
   3   1  -3  114.19    1.30
   3  12 -11    0.60    2.56
   4   0  -2 1020.08    7.63
   7   3  -6   17.60    1.15
   7   4  -7    0.76    0.47
 -10   7   4    3.49    3.22
 -10   8   3    6.12    3.55
 -10  11   1    2.61    3.75
  -9   3   8   11.06    1.73
  -9   4   6    0.64    1.46
  -9   7   2    5.92    3.06
  -8   9  -1    2.82    3.79
  -8  11  -2    7.77    3.49
  -7   6   0   57.16    4.60
  -7  10  -3   34.11    4.95
  -7  12  -4   14.16    4.74
  -6   7  -2   59.49    4.37
  -6  10  -4   77.31    6.19
  -6  12  -5  129.49    8.23
  -5   2   2   10.25    1.61
  -5   7  -3   47.74    3.94
  -5  10  -5   11.16    3.25
  -5  12  -6   59.09    6.44
  -4   7  -4   -0.06    2.13
  -4  10  -6   91.88    6.39
  -4  12  -7   29.77    4.94
  -3   7  -5  404.68    9.54
  -3  13  -8    8.48    3.75
  -2   6  -5   63.64    3.70
  -2  11  -8    5.42    2.87
  -2  14  -9    6.07    3.78
  -1   2  -2 1295.52    9.16
  -1   5  -5  131.73    4.53
   0  -2   4   25.17    1.48
   0  13 -10    6.46    2.90
   1   6  -7  102.36    3.93
   1   9  -9   82.42    4.63
   1  14 -11   28.76    4.40
   2  10 -10   11.46    2.64
   2  13 -11   13.93    2.93
   4   7  -9  232.75    4.94
 -11   7   6    9.97    3.29
 -11   8   5   10.83    2.79
 -11   9   4   20.89    3.54
 -11  10   3    8.28    4.07
 -10   6   5    3.69    2.10
 -10   9   2    0.74    2.69
 -10  10   1    0.94    4.31
  -9   5   4   18.21    3.08
  -9   6   3    0.48    2.08
  -9   8   1   18.58    3.48
  -9  11  -1  137.08    8.06
  -8   2   7  613.79    7.47
  -8   3   5  354.70    6.92
  -8  10  -2   29.05    5.18
  -7   2   5   10.65    1.55
  -7   7  -1    7.82    2.61
  -7   8  -2   32.89    4.54
  -6   1   5   31.67    1.63
  -6   8  -3   16.56    3.16
  -5  -1  10    6.01    1.00
  -5   8  -4    1.25    2.44
  -4   8  -5  363.53    9.71
  -3   1   1 2679.54   12.29
  -3   8  -6  133.32    6.19
  -3  10  -7    4.84    2.77
  -3  12  -8    7.91    4.27
  -2   7  -6   29.71    3.40
  -2  13  -9   15.29    3.71
  -1   6  -6   22.91    2.61
  -1   9  -8    1.18    2.93
  -1  11  -9  114.06    6.60
  -1  14 -10   36.89    4.78
   0   8  -8   30.97    3.42
   0  10  -9   36.46    3.62
   0  12 -10  167.44    7.72
   1  11 -10  144.95    6.29
   2   8  -9  655.13   10.39
   2  12 -11   24.78    3.73
   3   9 -10  133.34    4.99
   3  11 -11   11.12    2.59
   5   8 -10   30.47    2.15
 -11   6   7   13.21    3.04
 -10   4   8   41.22    2.99
 -10   5   6    0.34    1.60
 -10   7   3   50.33    4.59
 -10   8   2   16.70    3.85
  -9   3   7   -0.60    1.34
  -9   4   5  117.82    4.75
  -9  10  -1    0.73    4.11
  -8   5   2  169.94    6.06
  -8   7   0    2.48    2.36
  -8   8  -1   10.96    3.87
  -8  11  -3    4.24    4.95
  -7   1   7   75.05    2.15
  -7   3   3   11.73    1.99
  -7   9  -3   10.78    4.13
  -7  11  -4   33.97    4.53
  -6   2   3  265.72    5.30
  -6   9  -4  152.15    7.18
  -6  11  -5   28.39    4.20
  -5   5  -2   25.86    2.95
  -5   9  -5   60.65    4.85
  -5  11  -6   81.36    5.96
  -4   1   2  603.95    6.22
  -4   9  -6   11.43    3.82
  -4  11  -7   28.32    4.12
  -2  -2   7  804.80    7.75
  -2   1   0  987.85    6.94
  -2  10  -8    2.71    2.61
  -2  12  -9   28.57    4.76
  -1  13 -10    1.39    3.47
   0   3  -4  422.01    5.82
   0   4  -5 1656.86   12.95
   0  14 -11   -0.05    3.48
   1   7  -8  437.56    8.41
   1  13 -11   -1.23    2.17
 -11   8   4   -0.55    2.28
 -11   9   3    4.33    2.82
 -10   9   1   71.19    5.51
  -8   4   3  257.73    6.73
  -8   9  -2    1.23    2.80
  -6   5  -1   30.70    2.97
  -6   6  -2  185.37    6.63
  -5   4  -1   29.19    2.45
  -5   6  -3   15.47    2.72
  -4   4  -2   -0.02    1.26
  -4   5  -3  741.80   11.35
  -4   6  -4   -0.06    1.91
  -3   4  -3  375.92    7.27
  -3   9  -7  115.91    5.92
  -2   8  -7  508.41   10.79
   2   5  -7 1029.23    9.76
   0  -2  -4    1.01    1.18
   0  -2  -1 3105.53   14.19
   0   3  -1 2365.42   13.68
   0   4  -2  180.64    4.38
   0   5  -4  440.62    7.19
   1   7  -3  394.36    9.19
   1   8  -7   15.24    3.10
   1   8  -5   22.28    3.01
   2   4   2  269.02    6.64
   2   8  -2   59.22    5.01
   2   9  -4   19.49    3.99
   2  10  -8   19.87    3.51
   2  10  -7    0.89    2.90
   3   9  -2   59.39    5.96
   3  10 -12  341.17   10.13
   3  11 -10   11.88    4.28
   3  11  -6   10.44    3.64
   4   6   2   30.20    3.74
   4   9  -1    4.95    4.28
   4  10  -2   67.71    5.94
   4  11  -4   -2.50    4.29
   4  12 -12   13.41    3.64
   4  12 -11   65.97    6.63
   4  12  -7   -0.89    4.78
   4  12  -6   -0.66    3.41
   5   1   5   -0.37    1.37
   5   5   3   -0.11    2.98
   5  11  -3   -1.29    4.47
   5  12  -5    3.61    5.34
   5  13 -12   16.46    5.35
   5  13 -11   79.95    7.77
   5  13  -9   21.15    6.08
   5  13  -8    2.59    6.07
   5  13  -7    3.02    4.67
   6   7   2   63.36    5.33
   6   8   1    1.18    3.85
   6   9   0    5.90    4.78
   6  10  -1   -0.95    3.85
   6  12  -4   -4.42    5.55
   7   4   4   14.63    3.17
   7   7   2    1.46    3.64
   7   8   1   14.77    4.60
   7  10  -1    4.83    5.25
   8   7   2    4.70    3.88
   9   8   1   -1.58    5.01
   0   4  -6  423.17    5.48
   0   4  -3 2499.73   15.18
   1   1   2  963.76    7.16
   1   3   1  370.18    6.36
   1   5 -10   33.34    1.85
   2   5   1   66.09    3.76
   2   6   0   10.40    2.94
   2   7  -1  751.29   13.37
   2   8 -11  256.85    7.30
   2   9 -10  209.37    7.23
   2   9  -5    2.81    3.18
   3   1   4    5.74    1.31
   3   6   1  110.28    5.77
   3   7   0   70.31    5.45
   3   8  -1   56.58    4.82
   3  10  -4   40.72    4.70
   3  11  -9    8.22    3.28
   3  11  -8   14.68    3.81
   4   4   3   12.49    2.89
   4   8   0  200.80    8.43
   4  10  -3   83.23    7.14
   4  11 -13   27.65    4.05
   4  11  -5   24.12    5.54
   4  12 -10    1.45    3.25
   4  12  -9   14.86    4.06
   5   3   4    4.98    2.37
   5   6   2    5.82    3.37
   5  10  -2    5.83    3.64
   5  12  -6   22.81    5.84
   5  13 -10    5.87    4.52
   6   5   3    0.43    3.12
   6  11  -3    0.82    5.29
   6  12  -5   57.66    7.10
   7   9   0   29.77    4.96
   8   8   1   39.20    5.36
   8   9   0   -1.11    3.75
   0  -3  -1   -1.19    1.28
   0  -1  -6  456.23    6.01
   0  -1   0  985.20    5.22
   0   4  -4   49.53    2.37
   1  -4   2   47.53    2.28
   1   4   0   42.47    2.95
   1   5  -1 1770.10   16.29
   1   6  -9   29.49    2.40
   1   6  -2 1468.42   15.95
   1   7  -8  415.29    8.28
   1   7  -7 1154.99   14.06
   1   7  -5  424.64    8.99
   1   7  -4   61.58    3.72
   2   8  -3  349.63    9.60
   2   9  -9    4.63    2.41
   2   9  -8   19.76    3.85
   2   9  -7   21.52    3.88
   2   9  -6    0.57    2.38
   3   3   3  428.03    7.96
   3   9  -3    1.89    2.85
   3  10 -11  558.16   12.72
   3  10  -5   90.50    6.15
   4   2   4    4.37    1.84
   4   9  -2  258.80   10.26
   4  11 -12   28.12    4.55
   4  11  -6    4.35    4.53
   5   7   1   14.74    3.28
   5   9  -1    1.84    3.24
   5  11  -4   -2.15    3.31
   5  12 -13   22.45    4.27
   5  12 -12   -0.07    4.03
   5  12  -7    3.99    5.22
   6   1   5   10.07    1.89
   6   3   4   10.19    2.71
   6   6   2   22.52    4.38
   6  10  -2   -0.11    3.46
   7   5   3    2.40    2.45
   7  11  -3    8.12    4.92
   8   5   3    0.04    2.56
   9   6   2   -0.09    3.99
   0  -2   0  582.39    5.72
   0   1  -7   63.03    1.33
   0   2  -1  369.07    4.29
   0   3  -2  156.63    3.38
   1   4 -10   17.91    1.25
   1   6  -3   11.56    2.47
   2  -3   4   30.48    1.29
   2   3   2   39.65    2.48
   2   7  -2   50.38    3.78
   2   8 -10   11.57    2.80
   2   8  -4    0.95    2.92
   3   8  -2   38.19    4.15
   3   9 -12   36.36    3.81
   3   9  -4  162.83    7.90
   3  10 -10   55.06    4.70
   3  10  -9    6.91    3.84
   3  10  -8   -0.69    3.68
   3  10  -6   11.17    3.31
   4  -1   5    0.69    0.74
   4   5   2   20.73    2.95
   4   7   0  185.97    8.02
   4   8  -1  156.17    7.40
   4  10 -13   20.39    3.95
   4  10  -4   26.94    4.34
   4  11 -11   30.65    4.24
   4  11 -10    0.90    3.97
   4  11  -9   30.16    5.08
   4  11  -7    4.72    3.43
   5   0   5   87.37    3.10
   5   4   3  127.28    5.77
   5  10  -3    1.87    3.44
   5  11  -5   -2.62    3.35
   5  12 -11    1.01    4.23
   5  12 -10    7.19    5.03
   5  12  -9   72.14    7.27
   5  12  -8   10.05    4.00
   6   7   1    7.52    3.24
   6   8   0   30.24    4.53
   6  11  -4   81.35    7.02
   6  12 -14   -4.03    4.71
   6  12  -6   70.64    7.10
   7   3   4    0.82    2.73
   7   6   2   18.08    3.47
   7   7   1   30.93    5.29
   7   8   0   53.58    6.03
   7   9  -1   26.08    5.83
   8   6   2    8.24    3.71
   8   7   1   17.99    4.44
   8   9  -1   -6.71    4.66
   8  10  -2    0.30    4.19
   9   7   1   37.86    5.82
   9   8   0   41.33    6.26
   0  -3   0 2201.17   13.54
   0   0  -7   15.03    1.19
   0   3  -6  477.52    4.49
   1   6  -8   20.99    2.21
   2   4   1   40.82    2.78
   2   5   0  175.58    5.81
   2   6  -1   92.06    4.67
   2   8  -9  629.67   11.59
   2   8  -5   10.92    3.19
   3   5   1   95.69    4.81
   3   6   0  207.25    7.16
   3   7  -1   11.53    2.91
   3   9 -11  462.51   11.10
   4   9  -3   51.79    5.53
   4  10  -5    3.62    3.14
   5   2   4    2.22    1.78
   5   9  -2   28.41    4.36
   5  10  -4   39.97    5.79
   5  11 -13    2.73    3.87
   5  11  -6    2.40    4.43
   6   4   3    8.21    2.91
   6  10  -3   35.87    5.14
   6  11  -5    7.47    5.18
   6  12 -13   11.66    5.16
   6  12  -8   23.42    6.20
   6  12  -7    1.73    4.33
   7  11  -4    3.53    4.63
   8   8   0   20.95    4.44
   0   3  -3  210.46    3.72
   1   2   1   55.71    2.15
   1   5  -9  271.83    5.22
   1   5  -2    9.78    1.89
   1   6  -7  110.10    4.20
   1   6  -5  147.15    4.97
   1   6  -4  152.91    5.04
   2   7  -3   10.75    2.23
   2   8  -8   27.46    3.55
   2   8  -7   41.01    4.03
   2   8  -6   43.82    3.77
   3  -5   5   97.80    3.09
   3  -4   5    2.30    0.80
   3   0   4   56.43    2.06
   3   2   3    2.70    1.40
   3   8 -12   41.44    3.66
   3   8  -3  623.24   13.03
   3   9 -10  141.76    6.62
   3   9  -6   27.50    4.48
   3   9  -5   49.18    4.58
   4   3   3   46.88    3.37
   4   8  -2   43.53    5.23
   4  10 -12   -0.36    2.38
   4  10  -6   34.20    4.38
   5   5   2  225.67    7.66
   5   6   1   57.75    5.05
   5   8  -1   25.85    4.01
   5  11 -12   10.75    4.47
   5  11  -8   24.72    5.31
   5  11  -7   12.87    3.99
   6   9  -2    0.41    3.11
   6  11  -6   50.35    6.40
   6  12 -12    4.40    3.81
   6  12 -11    6.40    5.09
   6  12 -10   89.00    7.89
   7   4   3    2.64    2.71
   7  10  -3   20.36    4.56
   7  11  -5   66.39    7.56
   8   4   3    4.98    3.02
   0  -1  -7    0.89    1.04
   0   3  -5    1.07    0.86
   1   3   0  269.43    5.11
   1   4  -1   69.95    3.08
   2   6  -2   28.31    3.17
   2   7 -10   25.11    2.86
   2   7  -4    5.51    2.46
   3   7  -2  619.01   12.47
   3   8  -4  308.63    9.37
   3   9  -9    8.91    3.37
   3   9  -8   29.48    4.42
   4   1   4   39.95    2.41
   4   4   2   25.43    2.97
   4   7  -1  278.57    9.17
   4   9 -13   87.34    5.47
   4   9  -4   36.84    4.48
   4  10 -11    5.83    2.97
   4  10 -10   24.22    4.51
   4  10  -9    2.51    3.84
   4  10  -7   95.79    6.26
   5   9  -3   15.32    3.77
   5  10  -5    3.26    3.29
   5  11 -11   26.76    4.34
   5  11 -10   32.19    4.66
   5  11  -9   32.73    4.72
   6   0   5  139.06    4.09
   6   2   4   51.77    3.60
   6   5   2   23.63    3.42
   6   6   1    0.92    3.31
   6   7   0   12.21    4.21
   6  10  -4    0.91    3.42
   6  11 -14    7.50    4.16
   6  11  -7   -7.99    4.53
   7   2   4    7.32    2.59
   7   5   2    7.73    3.74
   7   6   1   -0.77    3.28
   7   7   0   17.92    4.44
   7   8  -1   15.61    4.94
   7  10  -4   28.47    5.67
   7  11  -6   79.85    7.86
   8   5   2    3.12    3.60
   8   8  -1    9.11    4.87
   8   9  -2   49.58    5.93
   9   5   2   23.05    3.85
   9   6   1    6.32    4.12
   9   7   0   17.04    4.76
   9   8  -1   -0.94    4.86
   9   9  -2   30.44    5.61
  10   6   1    2.33    3.54
  10   7   0    2.41    3.81
   0  -3   1 2436.79   13.36
   0   2  -2 9801.30   19.88
   1   0   2 4546.12   10.38
   1   3 -10  258.93    2.95
   1   5  -3  161.80    4.75
   2   2   2 1183.91   10.48
   2   5  -1    0.86    2.17
   2   6 -11   16.94    2.10
   2   7  -9 1991.18   18.62
   2   7  -5    3.23    2.26
   3  -3   5  126.54    1.48
   3   6  -1  182.12    6.74
   3   8 -11  143.47    6.14
   4   6   0   13.16    2.80
   4   8  -3  309.21   10.06
   4   9 -12   22.80    3.71
   4   9  -5    0.37    2.70
   5   3   3    6.03    2.32
   5   8  -2  370.01   11.13
   5   9  -4   82.49    6.47
   5  10 -13    2.93    3.38
   5  10  -6    9.55    3.49
   6   9  -3    5.11    3.26
   6  10  -5    7.04    4.55
   6  11 -13   13.18    4.28
   6  11  -8   24.26    5.70
   7  11  -7   25.34    5.90
   8   6   1   -0.86    2.65
   8   7   0    6.17    3.41
   8  10  -4    7.24    4.56
   0  -2   1  399.39    4.36
   1   5  -8    7.94    1.43
   1   5  -4 2419.18   17.30
   2   3   1 1594.02   13.51
   2   4   0 2713.25   19.23
   2   6  -3   85.31    4.41
   2   7  -8    5.50    2.21
   2   7  -7  101.33    4.88
   2   7  -6    2.63    2.23
   3   4   1   17.76    2.14
   3   5   0  537.90   10.04
   3   7  -3  121.37    6.02
   3   8 -10   18.63    3.24
   3   8  -5   10.99    2.84
   4   7  -2   21.74    3.93
   4   9  -6   42.40    4.87
   5   4   2   13.17    3.00
   5   5   1   31.92    3.84
   5   7  -1   -0.27    2.57
   5  10 -12    4.54    3.45
   5  10  -8  128.32    7.66
   5  10  -7    2.49    3.07
   6   8  -2   20.53    3.81
   6  10  -6   -4.22    4.33
   6  11 -12    1.60    3.26
   6  11 -11    4.05    3.33
   6  11 -10    5.89    3.67
   7   3   3    7.19    2.62
   7   9  -3   12.13    3.93
   7  10  -5    0.54    4.34
   7  11 -14   -0.21    4.65
   7  11  -8    8.49    5.66
   8   3   3   28.16    3.86
   8  11  -7    7.80    5.84
   9   9  -3    1.81    5.26
   1   4  -9   57.92    2.22
   1   4  -2  240.26    5.17
   1   5  -7   85.44    3.26
   1   5  -5  464.61    7.50
   3   8  -9  457.43   10.44
   3   8  -8   18.51    3.49
   3   8  -6    5.54    2.54
   4   2   3   11.42    1.97
   4   8 -13   -0.02    2.26
   4   8  -4   51.89    4.57
   4   9 -11    1.19    2.38
   4   9 -10   23.30    4.23
   4   9  -9   19.43    4.05
   4   9  -7    6.44    2.87
   5  -1   5   58.25    2.23
   5   1   4   60.20    3.15
   5   8  -3    3.64    2.87
   5   9  -5    2.47    3.02
   5  10 -11    9.99    3.23
   5  10 -10    1.83    2.95
   5  10  -9  104.38    6.79
   6   4   2   92.94    5.25
   6   5   1    5.26    3.14
   6   6   0    7.94    3.84
   6   9  -4   11.13    3.55
   6  10 -14    1.12    2.89
   6  10  -7    8.36    4.77
   7   4   2   47.23    4.35
   7   7  -1   -0.37    3.98
   7   9  -4   41.34    5.70
   7  10  -6    1.64    4.74
   7  11 -13    4.23    4.45
   7  11 -12   -3.15    4.56
   7  11  -9    1.35    3.59
   8   4   2    0.85    2.90
   8   8  -2   11.90    3.95
   8  10  -5   -1.63    4.15
   8  11  -8   18.61    6.50
   9   4   2   14.68    3.69
   9   5   1  118.15    7.03
   9   7  -1   34.79    5.80
   9   8  -2   29.34    5.06
  10   5   1    1.20    2.98
  10   6   0    5.99    4.43
  10   7  -1   25.65    4.84
   0  -1  -8  569.82    6.79
   0   0  -8  505.33    5.07
   1   3  -1 4966.96   20.46
   1   5  -6   80.59    3.15
   2   5 -11  140.70    4.09
   2   5  -2 2401.72   19.00
   2   6  -4    3.57    1.65
   3   1   3  204.96    4.28
   3   6  -2  495.39   10.10
   3   7  -4  181.95    6.61
   4  -5   6   17.52    1.30
   4   3   2   38.44    2.96
   4   5   0   35.71    3.66
   4   6  -1   14.59    2.79
   4   8  -5   12.61    3.86
   5   7  -2    4.27    3.75
   5   9 -13   28.84    4.02
   5   9  -6    6.96    3.80
   6   1   4   10.29    2.13
   6   8  -3   48.37    5.38
   6   9  -5   -1.88    4.08
   6  10 -13    8.05    3.10
   6  10 -12    5.85    3.80
   6  10  -8   16.33    5.05
   7   1   4   -0.59    1.67
   7   5   1   38.26    4.46
   7   6   0    1.59    2.76
   7  10  -7    4.43    4.42
   7  11 -11    2.42    3.99
   8   5   1    8.15    3.54
   8   6   0   11.29    3.41
   8   7  -1    4.34    3.15
   8   9  -4   28.31    4.83
   8  10  -6   65.48    6.41
   8  11  -9   39.30    6.11
   9   6   0    5.65    3.16
   0  -4   2  171.50    4.05
   1   1   1   17.28    1.20
   1   2   0 3780.34   15.49
   1   4  -3 1083.66   10.48
   2   6  -9   34.08    2.87
   2   6  -5    8.34    2.19
   3   5  -1   24.14    2.51
   3   7 -11  204.53    6.31
   3   7  -5   88.65    5.04
   4   0   4    6.53    1.34
   4   7  -3  121.36    5.90
   4   8 -12    2.71    2.06
   4   8  -6   26.06    4.16
   5   2   3   26.22    2.73
   5   6  -1   77.93    5.45
   5   8  -4  110.17    6.33
   5   9 -12  102.87    6.48
   5   9  -7  107.51    6.39
   6  -1   5   16.95    1.71
   6   7  -2  324.26   10.50
   6  10 -11    9.68    3.47
   6  10 -10   -1.25    2.97
   7   8  -3    4.70    3.18
   7   9  -5   -2.38    4.39
   7  10 -14   56.89    6.40
   7  10  -8   71.58    7.05
   8   8  -3   -0.87    4.66
   8  10  -7    5.24    5.05
   9   8  -3   -2.47    4.77
  10   8  -3   63.78    6.63
  11   5   0    2.40    4.18
  11   6  -1   12.58    5.11
   0  -3   2  163.65    3.35
   2  -5   5   11.79    1.43
   2   4  -1  238.42    5.62
   2   5  -3   63.71    3.56
   2   6  -8    3.38    1.67
   2   6  -7  519.51    9.01
   3   3   1 1371.78   13.31
   3   4   0   24.38    2.32
   3   6 -12  106.53    4.36
   3   6  -3  306.27    7.85
   3   7 -10    9.12    2.72
   3   7  -6  179.56    6.53
   4  -2   5  261.10    2.87
   4   6  -2    3.64    2.80
   4   7 -13   -0.35    2.21
   4   7  -4   28.49    3.89
   4   8 -11   23.04    3.06
   4   8 -10   13.73    3.36
   4   8  -7   59.74    5.06
   5   3   2   22.57    2.89
   5   4   1   22.61    3.19
   5   7  -3  359.04   10.38
   5   8  -5    9.73    4.03
   5   9 -11   32.98    3.98
   5   9 -10    5.69    3.51
   5   9  -8   62.38    5.09
   6   2   3   -1.44    2.01
   6   8  -4   78.87    5.68
   6   9 -14   16.27    3.39
   6   9  -6    3.06    3.02
   7   2   3    9.81    2.48
   7  10 -13   -3.15    3.86
   7  10 -12   23.28    5.35
   7  10  -9    1.19    4.22
   8   2   3   44.66    3.92
   8   7  -2    2.04    4.43
   8   9  -5    6.88    3.61
   8  10  -8   67.83    7.30
   9   3   2   12.50    3.34
   9   7  -2   -2.39    3.90
   9   9  -5    7.20    4.48
   9  10  -7   37.32    5.92
  10   4   1   86.26    6.29
  10   5   0   68.37    6.23
  10   6  -1   22.12    5.36
  10   7  -2  109.79    7.63
  -1  -2  -4  274.62    4.86
   0   2  -6  341.42    2.68
   1   4  -8   63.34    2.38
   1   4  -4  971.13    9.62
   2   1   2   18.66    1.42
   2   2   1  159.91    3.82
   2   3   0  558.34    7.69
   3   7  -9  152.32    5.71
   3   7  -8   65.82    4.32
   4   8  -9    2.27    2.35
   5   8 -13   20.57    3.72
   6   3   2    5.43    2.52
   6   4   1  100.46    5.33
   6   5   0   63.39    4.88
   6   9 -13   19.47    3.54
   6   9  -8    0.35    3.78
   6   9  -7    1.77    2.89
   7   3   2    6.15    2.66
   7   5   0    3.97    3.23
   7   6  -1   17.64    3.47
   7   8  -4    3.57    3.11
   7   9  -6   -0.55    3.14
   7  10 -11    5.27    3.60
   8   3   2   29.99    3.94
   8   5   0  123.54    6.85
   8   6  -1    7.31    3.26
   8   8  -4   14.22    5.00
   8   9  -6   96.34    7.48
   8  10 -14   27.87    4.89
   8  10 -13    3.56    4.49
   8  10 -10    6.50    5.25
   8  10  -9   95.22    7.21
   9   4   1  134.44    6.99
   9   5   0   68.70    5.86
   9   6  -1   69.57    5.71
   9   8  -4    7.34    4.90
   9   9  -6   -2.59    4.89
   9  10  -8   10.44    4.62
  -1  -2  -2   51.92    2.01
   1  -4   4    4.40    0.81
   1   3  -2 7496.56   23.94
   1   4  -5  275.86    5.10
   2   5 -10  334.48    6.31
   2   5  -4  455.64    8.03
   3  -1   4  526.96    4.47
   3   5  -2  328.80    7.46
   3   6 -11  352.96    7.65
   3   6  -4   74.82    3.96
   4   1   3  277.27    5.44
   4   5  -1  711.36   11.75
   4   7 -12   52.83    4.07
   4   7  -5  149.51    6.20
   5   0   4  177.38    4.36
   5   6  -2  227.22    7.66
   5   7  -4    3.16    3.26
   5   8 -12    3.11    3.18
   5   8  -7  151.99    7.18
   5   8  -6  288.86    9.27
   6   7  -3   -2.72    2.54
   6   8  -5    7.05    3.00
   6   9 -12   27.97    3.96
   6   9 -11    0.14    3.45
   6   9 -10   12.87    4.34
   7   4   1   21.01    3.09
   7   7  -3   23.80    4.63
   7   8  -5   18.88    4.44
   7   9 -14   40.75    5.38
   7   9  -7    3.25    3.18
   8   4   1    1.94    2.43
   8   9  -7   37.60    5.93
   8  10 -12   11.96    4.17
   8  10 -11   -0.74    3.47
  10   7  -3   -3.26    4.21
  11   5  -1   31.97    5.37
  11   6  -2    0.43    4.21
  -1  -3   0  268.15    4.83
  -1  -2  -1   48.67    1.98
  -1  -1  -4  212.44    3.47
   0  -1   1  204.53    1.94
   0   2  -4   21.68    0.91
   1   4  -6  681.50    7.67
   2  -4   5   42.24    1.57
   2   4 -11  153.65    3.80
   2   4  -2  209.75    5.13
   3   6  -5   91.91    4.49
   4   2   2    1.28    1.47
   4   4   0   10.16    1.82
   4   6  -3  241.03    7.33
   4   7 -11   10.06    2.70
   4   7  -6  226.93    7.60
   5   5  -1  219.14    7.17
   5   8 -11   -0.71    3.05
   5   8 -10   28.84    4.11
   5   8  -9   22.33    4.05
   5   8  -8   10.01    3.69
   6   0   4    0.78    1.48
   6   6  -2   18.60    3.77
   6   8 -14   17.68    3.63
   6   8  -6    0.31    2.75
   7   0   4   33.56    2.70
   7   9 -13   25.38    4.55
   7   9 -12   20.90    4.48
   7   9  -9    0.13    4.08
   7   9  -8   15.81    3.85
   8   7  -3    1.26    3.00
   8   8  -5    3.34    3.23
   8   9 -15    0.38    3.82
   9   1   3    0.78    2.80
   9   6  -2    5.50    3.94
   9   8  -5    2.49    4.46
   9   9  -7   18.09    4.37
  10   2   2   41.74    4.55
  10   5  -1   74.45    6.20
  10   6  -2   53.13    5.47
  10   8  -5    0.99    4.09
  11   4   0   35.97    4.46
   0  -4   3 2490.41   14.12
   0   2  -5   15.69    0.77
   1   3  -9   55.14    1.85
   2   5  -5   15.88    1.86
   3  -5   6   31.85    1.50
   3   4  -1  348.56    7.11
   3   5 -12    0.79    1.58
   3   5  -3   73.87    3.94
   3   6 -10   32.06    3.02
   3   6  -6  558.24    9.96
   4   5  -2   35.86    3.48
   4   7 -10   67.20    4.68
   4   7  -7   62.67    4.56
   5   1   3    9.17    1.79
   5   6  -3  146.11    6.39
   5   7 -13   -0.65    2.20
   5   7  -5   35.95    3.81
   6   5  -1   -1.27    3.13
   6   7  -4  242.00    8.58
   6   8 -13   -5.23    3.11
   6   8  -7   33.38    4.58
   7   6  -2  155.17    7.09
   7   7  -4   55.76    5.58
   7   8 -15   11.24    3.62
   7   8  -6   -1.16    2.75
   7   9 -11    1.67    3.01
   8   1   3   25.46    2.93
   8   8  -6  119.74    7.64
   8   9 -14   39.80    5.53
   8   9 -13   64.63    6.24
   8   9  -9   -1.22    4.08
   9   2   2   -1.12    2.67
   9   5  -1    2.76    3.84
   9   9  -8  187.16    9.47
  10   3   1   31.10    3.88
  10   4   0    0.72    2.59
  10   8  -6   18.86    5.71
  11   6  -3    6.06    4.86
  12   4  -1   10.53    4.40
  -1  -1  -5  116.45    2.71
  -1  -1  -2  951.25    6.45
   0  -2   2 9712.57   18.68
   0   0  -9   23.49    1.12
   2   3  -1  295.36    5.48
   2   5  -8   54.53    2.77
   2   5  -7 1051.89   11.47
   3   3   0  527.11    8.05
   3   6  -9  274.16    6.98
   3   6  -8  221.63    6.39
   4   6  -4  284.17    7.76
   4   7  -9  238.76    7.37
   5  -2   5  377.48    4.59
   5   2   2    2.49    1.71
   5   3   1   28.41    2.79
   5   7  -6  107.10    6.03
   6   1   3   80.57    3.81
   6   4   0    3.44    2.68
   6   6  -3   31.53    4.13
   6   7  -5   13.84    4.03
   6   8 -12    2.97    3.17
   6   8 -11    3.51    3.27
   6   8  -8    1.18    2.59
   7   1   3   38.30    3.18
   7   4   0   74.39    5.03
   7   8 -14   19.01    4.17
   7   8  -7   15.64    4.24
   8   2   2   41.47    3.91
   8   3   1  193.47    7.25
   8   4   0    3.72    3.43
   8   5  -1    7.01    2.95
   8   7  -4   41.68    4.66
   8   9 -12    2.72    3.35
   8   9 -11    0.75    3.34
   8   9 -10   26.16    4.37
   9   3   1   12.15    2.86
   9   4   0  198.29    7.95
   9   7  -4    0.44    3.02
   9   8  -6   40.65    5.09
   9   9 -10    2.20    4.86
   9   9  -9  116.88    7.94
  10   6  -3    0.76    4.40
  11   5  -2    2.88    4.49
  -1  -3   1 5174.35   19.58
   1   2  -1 2503.90   11.81
   1   3  -3    4.44    0.91
   2   4  -3 1077.36   10.99
   3   0   3  403.30    4.92
   3   2   1  891.21    9.42
   3   5  -4   74.95    3.85
   4   4  -1    5.22    2.10
   4   6 -12   19.75    2.82
   4   6  -5    6.38    2.72
   5   5  -2   11.93    3.00
   5   6  -4  119.26    5.80
   5   7 -12    0.23    2.46
   5   7  -7  182.21    7.29
   6  -2   5  259.51    4.55
   6   2   2   39.90    2.98
   6   3   1    0.32    1.80
   6   7 -14   18.07    3.47
   6   8 -10    9.63    3.06
   7   2   2  119.55    5.24
   7   3   1   34.69    3.35
   7   6  -3   35.92    4.02
   7   7  -5   19.91    4.13
   7   8 -13   37.18    4.90
   7   8  -8    5.40    3.59
   8   6  -3   43.90    5.15
   8   7  -5   59.35    5.89
   8   8 -15    4.90    3.69
   8   8  -7   16.51    3.81
   9   7  -5    1.19    4.29
   9   8  -7    4.62    3.37
   9   9 -13    4.23    3.92
   9   9 -12    7.78    4.10
  10   5  -2    3.53    4.09
  10   7  -5   -3.73    3.98
  10   8  -7    1.67    3.41
  11   2   1   -0.26    3.12
  11   3   0    2.44    3.71
  11   4  -1   14.47    3.43
  -1  -2   0 3766.46   14.51
  -1  -1  -6  106.60    2.65
   1  -5   5  131.44    3.33
   1  -3   4  158.22    2.45
   2   4 -10    0.46    1.16
   3   4  -2  602.59    9.02
   4   5  -3   22.30    3.06
   4   6 -11   42.36    3.45
   4   6  -6    9.93    2.70
   5  -4   6  368.48    2.77
   5   7 -11   20.17    2.95
   5   7 -10  108.38    5.87
   5   7  -9    4.89    3.19
   5   7  -8  134.89    6.05
   6   5  -2  195.90    7.19
   6   7  -6   90.57    5.50
   7   7 -15    6.66    3.56
   7   8 -12   53.46    4.84
   7   8 -11   17.45    4.14
   7   8  -9    5.51    2.97
   8   8 -14   14.26    4.02
   8   8  -9    3.62    4.05
   8   8  -8   10.13    3.53
   9   5  -2   63.72    5.69
   9   8 -15   -1.50    3.90
   9   8  -8   76.14    6.20
  10   1   2    2.46    2.85
  10   2   1   17.76    3.48
  10   3   0   61.77    5.19
  10   4  -1    6.71    3.71
  10   8  -8  129.31    8.20
  11   6  -4    4.92    3.85
  11   7  -6    6.51    5.08
  12   4  -2   -1.78    4.28
  12   5  -3    3.78    3.85
   0  -3   3  230.69    3.54
   1   2 -10    1.77    0.58
   1   3  -8  118.35    2.72
   1   3  -4  149.73    3.30
   2   2   0  379.25    5.39
   2   4  -4    2.81    1.18
   3   5  -5  357.49    7.43
   4  -1   4   25.97    1.46
   4   3   0  202.96    5.38
   4   6 -10  210.87    6.59
   4   6  -7   53.76    3.90
   5   4  -1  134.53    5.19
   5   6 -13    7.58    2.61
   5   6  -5   84.26    5.04
   6   6  -4  220.64    7.66
   6   7 -13    2.27    2.24
   6   7  -7    6.26    2.68
   7   5  -2   16.53    3.07
   7   6  -4  311.89    9.89
   7   7  -6   12.40    3.30
   8  -1   4    2.82    1.78
   8   6  -4   27.88    4.71
   8   7  -6   61.86    5.21
   8   8 -13   25.96    4.07
   8   8 -12   17.70    4.35
   8   8 -11   46.80    5.69
   8   8 -10   -0.78    2.89
   9   0   3    1.09    2.16
   9   4  -1   60.81    5.28
   9   6  -4   36.17    5.09
   9   7  -6  180.07    8.47
   9   8 -14   -1.92    4.26
   9   8 -10    8.35    4.38
   9   8  -9  114.70    7.23
  10   7  -6   29.47    4.62
  10   8  -9  224.80   10.18
  11   5  -3   -0.82    3.15
  12   2   0    7.28    3.86
  12   3  -1   45.80    5.05
  -1  -1  -1   16.33    0.91
   2   3  -2  176.68    4.18
   2   4  -9  206.15    4.59
   3   4 -12    2.37    1.49
   3   5 -10  199.46    5.46
   3   5  -6  145.11    4.82
   4   5  -4    1.68    2.03
   4   6  -9   71.42    4.06
   5   5  -3  385.71    8.87
   6   4  -1   48.58    3.70
   6   6  -5  135.26    6.38
   6   7 -12    5.82    2.53
   6   7 -11    0.09    3.10
   6   7 -10    0.35    3.28
   6   7  -8   37.50    3.86
   7  -1   4   23.51    2.22
   7   7 -14   24.95    3.51
   7   7  -7  160.26    7.25
   8   0   3    4.40    2.12
   8   3   0   24.92    3.61
   8   4  -1   79.15    5.09
   8   7 -15    8.35    3.89
   8   7  -7   99.13    6.76
   9   1   2    8.93    2.20
   9   2   1   14.51    3.16
   9   3   0    2.59    2.40
   9   7  -7   17.56    4.84
   9   8 -13    3.49    3.49
   9   8 -12   28.87    4.61
  10   5  -3    1.89    3.02
  10   6  -5   26.86    5.06
  10   7  -7   -1.85    3.96
  10   8 -11   12.69    5.25
  10   8 -10   -2.07    3.83
  11   3  -1   -1.34    3.13
  11   4  -2   -0.43    2.69
  11   7  -7   -1.15    3.86
  12   5  -4   15.55    4.28
  13   2  -1   42.08    5.71
  -1  -1  -7    1.86    0.91
   1   1   0 1432.43    7.21
   1   3  -7   21.95    1.38
   2   1   1  406.09    4.85
   2   3 -11   28.49    1.75
   2   4  -5  182.43    4.43
   3   3  -1   25.04    2.01
   3   4  -3   43.41    2.64
   3   5  -9  259.30    6.21
   3   5  -8    5.57    1.78
   4   0   3   66.08    2.47
   4   1   2   -2.14    1.07
   4   4  -2    5.26    1.60
   4   5 -12  104.46    4.45
   5  -1   4  424.85    5.88
   5   2   1    0.39    1.51
   5   6 -12    4.42    2.43
   5   6  -6  132.88    5.65
   6  -1   4  357.81    6.11
   6   5  -3   46.62    3.84
   6   6 -14    4.12    2.59
   7   0   3  356.51    7.30
   7   3   0   59.01    4.00
   7   5  -3  255.88    8.48
   7   6  -5  738.16   14.16
   7   7 -13    2.56    2.45
   7   7 -12    7.96    3.66
   7   7  -9   10.77    3.81
   7   7  -8   73.10    5.22
   8   1   2   45.80    3.78
   8   2   1   56.98    4.24
   8   5  -3    4.06    2.62
   8   6  -5    4.85    3.86
   8   7 -14   21.70    4.45
   8   7  -8   -2.28    3.61
   9   6  -5   49.70    4.91
   9   7 -15   17.14    4.48
   9   7  -8   70.30    6.49
  10   4  -2   56.88    4.97
  10   7  -8   23.36    5.23
  11   1   1    4.80    2.46
  11   2   0    4.21    2.53
  11   5  -4    7.73    4.62
  11   6  -6   14.85    5.17
  11   7  -8    1.18    3.30
  12   4  -3    4.01    4.31
  -1  -3   2 7721.35   22.83
  -1   0  -5  568.04    4.01
  -1   0  -4  128.98    1.85
   2  -5   6   51.50    1.84
   2   4  -8   24.72    1.88
   2   4  -7    9.56    1.49
   4   5  -5    5.03    1.62
   5   0   3   15.50    1.72
   5   1   2  139.59    4.29
   5   4  -2   36.72    3.38
   5   5  -4   17.38    2.34
   5   6 -11    8.62    2.35
   5   6 -10   48.39    4.18
   5   6  -9   -1.80    2.48
   5   6  -8  242.69    7.55
   5   6  -7   22.67    2.92
   6   0   3   13.89    2.01
   6   1   2  141.39    4.73
   6   2   1   28.40    2.48
   6   6 -13   -1.69    2.64
   6   6  -6    9.27    2.67
   7   1   2  123.73    4.90
   7   2   1  290.98    7.51
   7   6  -6   -0.78    3.19
   7   7 -11  151.51    7.03
   8   7 -13    1.49    3.29
   8   7 -12   12.00    3.89
   8   7 -10   20.78    4.21
   8   7  -9    1.77    2.66
   9   4  -2   29.71    3.87
   9   7 -14    5.58    4.09
   9   7  -9  181.16    8.87
  10   0   2   14.72    3.11
  10   2   0    2.97    3.34
  10   3  -1   49.90    4.49
  10   6  -6   39.88    5.45
  10   7  -9    3.46    4.51
  11   4  -3   47.65    5.52
  11   7  -9    8.70    4.04
  12   1   0   23.87    4.13
  12   2  -1   14.63    4.33
  12   3  -2    3.23    3.07
  12   5  -5   12.33    4.34
  -1  -2   1 2472.84   11.14
   0   1  -2 6296.76    9.58
   1  -4   5   28.30    1.37
   1   2  -2 4301.55   14.68
   2   0   2 1109.05    6.54
   3   2   0   18.28    1.82
   3   4 -11   29.01    2.23
   3   4  -4   36.22    2.70
   4   4  -3   42.82    3.10
   4   5 -11   99.98    4.48
   4   5  -6   69.52    3.81
   5   5 -13    4.31    2.10
   6   4  -2   18.83    2.73
   6   5  -4   75.02    4.53
   6   6 -12    8.83    3.14
   6   6  -7   12.52    2.77
   7   4  -2 1448.78   17.97
   7   5  -4  604.26   12.46
   7   6 -14   15.08    3.55
   8   5  -4  822.34   15.22
   8   6 -15    3.59    3.12
   8   6  -6  253.96    8.94
   8   7 -11   -0.71    2.72
   9   3  -1    5.62    3.16
   9   5  -4   15.05    3.29
   9   6  -6   18.89    3.68
   9   7 -13    0.79    2.95
   9   7 -12    8.59    4.08
   9   7 -10    1.82    3.07
  10   1   1    3.23    2.16
  10   6  -7   12.47    4.33
  10   7 -14   19.20    4.39
  10   7 -13    4.22    4.78
  10   7 -11   28.06    5.57
  10   7 -10   44.13    5.15
  11   3  -2   23.77    4.52
  11   6  -7    6.14    3.96
  12   4  -4   -5.27    4.16
  13   2  -2    1.51    4.18
  -2  -2  -3  482.21    6.14
   2   3  -3  664.62    7.55
   3  -6   7   -0.02    0.78
   3   3  -2   92.39    3.47
   4   4 -13    2.56    1.70
   4   5 -10   13.11    2.50
   4   5  -7   79.57    3.99
   5   3  -1   27.85    2.69
   5   5  -5   -1.72    1.82
   6   6 -11    4.35    2.87
   6   6 -10   37.56    4.15
   6   6  -8  167.63    6.56
   7   6 -13   48.52    4.72
   7   6  -7   -0.42    2.40
   8  -2   4    6.85    1.92
   8   3  -1   74.48    4.66
   8   6  -7   47.07    4.49
   9  -1   3    1.61    2.02
   9   0   2    1.46    2.39
   9   1   1  113.90    5.61
   9   2   0    0.08    2.12
   9   6  -7   62.34    5.32
  10   4  -3   10.99    3.23
  10   5  -5    6.78    4.04
  11   2  -1   -0.56    3.38
  11   6  -8   -3.07    4.16
  12   3  -3    2.93    4.11
  12   5  -6   15.19    4.40
  13   1  -1    1.65    3.05
  -1   0  -6  164.25    2.18
   2   2  -1 1069.53    8.62
   2   3 -10    6.48    1.34
   3   4 -10   80.04    3.38
   3   4  -5    7.61    1.83
   4   2   0  141.21    4.21
   4   5  -9  277.61    6.85
   5   4  -3   29.39    2.77
   5   5 -12   13.99    2.78
   5   5  -6  244.55    6.99
   6   3  -1  254.26    6.87
   6   4  -3   73.49    4.42
   6   5 -14    0.22    1.83
   6   5  -5   58.19    4.06
   7   5  -5   29.10    4.08
   7   6 -12   16.15    3.50
   7   6 -11   36.80    4.43
   7   6  -9   -1.46    3.10
   7   6  -8   25.71    3.48
   8   2   0   -0.64    2.46
   8   4  -3  104.11    6.02
   8   5  -5   78.27    5.56
   8   6 -14   12.92    3.08
   8   6 -13   16.27    3.75
   8   6  -8   79.61    5.39
   9   5  -5  200.99    8.09
   9   6 -15    8.62    3.37
   9   6 -14   29.62    4.58
   9   6  -8   -1.11    2.82
  10   3  -2    1.98    2.69
  10   6  -9   29.14    4.89
  10   6  -8   40.51    4.79
  11   0   1    2.88    2.28
  11   1   0    1.10    2.24
  11   4  -4   12.17    3.65
  11   5  -6    6.19    3.39
  11   6  -9   12.63    4.05
  12   2  -2   -2.06    3.62
  12   4  -5    1.24    4.58
  12   5  -7   11.86    5.35
  -2  -2  -1  153.00    3.36
  -1  -1  -8    1.28    0.81
  -1  -1   0 1402.30    6.78
   3   1   1   42.35    1.91
   3   3 -12   -0.19    1.35
   3   4  -6  539.68    8.12
   4   4  -4   93.05    3.85
   5   2   0    2.28    1.69
   5   5 -11   10.00    2.83
   5   5  -7   -0.73    1.96
   6   5 -13   -0.51    2.49
   6   5  -6  173.97    6.65
   7   2   0  159.82    5.63
   7   4  -3   86.05    4.82
   8  -1   3   49.32    3.19
   8   0   2   27.49    2.98
   8   1   1    2.96    1.92
   8   6 -12   -0.39    3.05
   8   6 -11   -4.75    3.38
   8   6 -10    5.25    3.41
   8   6  -9    0.31    2.42
   9   3  -2  107.73    6.04
   9   5  -6  155.98    7.68
   9   6 -13   11.25    4.10
   9   6 -12    0.91    3.47
   9   6 -10   11.41    4.23
   9   6  -9   10.13    3.21
  10   2  -1    7.53    2.71
  10   5  -6    1.67    2.82
  10   6 -14    1.90    3.32
  10   6 -13    6.19    4.66
  10   6 -11   10.84    4.33
  10   6 -10   20.61    4.74
  11   3  -3    0.25    3.38
  11   5  -7    8.94    4.54
  11   6 -11   13.78    5.09
  11   6 -10   26.84    4.51
  12   0   0   -0.99    2.98
  12   1  -1   14.14    3.68
  12   5  -8   -0.49    4.68
  13   2  -3    2.11    3.89
   1  -5   6   75.37    2.35
   1   2  -9  227.95    3.23
   1   2  -3 1883.10    9.44
   2  -6   7   79.41    2.44
   2   3  -4 4267.04   18.70
   3   4  -9  317.17    6.24
   3   4  -8   59.42    2.99
   4   3  -2  143.56    4.40
   5   4  -4  104.15    4.67
   5   5 -10   92.83    4.53
   5   5  -9    4.80    2.49
   5   5  -8   21.99    2.67
   6  -3   5  443.89    5.58
   6   5 -12    8.72    2.75
   6   5  -7   34.58    3.74
   7  -2   4  271.80    5.61
   7   1   1  388.76    8.21
   7   5 -14    4.80    2.22
   7   5  -6  161.84    6.54
   8   4  -4  130.23    6.49
   8   5 -15   22.77    3.47
   8   5  -6   12.46    3.02
   9   2  -1  311.89    9.05
   9   4  -4   12.65    3.03
  10  -1   2   16.95    2.82
  10   0   1   -1.44    2.34
  10   1   0    0.03    2.08
  10   3  -3   34.17    4.72
  10   5  -7   14.17    4.21
  11   2  -2   -1.52    3.30
  11   4  -5   29.10    4.30
  11   5  -8   -3.08    4.03
  12   3  -4   37.10    4.72
  12   4  -6   40.57    5.21
  12   5  -9   -0.77    4.69
  13   0  -1   17.74    4.42
  13   1  -2    1.44    2.96
  -1  -3   3    1.90    0.72
   2   3  -9  366.85    5.59
   3   2  -1  105.31    3.27
   3   3  -3 1511.05   12.44
   4   4 -11  127.03    4.64
   4   4  -5  357.13    7.15
   5   1   1  107.82    3.75
   5   3  -2  354.47    7.28
   5   4 -13   11.40    2.43
   6   1   1   54.46    2.93
   6   3  -2  231.39    6.49
   6   4 -14   16.04    2.75
   6   4  -4  208.30    6.51
   6   5 -11    6.61    3.02
   6   5  -8   25.86    3.39
   7  -1   3   72.13    3.36
   7   0   2    7.19    1.68
   7   3  -2  556.71   10.58
   7   4  -4   38.55    3.54
   7   5 -13    1.43    2.64
   7   5  -7   73.80    4.66
   8   5 -14    0.49    2.80
   8   5  -7   11.26    2.96
   9   1   0  165.66    6.55
   9   5 -15   52.54    4.87
   9   5  -7  414.31   11.25
  10   4  -5   16.53    3.32
  10   5 -15    1.71    4.05
  10   5  -8    9.99    4.47
  11   1  -1   45.09    4.55
  11   4  -6   71.77    6.41
  11   5  -9    1.37    4.24
  12   2  -3   38.09    4.42
  12   4  -7    5.78    4.67
  13   2  -4    3.96    4.53
  -2  -2   0  380.58    4.98
   0  -4   5 1655.67   10.01
   1   0   1   93.35    1.37
   2   3  -5 1710.88   11.77
   4   3 -13    0.93    1.45
   4   4 -10   41.66    2.99
   4   4  -6  209.12    5.65
   5  -3   5  317.21    4.10
   5   4  -5   -1.43    2.05
   6  -2   4   35.82    2.13
   6  -1   3  766.15    9.06
   6   0   2   14.66    2.00
   6   5 -10   54.13    3.94
   7   5 -12   38.10    3.73
   7   5 -11   12.35    3.49
   7   5  -9   70.26    5.03
   7   5  -8   25.08    3.19
   8   2  -1  111.94    5.21
   8   4  -5   20.02    3.86
   8   5 -13    1.44    3.01
   8   5  -8  123.50    6.10
   9  -2   3   43.09    3.34
   9  -1   2   71.26    4.22
   9   0   1    3.97    2.70
   9   4  -5   45.95    4.26
   9   5 -14   15.62    3.29
   9   5 -13    2.86    3.34
   9   5  -9   -3.18    3.45
   9   5  -8   52.99    4.63
  10   2  -2    4.09    2.64
  10   4  -6   11.93    4.09
  10   5 -14   56.19    5.85
  10   5  -9   42.80    4.67
  11  -1   1   50.32    4.35
  11   0   0    3.15    2.29
  11   5 -13    3.66    4.78
  11   5 -11    1.90    4.38
  11   5 -10   11.88    3.57
  12   1  -2   -2.00    2.48
  13   1  -3    1.62    4.13
  -2  -1  -4  349.81    4.40
  -2  -1  -3 1047.98    7.37
  -1  -2   2 4261.29   13.94
  -1   0  -7  282.03    2.51
  -1   0  -2 4372.58    8.87
   0  -2   3 6445.38   13.51
   2   1   0  127.68    2.63
   2   2 -11    1.75    0.89
   2   2  -2  352.76    4.87
   2   3  -7   91.24    2.88
   3  -3   5  126.63    1.33
   3  -1   3    2.70    0.79
   3   3 -11   40.59    2.46
   3   3  -4  169.51    4.37
   4   0   2    9.06    1.07
   4   2  -1    3.89    1.23
   4   3  -3    3.14    1.35
   4   4  -9   52.18    3.25
   4   4  -7   37.85    2.54
   5   0   2  314.26    5.59
   5   4 -12  218.01    6.33
   6   2  -1   81.96    3.93
   6   4 -13   38.25    3.66
   6   4  -5    2.03    1.97
   7   3  -3   12.57    2.84
   7   4 -14   21.75    3.27
   7   4  -5   18.80    2.84
   8   1   0  297.96    7.83
   8   3  -3   51.86    3.96
   8   4 -15    1.58    3.09
   8   5 -12   12.18    2.98
   8   5 -11   19.57    3.38
   8   5 -10   -1.75    2.34
   8   5  -9    8.13    2.76
   9   2  -2  108.65    5.84
   9   4  -6   21.17    4.31
   9   5 -12   17.00    3.41
   9   5 -10   68.17    5.17
  10   1  -1   94.29    5.59
  10   3  -4   15.33    3.26
  10   5 -13   12.60    3.55
  10   5 -12   29.42    4.36
  10   5 -11    0.00    2.75
  10   5 -10   30.02    4.32
  11   2  -3   13.23    3.20
  11   3  -5    1.92    3.92
  11   4  -7   12.66    3.48
  12  -1   0    4.79    3.09
  12   0  -1   53.27    4.56
  12   2  -4   34.77    5.19
  12   3  -6    3.66    4.22
  12   4  -9   29.01    5.20
  12   4  -8   14.69    3.73
  13   0  -2    1.01    3.87
  13   2  -5    4.06    4.64
  -2  -1  -5   26.74    1.40
   1   2  -8  563.81    5.23
   1   2  -4  155.95    2.77
   4  -3   5  101.39    1.88
   4  -1   3   79.88    2.37
   5  -2   4  132.95    3.15
   5  -1   3  130.51    3.44
   5   2  -1  383.98    7.08
   5   3  -3  531.31    8.80
   5   4 -11  355.02    8.08
   5   4  -6   56.37    3.40
   6   3  -3   73.75    3.88
   6   4  -6   -0.03    2.37
   7   1   0  377.73    7.99
   7   4  -6    6.81    2.81
   8  -3   4   27.62    2.35
   8   0   1   33.95    3.19
   8   4 -14    1.45    2.81
   8   4  -6   22.95    3.23
   9   3  -4  386.09   10.06
   9   4 -15   69.69    5.51
  10  -2   2    6.21    2.44
  10  -1   1   -0.66    2.24
  10   0   0   12.15    2.61
  10   2  -3   60.56    5.27
  10   4 -15    1.45    3.90
  10   4  -7   43.86    4.51
  11   1  -2   25.99    4.07
  11   4  -8   37.94    4.58
  12   1  -3    8.36    3.70
  12   4 -10   -1.47    4.62
  13  -1  -1   -0.55    2.52
  13   1  -4   43.31    5.54
   1   1  -1  320.65    3.23
   3  -2   4  183.02    2.31
   3   3  -5  115.78    3.68
   4  -2   4  282.38    3.72
   4   3  -4  125.35    4.22
   5   4 -10   61.30    3.62
   5   4  -9   75.97    4.15
   5   4  -7   34.56    2.88
   6   4 -12  168.29    6.08
   6   4  -7    5.89    2.74
   7   4 -13   38.23    3.57
   7   4  -7    0.98    2.66
   8  -2   3  119.95    4.39
   8  -1   2   12.97    2.05
   8   3  -4   47.51    3.86
   8   4  -7   24.56    4.06
   9   1  -1    6.39    2.40
   9   4 -14   63.16    5.52
   9   4  -7    5.88    2.72
  10   3  -5    4.82    2.61
  10   4 -14  110.16    7.23
  10   4  -9  261.37    9.59
  10   4  -8   -1.53    2.67
  11   0  -1    3.68    3.00
  11   3  -6    4.23    2.89
  11   4 -13   26.16    5.41
  11   4 -11    0.51    3.79
  11   4 -10    7.56    4.34
  11   4  -9   -0.71    2.84
  12   0  -2   37.25    4.53
  12   3  -7    7.43    3.33
  12   4 -11   59.19    6.02
  -2  -2   1 1101.84    8.24
  -2  -1  -6  373.14    4.50
   1   2  -7   55.93    1.80
   3   1   0  184.61    3.67
   3   2 -12   10.15    1.58
   3   2  -2    8.27    1.22
   3   3  -9   81.40    3.20
   5   1   0  114.93    3.84
   5   3 -13    1.10    1.41
   5   3  -4   33.04    2.50
   6   3 -14    2.06    1.71
   6   3  -4   19.90    2.81
   6   4 -11    1.84    1.98
   6   4 -10   22.75    3.32
   6   4  -8    6.80    2.16
   7  -4   5   73.24    2.85
   7   0   1  810.18   10.93
   7   2  -2   94.93    4.44
   7   3  -4    2.79    2.02
   7   4 -12   15.45    2.79
   7   4 -11    2.88    2.82
   7   4  -8   16.02    3.36
   8   3 -15   19.28    3.45
   8   4 -13   18.16    3.14
   8   4 -12  135.39    6.71
   8   4  -8    6.92    2.60
   9   0   0    1.92    2.64
   9   2  -3   43.73    3.88
   9   3  -5   11.82    2.88
   9   4 -13    7.55    2.93
   9   4 -12   12.53    3.62
   9   4  -9   12.80    3.86
   9   4  -8   72.01    4.99
  10   1  -2   27.03    3.46
  10   3 -16   32.50    4.95
  10   3  -6   11.08    3.84
  10   4 -13   47.36    4.78
  10   4 -12   20.68    4.69
  10   4 -11   -1.20    3.73
  10   4 -10   65.35    5.15
  11  -2   1   46.79    4.25
  11  -1   0    0.23    2.12
  11   1  -3   12.11    3.59
  11   3  -7   13.38    4.38
  12  -1  -1   19.89    3.97
  12   3  -8    9.47    3.39
  13  -1  -2    5.43    3.50
  13   0  -3    8.41    3.43
  13   1  -5   -4.22    3.95
  13   2  -7    0.51    4.36
  -2  -1  -1  403.46    4.42
  -1  -4   5  266.91    4.51
   1   2  -6  508.62    4.95
   2   2 -10  134.06    3.28
   2   2  -3   13.35    1.15
   3   3  -8   13.98    1.68
   3   3  -6   48.95    2.39
   4   1   0    0.70    0.94
   4   2  -2   27.28    2.01
   4   3 -11    3.17    1.60
   4   3  -5   45.58    2.84
   5   2  -2   43.97    2.87
   6   2  -2   14.06    1.90
   7  -3   4    0.97    1.43
   7  -1   2  127.60    4.42
   7   3 -14   69.81    4.72
   7   4  -9   -0.07    2.01
   8   1  -1  338.92    8.16
   8   2  -3  148.79    6.02
   8   3  -5   16.77    2.87
   8   4 -11   -0.37    2.35
   8   4  -9   84.42    5.02
   9  -3   3   24.04    2.60
   9  -2   2   39.74    3.24
   9  -1   1    9.86    2.77
   9   3 -15   76.53    5.79
   9   3  -6    2.39    3.33
   9   4 -10   -0.61    2.35
  10   0  -1   16.55    3.49
  10   2  -4   39.07    4.00
  10   3 -15   33.82    5.04
  10   3  -7   98.44    6.19
  11   2  -5   34.49    4.09
  11   3  -8   30.61    4.99
  12  -2   0   12.61    2.87
  12   1  -4    3.99    2.97
  12   2  -6   11.32    3.38
  12   3 -10   23.37    5.03
  12   3  -9    1.43    3.29
  13  -2  -1    3.13    3.46
  -1  -3   4  146.96    3.01
  -1  -1   1  318.95    3.15
   0   1  -3 1367.73    4.40
   1   1 -10  395.62    4.14
   4   3 -10   40.50    2.78
   5   3 -12    1.71    1.54
   5   3  -5   74.67    3.48
   6   0   1   17.13    1.75
   6   3 -13    2.96    1.77
   6   3  -5    1.31    1.47
   7  -2   3  335.05    6.37
   7   3  -5    1.44    2.01
   8   0   0   15.55    2.86
   8   3 -14    5.58    3.21
   8   3  -6   18.84    3.67
   9   1  -2   65.97    4.30
   9   2  -4   -2.31    2.94
   9   3 -14   51.26    5.10
  10  -1   0  136.01    6.08
  10   2  -5   46.24    4.58
  10   3 -14   34.20    4.96
  10   3  -8  274.80    9.65
  11   0  -2   21.11    3.38
  11   2  -6   15.25    4.19
  11   3 -14    3.72    3.40
  11   3 -13    4.86    4.26
  11   3 -10    2.94    3.59
  11   3  -9   51.68    4.92
  12   0  -3   87.15    6.05
  12   2  -7   55.70    5.18
  12   3 -11    4.96    3.86
  13   0  -4   43.86    4.97
   3   2  -3  572.80    7.01
   4   3  -9  252.58    5.91
   4   3  -7    9.18    1.80
   4   3  -6  726.09    9.44
   5   3 -11    7.37    2.19
   5   3  -6   46.75    3.09
   6  -1   2  460.34    7.19
   6   3 -12    5.93    2.64
   6   3  -6  171.03    5.76
   7   2  -3  374.65    8.26
   7   3 -13   24.32    3.02
   7   3  -6   20.34    2.75
   8   3 -13  173.14    7.34
   8   3  -7  111.37    5.66
   9   3 -13    5.44    3.54
   9   3  -8    1.10    3.09
   9   3  -7   76.32    4.96
  10  -3   2   17.27    2.94
  10  -2   1   30.46    3.52
  10   3 -13  135.04    7.38
  10   3 -12    9.38    3.95
  10   3 -10    5.07    3.55
  10   3  -9    8.87    3.75
  11  -1  -1    0.52    2.74
  11   3 -11   -2.25    2.77
  12  -1  -2  100.66    6.41
  12   2  -8    1.84    3.69
  13  -1  -3    5.88    3.60
  13   1  -7    1.70    4.70
  -2  -2   2  357.10    4.70
  -2  -1  -7  153.14    2.77
   2   0   1 1336.54    7.00
   2   1  -1 1481.12    8.63
   2   2  -9   -0.58    0.97
   2   2  -4   95.61    2.57
   3   2 -11  211.55    4.81
   4   2  -3  227.31    5.10
   4   3  -8   -0.01    0.98
   5   2 -13    1.05    1.77
   5   2  -3    2.44    1.73
   5   3 -10    1.51    1.99
   5   3  -7  124.22    4.58
   6  -2   3  240.34    4.95
   6   1  -1  244.25    5.84
   6   2 -14    6.52    2.17
   6   2  -3   16.62    2.21
   6   3 -11  100.78    5.01
   6   3  -7  148.12    5.46
   7   0   0  658.37   10.00
   7   3 -12   13.06    3.00
   7   3  -7    0.75    2.48
   8  -1   1   29.50    2.70
   8   2 -15   18.31    3.41
   8   2  -4   21.55    2.84
   8   3 -12  242.67    8.35
   8   3  -8   93.99    5.51
   9   0  -1   69.22    4.25
   9   1  -3   37.03    3.87
   9   2 -15    2.80    3.20
   9   2  -5    0.05    2.21
   9   3 -12    4.65    2.67
   9   3 -10   17.25    3.85
   9   3  -9   67.00    4.76
  10   0  -2   80.40    5.30
  10   2 -15    3.44    3.88
  10   2  -6    6.88    2.73
  10   3 -11    1.97    2.74
  11  -3   1   67.71    4.69
  11  -2   0  120.00    5.69
  11   0  -3   54.93    5.08
  11   1  -5    0.93    3.22
  11   2  -7   12.50    3.34
  12  -2  -1    7.18    3.15
  12   0  -4   14.77    4.23
  12   1  -6   43.90    5.24
  12   2 -10   -3.35    4.03
  12   2  -9   35.60    4.49
  13  -3  -1    4.37    3.22
  13  -2  -2    7.94    3.09
  13   0  -5    2.25    3.44
  13   1  -8    3.47    4.49
  -2  -1   0  126.36    2.52
  -1  -2   3 1871.56    8.93
   0   1  -7   71.57    1.28
   1  -4   6  767.20    5.04
   2  -4   6   13.03    0.48
   3   0   1  129.68    2.76
   5   1  -1  198.46    4.82
   5   3  -9   13.12    2.08
   6  -4   5    7.16    1.14
   6  -3   4  111.55    3.28
   6   3 -10    7.32    2.18
   6   3  -8  158.87    5.50
   7   1  -2   87.93    4.29
   7   2 -14   40.15    3.91
   7   2  -4   68.14    3.88
   7   3 -11   13.93    2.64
   7   3  -9  186.33    6.74
   7   3  -8    6.94    2.24
   8  -4   4   48.44    2.90
   8  -3   3   10.05    2.00
   8  -2   2  510.18    8.77
   8   2  -5   31.10    3.62
   8   3 -11   -0.02    2.28
   8   3  -9   17.15    2.92
   9  -1   0    0.47    2.34
   9   2  -6    4.19    3.05
  10   1  -4   42.95    3.97
  10   2 -14   56.88    5.62
  10   2  -7  291.02    9.51
  11   2 -14   -2.48    3.09
  11   2 -13   -3.03    4.09
  11   2  -9   -1.60    3.66
  11   2  -8    9.39    3.20
  12  -3   0   30.15    3.60
  12   1  -7   29.48    4.93
  12   2 -12    1.24    3.55
  12   2 -11   49.42    5.48
  13  -1  -4    1.16    3.91
   1  -5   7    5.01    0.85
   2   1 -11    2.29    1.07
   2   2  -5  137.69    3.09
   3   1  -1    6.76    1.00
   3   2  -4  544.75    6.89
   4   1  -1    7.34    1.22
   5  -1   2   64.92    2.46
   6   2 -13   22.20    3.01
   6   2  -4   99.59    4.07
   7  -1   1  120.17    4.34
   8   0  -1   76.96    4.05
   8   1  -3   20.92    3.34
   8   2 -14   38.64    3.76
   9  -2   1   14.42    2.80
   9   2 -14   14.06    3.05
  10   1  -5  112.94    6.12
  10   2 -13   40.01    4.99
  10   2  -8   12.20    3.63
  11  -1  -2   90.68    5.29
  11   1  -6   45.31    4.40
  11   2 -11    4.84    2.99
  11   2 -10    0.42    2.64
  12  -1  -3    8.17    2.92
  12   1  -8    5.99    4.11
  13  -2  -3    8.69    4.07
  13   0  -7    2.87    4.70
   0  -5   7   84.14    2.46
   0  -4   6  430.61    4.69
   0  -1   2 5895.67    8.52
   1  -3   5  263.85    2.23
   1   1  -2 5379.84   13.02
   3   1 -12  310.61    5.78
   4   2 -11    0.49    1.42
   4   2  -4  251.00    5.24
   5   2 -12   26.03    2.46
   5   2  -4  305.13    6.33
   6   1  -2  345.70    6.95
   7   2 -13    1.74    1.90
   7   2  -5   58.89    3.66
   8   1 -15    8.74    3.35
   8   2 -13    5.74    2.38
   8   2  -6  147.05    5.88
   9  -4   3    1.37    2.00
   9  -3   2   14.09    2.41
   9   1 -15   -0.20    3.23
   9   1  -4   14.91    2.79
   9   2 -13   86.61    5.39
   9   2 -12   59.99    5.01
   9   2  -8    9.53    3.52
   9   2  -7  103.42    5.44
  10  -2   0   19.51    2.77
  10   1 -15   62.28    5.63
  10   2 -12   48.90    4.60
  10   2 -11   25.08    3.77
  10   2 -10    7.73    2.83
  10   2  -9   30.93    3.77
  11  -2  -1   56.36    4.60
  11   1 -14   -0.74    3.83
  11   1  -7   74.03    5.90
  12  -2  -2   37.19    3.96
  12   0  -6    9.77    4.22
  12   1 -12   10.53    4.68
  12   1 -10   12.76    4.67
  12   1  -9   16.23    3.53
  13  -3  -2    9.45    4.05
  13  -1  -5   14.10    3.82
  13   0  -8   11.25    4.64
  -3  -1  -4    4.76    0.98
  -3  -1  -3  207.81    3.66
  -3  -1  -2 1370.20    9.18
  -1   0  -1   91.70    1.24
   1   1  -9  130.73    2.63
   2  -5   7    0.79    0.40
   3   2  -9    6.84    1.42
   3   2  -5    6.17    1.16
   4  -1   2    3.55    1.00
   4   2 -10    0.37    1.48
   5  -2   3  272.28    4.64
   5   0   0  158.03    4.15
   5   1  -2    2.26    1.60
   5   2 -11    1.29    1.97
   5   2  -5 1578.24   14.36
   6   1 -14   -0.80    1.97
   6   2 -12    5.25    1.89
   6   2  -5   76.70    3.77
   7  -2   2  691.44    9.34
   7   1  -3  279.16    7.05
   7   2 -12   41.04    3.83
   7   2  -6   95.63    4.52
   8  -1   0   51.26    3.34
   8   1  -4  100.34    5.03
   8   2 -12   -0.67    2.11
   8   2  -7   56.37    4.01
   9  -1  -1   54.58    4.20
   9   1  -5   17.95    3.58
   9   2 -10    3.20    2.97
   9   2  -9  242.33    8.08
  10  -4   2    4.61    2.39
  10  -3   1    7.78    2.14
  10  -1  -2  201.40    7.27
  10   1 -14    4.87    3.78
  10   1  -6   -0.15    2.28
  11  -4   1   10.45    2.80
  11  -3   0  120.86    5.65
  11  -1  -3    9.55    3.63
  11   0  -5    0.87    3.46
  11   1 -13    0.52    4.13
  11   1  -8    3.23    2.73
  12  -4   0   29.10    4.03
  12  -3  -1    4.10    2.44
  12  -1  -4    0.74    2.62
  12   0  -7   44.49    5.07
  12   1 -11    7.12    3.30
  13  -4  -1   97.28    6.05
  13  -2  -4   -0.05    4.01
  -1  -4   6  701.68    6.93
   0  -3   5    0.12    0.51
   1  -6   8   19.05    1.26
   3   2  -8   10.69    1.48
   3   2  -6 1257.72   10.65
   4   2  -5  380.43    6.45
   5  -5   6   54.50    1.76
   5  -3   4  130.46    3.11
   5   1 -13   42.48    3.26
   5   2 -10    0.50    1.86
   6  -1   1  242.66    5.37
   6   2 -11   79.19    4.34
   6   2  -6  163.83    5.21
   7  -5   5    7.59    1.42
   7  -4   4   15.95    1.85
   7  -3   3    8.65    1.79
   7   1 -14    5.45    2.19
   7   2 -11    1.75    2.08
   7   2 -10  423.49    9.58
   7   2  -7  227.02    6.72
   8  -2   1   22.55    2.69
   8   0  -2    7.26    2.11
   8   1 -14   18.02    3.36
   8   2 -11    8.78    2.72
   8   2  -9    1.15    2.16
   8   2  -8  101.68    5.09
   9   0  -3  105.42    5.08
   9   1 -14    9.99    2.89
  10   0  -4  135.90    6.14
  10   1 -13    5.92    3.69
  10   1  -7    2.16    2.59
  11   1 -11    0.39    2.75
  11   1 -10    3.40    2.91
  11   1  -9    0.93    2.63
  12  -2  -3   30.36    4.24
  12   0  -8   34.89    5.03
  13  -3  -3   13.75    4.48
  13  -1  -7   21.87    4.95
  -3  -1  -5  242.24    3.84
  -3  -1  -1   39.19    1.67
  -2  -2   3   14.59    1.30
  -2   0  -4  182.37    2.35
   0   1  -6  160.73    1.89
   2   1 -10   44.18    2.16
   2   1  -2   85.23    2.16
   3   1  -2  469.55    5.82
   4   0   0  350.41    5.34
   4   1  -2  266.03    4.99
   4   2  -9    6.66    1.31
   4   2  -8   58.41    2.96
   4   2  -7    7.55    1.62
   4   2  -6   20.91    1.79
   5  -4   5   29.46    1.55
   5   2  -9  227.10    5.99
   5   2  -7    6.59    1.82
   5   2  -6   11.15    1.63
   6   0  -1   33.71    2.52
   6   1 -13    2.29    2.31
   6   1  -3   83.04    3.57
   6   2 -10   98.56    4.51
   6   2  -8    9.12    2.43
   6   2  -7   84.12    3.99
   7   1  -4   81.49    4.27
   7   2  -9   56.63    3.80
   7   2  -8   85.53    4.38
   8   0 -15   10.28    3.49
   8   1 -13    6.45    2.94
   8   1  -5   20.67    3.17
   9  -2   0   12.27    2.65
   9   0 -15    4.60    3.44
   9   1 -13    5.49    3.12
   9   1  -6    0.80    2.26
  10  -2  -1   27.94    3.57
  10   0 -15   16.82    3.67
  10   0  -5   15.68    3.68
  10   1 -12   66.86    5.17
  10   1 -11   29.34    4.66
  10   1 -10    2.30    3.43
  10   1  -9   36.21    4.66
  10   1  -8    7.38    2.77
  11  -2  -2   29.83    3.53
  11   0  -6    7.85    2.77
  12  -3  -2   15.58    3.93
  12   0 -11    1.93    4.30
  12   0 -10   12.82    4.37
  12   0  -9    5.69    3.08
  13  -4  -2  171.84    8.17
  13  -2  -5    0.77    3.14
  13  -1  -8   17.35    5.12
  -2  -1   1 1516.15    8.34
  -2   0  -3 2412.35    8.57
   3   1 -11   19.61    1.89
   5   1  -3  687.57    9.00
   6  -2   2  121.72    3.78
   7  -1   0    4.33    1.35
   7   0  -2  127.89    4.83
   7   1 -13    1.31    1.84
   8  -5   4   57.26    3.05
   8  -4   3   33.50    2.72
   8  -3   2   41.37    2.80
   8  -1  -1  301.55    7.46
   8   0  -3   -0.50    2.27
   8   1  -6   35.90    3.65
   9  -3   1   75.46    4.31
   9   0  -4   22.42    2.94
   9   1 -12  196.03    7.58
   9   1  -8   92.10    5.62
   9   1  -7  248.54    7.91
  10  -3   0   98.21    5.26
  10   0 -14   -1.71    3.31
  11  -3  -1    1.77    2.18
  11   0 -13   31.78    5.01
  11   0  -8    4.76    3.75
  11   0  -7   -0.28    2.47
  12  -4  -1   10.40    3.58
  12  -2  -4    0.43    2.55
  12  -1  -6   15.43    3.49
  13  -5  -1    1.28    2.70
  13  -3  -4   44.62    5.58
  -3  -1   0  188.85    3.51
   3   0   0   14.93    1.24
   4  -2   3  472.60    5.21
   5   1 -12   19.41    2.24
   6   1 -12   -1.69    2.20
   6   1  -4  225.70    5.75
   7   0 -14  105.13    5.52
   7   1 -12   25.73    3.37
   7   1  -5  102.11    4.48
   8   0 -14   -0.88    2.81
   8   1 -12    2.61    2.23
   8   1 -11   24.26    3.84
   8   1  -7  130.21    5.89
   9  -5   3    0.37    1.70
   9  -4   2   11.10    2.49
   9   0 -14   48.14    4.33
   9   1 -10   19.04    3.03
   9   1  -9    4.38    2.43
  10  -4   1   65.71    4.45
  10   0 -13   26.46    4.63
  10   0  -6   77.85    4.93
  11  -5   1   30.13    3.68
  11  -4   0   85.31    4.94
  11  -2  -3   20.64    3.25
  11  -1  -5    2.40    2.45
  11   0 -11   25.96    3.99
  11   0 -10   -0.40    2.53
  11   0  -9   33.40    3.99
  12  -5   0   80.85    5.08
  12  -3  -3    2.85    3.50
  12  -1  -8   95.30    6.84
  12  -1  -7   -0.29    2.69
  13  -4  -3    5.21    4.13
  13  -2  -7   -0.64    4.21
   4   1  -3    3.80    1.15
   5   0  -1  169.54    4.27
   7  -2   1   77.24    3.46
   8   1  -8   64.36    4.20
   9  -1 -15   31.09    3.94
   9   0  -5   49.74    3.83
  10  -5   2    6.04    1.94
  10  -2  -2   54.06    4.06
  10  -1  -4   79.29    4.82
  10   0 -12   32.69    4.00
  10   0  -7    3.07    2.47
  11  -1  -6   27.03    3.60
  12  -1 -11    1.86    3.10
  12  -1  -9    6.83    3.09
  13  -3  -5    6.38    3.50
  13  -2  -8   10.43    3.95
  -5   1   9   42.58    3.59
  -5   3   8   54.73    4.85
  -5   6   8   76.86    6.72
  -5   7  10    7.51    4.66
  -5   7  11    9.98    5.08
  -4   5   5    2.24    3.23
  -4   6   5    1.91    3.52
  -4   8   6    2.34    4.34
  -4   9   7  171.27   10.23
  -3   1   4   51.36    2.74
  -3   5   3   94.18    5.18
  -3   6   3   14.07    3.26
  -3   7   3    0.85    3.39
  -3   9   4   11.72    3.91
  -3  10   5   15.60    4.65
  -3  11   6    6.43    6.25
  -2   2   2 3153.43   17.43
  -2   9   2   22.99    4.01
  -2  11   3   13.20    5.80
  -1  -5   5  462.33    5.42
  -1  -4   4  984.93    6.73
  -1   4   0   81.47    3.27
  -1   8   0   -0.63    2.23
   0  10  -1   15.40    4.20
   1  12  -1   37.16    4.79
   2  11  -3  553.83   12.90
   3  11  -4  182.59    7.38
   3  13  -3   44.07    5.28
   3  14  -2   20.09    5.34
   4  11  -5   23.83    3.24
   4  13  -4   33.50    4.62
   5  10  -6    9.26    2.01
  -6   1  14    4.22    3.75
  -6   2  12   17.20    4.08
  -6   2  13    3.76    4.03
  -6   2  14   28.55    5.19
  -6   3  12   -4.39    3.86
  -6   3  13    2.43    4.35
  -6   3  14    4.35    4.68
  -6   4  12    9.90    5.07
  -6   4  13   23.76    5.52
  -6   4  14   -0.14    4.65
  -5  -2  11    1.28    1.88
  -5  -1  10    8.45    2.24
  -5   0   9  260.40    6.98
  -5   2   8   -1.88    1.99
  -5   7   8   14.15    5.02
  -5   8   9    1.83    5.72
  -4  -3   9  245.99    4.26
  -4  -2   8   59.29    2.49
  -4   3   5  626.31   11.07
  -4   4   5   -1.14    2.11
  -4   7   5   10.26    3.57
  -4   8   5    6.17    4.37
  -4   9   6   12.30    4.38
  -4  10   7   17.30    6.35
  -3   4   3    7.82    2.00
  -3   8   3   78.43    5.70
  -3  10   4   41.74    6.32
  -3  11   5   73.31    8.19
  -2   6   1  415.08    9.40
  -2   7   1   24.80    3.53
  -2  10   2   21.84    4.23
  -2  12   4   82.91    8.20
  -1   9   0   45.41    4.32
   0  12   0   15.94    4.12
   0  13   1   32.55    5.57
   1  11  -2   55.30    4.93
   1  13  -1    1.65    4.66
   1  14   0    1.41    5.52
   2  13  -2   89.15    6.58
   2  14  -1    2.90    3.89
  -6   0  13   35.55    3.97
  -6   1  12   46.16    4.72
  -6   1  13    2.14    2.51
  -6   2  11    3.53    3.69
  -6   3  11    0.72    2.88
  -6   4  11    4.87    3.40
  -6   5  11    6.61    4.58
  -6   5  12    7.05    4.14
  -6   5  13    0.74    4.31
  -6   6  11   -1.06    4.68
  -6   6  12    7.65    5.94
  -5   1   8  213.88    6.68
  -5   4   7    0.86    2.67
  -5   5   7    2.86    2.84
  -5   6   7  114.21    6.88
  -5   7   7   33.43    5.72
  -5   8   8   43.94    5.73
  -4  -1   7  300.80    5.58
  -4   9   5  210.25   10.53
  -4  10   6   39.39    6.65
  -3   3   3 1165.04   13.19
  -3   9   3   17.26    3.91
  -3  11   4    1.30    5.41
  -2   5   1   50.04    3.30
  -2   8   1  119.47    6.18
  -2   9   1   33.98    5.06
  -2  11   2    1.33    4.31
  -2  12   3   52.43    6.33
  -1   3   0 3086.53   16.45
  -1  13   2   32.99    6.14
   0  11  -1   98.94    6.40
   0  13   0    6.42    5.35
   1  -2   0   66.04    2.15
   1   2  -2 4397.04    8.70
   1   7  -3  399.57    7.67
   1   8  -3  139.57    5.24
   1  12  -2  143.64    8.07
   2  -2  -1  466.99    6.28
   2   8  -4    2.70    1.82
   2   9  -4   21.17    2.77
   2  12  -3   52.13    4.76
   3  12  -4  182.27    7.79
   3  14  -3   36.94    5.39
   4  12  -5    3.37    3.02
  -6   0  12  131.70    6.05
  -6   1  11    2.83    3.22
  -6   3  10    4.77    2.94
  -6   4  10   62.32    5.47
  -6   5  10   63.80    5.95
  -6   6  10    1.19    3.62
  -6   7  10    5.93    5.35
  -6   7  11    0.93    5.49
  -5  -3  12    2.02    1.66
  -5   8   7   29.66    4.96
  -5   9   8   34.19    5.71
  -4   2   5    1.75    1.43
  -4   6   4   37.22    4.05
  -4   7   4    5.86    3.15
  -4   8   4   18.06    5.05
  -4  10   5    4.56    5.41
  -4  11   6   78.29    8.55
  -3   7   2   54.83    4.87
  -3  10   3   65.86    6.11
  -3  12   4   42.91    7.46
  -2   4   1  360.02    7.19
  -2  10   1   34.48    5.40
  -2  12   2   22.42    6.22
  -1  13   1    9.21    5.71
   0   6  -2   15.15    2.17
   0   9  -2   20.60    3.55
   0  12  -1    6.16    4.27
   1   9  -3   60.97    4.01
   1  10  -3    0.90    2.75
   1  14  -1   27.30    6.16
   2   6  -4    2.35    1.01
   2  10  -4    5.93    2.79
   2  14  -2    2.58    3.63
   3   0  -3    3.29    1.04
   3   7  -5   93.81    3.10
   3   8  -5   10.64    1.77
   4   3  -5   44.40    1.20
   5   1  -5  187.19    4.23
   5   4  -6   53.89    1.32
   7   3  -7    0.22    1.17
  -6  -1  13    1.97    2.74
  -6   2  10   27.12    3.57
  -6   3   9    2.41    3.61
  -6   4   9    1.27    3.02
  -6   5   9   29.73    4.52
  -6   6   9    1.33    3.52
  -6   8  10   63.78    8.02
  -5  -1   9   25.26    2.38
  -5   4   6   17.50    3.57
  -5   5   6   25.91    3.75
  -5   6   6   -2.12    2.79
  -5   7   6   62.12    5.63
  -5   8   6   99.75    7.60
  -5   9   7   29.56    5.24
  -5  10   7   10.05    6.01
  -4  -4  10   37.91    1.51
  -4   4   4   54.89    3.69
  -4   9   4    7.88    3.75
  -4  11   5    1.30    5.48
  -3   2   3    7.81    1.93
  -3   5   2    6.63    2.64
  -3   6   2  288.02    8.30
  -3   8   2  161.30    7.37
  -3   9   2   39.25    5.53
  -3  11   3    8.69    4.19
  -2  -5   7 1050.39    6.14
  -2   1   2 3245.00   15.01
  -2  11   1   16.69    5.17
  -1  -7   8  405.05    6.33
  -1   7  -1   30.77    3.17
  -1   8  -1   53.15    4.00
  -1  12   0    5.10    4.55
   0  -3   2  168.07    3.03
   0  10  -2   -2.89    2.95
   0  13  -1   87.30    7.25
   0  14   0   -3.20    4.87
   1  11  -3    9.08    3.35
   1  13  -2   23.36    4.23
   2  11  -4   72.51    5.00
   2  13  -3   45.81    4.85
   3  10  -5   97.79    4.72
   3  13  -4    6.37    2.97
   6   2  -6  168.81    4.09
  -7   3  14    4.54    4.15
  -7   4  13    5.71    4.71
  -7   4  14    9.46    5.38
  -7   5  13   99.65    8.26
  -6   0  11    3.78    2.65
  -6   1  10  327.52    8.96
  -6   2   9   28.64    3.87
  -6   4   8    1.67    3.47
  -6   7   8   19.45    5.58
  -6   8   8   -2.63    4.59
  -5  -2  10    0.30    1.43
  -5   0   8   74.63    3.54
  -5   3   6   92.71    4.98
  -5   9   6  117.95    8.03
  -5  10   6   42.62    6.63
  -4   3   4  419.70    8.71
  -4  10   4   15.22    4.43
  -3   0   4  172.48    3.80
  -3  10   2    1.46    3.27
  -3  12   3    6.08    4.08
  -2   3   1   14.33    2.05
  -2   7   0   19.03    3.10
  -2   8   0   50.42    4.57
  -1   6  -1  455.94    8.57
  -1  13   0   -1.15    4.67
  -1  14   1   12.61    5.22
   0  -5   4  445.18    6.30
   0   2  -1  394.78    3.95
   0   5  -2 2234.02   15.38
   0  11  -2   12.45    3.32
   1  14  -2   38.20    5.68
   2  14  -3    3.64    4.37
   2  15  -2   12.63    4.53
   3   6  -5   93.45    2.49
   3  11  -5    3.18    2.53
   4   8  -6   23.98    1.95
   4   9  -6   39.52    2.55
   6   6  -7   11.00    0.55
  -7   2  13    8.17    3.99
  -7   2  14    3.81    3.71
  -7   3  12   20.73    4.68
  -7   3  13   55.27    5.36
  -7   4  11    9.20    4.10
  -7   4  12    1.80    3.15
  -7   5  11    5.10    4.78
  -7   5  12    5.22    3.64
  -7   6  11   -1.84    4.94
  -7   6  12    4.76    4.35
  -6  -1  12   -0.56    1.93
  -6   3   8    5.22    3.26
  -6   7   7   12.33    4.62
  -6   9   8   47.34    7.42
  -5   1   7  104.51    4.32
  -5   5   5  182.60    7.73
  -5   6   5    2.54    2.84
  -5   7   5  372.23   11.44
  -5   8   5  155.99    8.23
  -5   9   5    7.28    5.16
  -5  11   6   85.89    8.78
  -4   1   5   73.80    3.25
  -4   6   3   54.70    4.55
  -4   7   3    3.17    2.83
  -4   8   3    3.04    3.02
  -4   9   3  207.06    9.50
  -4  11   4   28.90    5.14
  -3   4   2  721.70   10.88
  -3  11   2   10.25    3.81
  -3  13   3   -0.37    5.86
  -2   6   0  382.78    8.63
  -2   9   0   37.03    4.14
  -2  10   0   29.00    4.68
  -2  13   1    7.29    5.14
  -1   5  -1  426.78    7.62
  -1  11  -1   23.60    3.89
   0  12  -2  108.23    7.06
   0  14  -1   -3.42    4.60
   1  -3   1 2354.58   13.24
   1  12  -3   72.45    5.36
   2  -3   0  225.96    4.77
   2   0  -2  262.19    3.41
   2   5  -4  467.39    5.21
   2  12  -4  148.96    6.79
   3  12  -5   11.84    2.96
   4  10  -6   37.81    2.87
  -7   1  13   11.06    3.39
  -7   2  12   20.50    4.22
  -7   3  11   28.00    4.78
  -7   5  10   52.32    6.18
  -7   6  10   15.69    5.07
  -7   7  10   20.28    6.14
  -7   7  11   30.73    5.84
  -6   0  10    1.89    2.29
  -6   1   9  107.43    5.25
  -6   5   7   -0.70    2.87
  -6   6   7   77.14    5.93
  -6   8   7    5.66    3.75
  -6   9   7    2.63    5.44
  -5  -3  11    6.44    1.47
  -5   4   5  201.29    7.16
  -5  10   5    2.69    3.81
  -4   5   3  215.23    7.13
  -4  10   3  131.73    7.87
  -4  11   3   16.58    5.77
  -4  12   4   28.95    6.18
  -3   7   1    2.71    3.01
  -3   8   1  104.98    5.87
  -3   9   1  336.51   10.48
  -3  10   1  259.83   10.33
  -3  12   2    2.20    3.77
  -1   2   0   69.63    2.37
  -1  12  -1    2.01    3.18
  -1  14   0    2.78    4.41
   0  13  -2  164.44    8.94
   1  -4   2   49.24    2.46
   1  13  -3    3.36    3.60
   1  15  -2    4.49    4.99
   2  13  -4  122.09    7.05
   2  15  -3    0.52    4.72
   4   7  -6  247.41    3.84
   4  11  -6    1.84    2.15
   7   4  -7    0.24    1.08
  -7   1  12    5.64    2.89
  -7   2  11   40.03    4.68
  -7   3  10    7.90    3.61
  -7   4  10    4.20    2.99
  -7   5   9   11.66    4.39
  -7   6   9    9.59    5.01
  -7   7   9    5.34    5.36
  -7   8  10    3.35    4.71
  -6  -1  11   -0.07    1.94
  -6   2   8  171.17    6.62
  -6   7   6    3.29    4.33
  -6   8   6   33.31    5.82
  -6  10   7   46.69    6.54
  -5   7   4    0.83    3.63
  -5   8   4   -2.11    2.92
  -5   9   4   60.62    6.38
  -5  10   4  103.34    8.03
  -5  11   5    7.78    4.38
  -4   2   4  262.26    6.35
  -4   4   3    0.99    2.25
  -4  12   3   11.01    5.98
  -3   3   2  984.49   11.46
  -3   6   1  379.14    8.96
  -3  11   1   -1.10    3.12
  -2   5   0    6.96    1.83
  -2  12   0    3.42    3.60
  -2  14   1    4.92    4.76
  -1  -6   7  106.00    3.10
  -1  13  -1   -2.08    3.16
   0   9  -3   38.26    3.79
   0  14  -2   -0.61    3.98
   0  15  -1    9.78    4.68
   1   0  -1  251.00    2.34
   1  14  -3    2.27    4.11
  -8   4  14    3.20    4.81
  -8   5  13   68.11    7.12
  -7   0  13   -0.15    3.01
  -7   4   9   14.85    4.43
  -7   8   8   25.29    6.22
  -6   5   6    7.71    3.94
  -6   6   6  108.27    6.46
  -6   9   6   11.20    4.30
  -6  10   6   10.27    4.23
  -5  -1   8   44.95    2.63
  -5   0   7   54.81    3.02
  -5   3   5  249.64    7.08
  -5   5   4   33.72    4.14
  -5   6   4  211.79    7.98
  -5  11   4  122.48    8.95
  -4  -2   7    7.72    1.17
  -4  -1   6   16.07    1.50
  -4   7   2   73.39    5.07
  -4   8   2   16.07    3.47
  -4   9   2   18.86    3.81
  -4  10   2   43.36    5.13
  -4  11   2    8.35    5.16
  -3   1   3   87.10    2.95
  -3   5   1  589.46   10.33
  -2  -4   6   34.46    0.98
  -2   9  -1  561.59   12.36
  -2  13   0    6.04    3.80
  -1   4  -1  411.67    6.57
  -1  10  -2    9.32    2.94
  -1  11  -2   13.38    4.25
  -1  14  -1   -3.10    4.45
   0   4  -2  171.35    3.71
   0   8  -3    9.60    2.22
   0  10  -3   -1.40    2.17
   0  11  -3   -1.87    3.02
   1   8  -4  114.37    4.36
   1   9  -4   72.30    4.10
   1  10  -4   45.04    3.50
   1  11  -4    4.64    3.11
   2  14  -4    0.62    2.77
   3  -1  -2  756.20    7.87
  -8   3  13    3.08    3.72
  -8   4  12   25.28    5.09
  -8   4  13   41.61    5.17
  -8   5  12    0.51    3.19
  -8   6  11    2.62    5.16
  -8   6  12   76.43    7.09
  -8   7  11   -0.80    5.60
  -7   1  11   16.24    3.44
  -7   2  10   81.01    5.37
  -7   3   9    1.19    3.45
  -7   5   8   -1.05    3.99
  -7   9   8   -2.57    4.37
  -6  -2  12    4.16    1.86
  -6   0   9   34.89    3.06
  -6   1   8   28.03    3.12
  -6   4   6  123.72    6.29
  -6   7   5   41.42    5.33
  -6   8   5   17.36    5.10
  -6   9   5  183.27    9.94
  -6  10   5    2.15    4.60
  -6  11   6  144.48    9.83
  -5  -2   9  223.49    4.71
  -5   9   3   90.76    7.20
  -5  12   4  162.02    9.94
  -4   6   2    1.15    2.26
  -4  12   2  114.06    8.67
  -3   9   0  105.52    6.37
  -3  10   0   29.95    4.71
  -2  -6   9   35.15    1.74
  -2  -1   3  411.92    3.41
  -2   2   1  476.42    6.35
  -2   4   0 2671.83   18.13
  -2   8  -1    2.66    2.22
  -2  11  -1   53.45    5.09
  -2  12  -1   70.05    6.70
  -2  14   0    5.55    4.30
  -1   7  -2  446.94    8.86
  -1  12  -2   22.11    3.90
  -1  15  -1    4.07    5.56
   0  12  -3   16.81    3.41
   0  13  -3    1.19    3.55
   0  15  -2   26.67    5.73
   1  12  -4    3.27    2.98
   1  15  -3    3.96    4.13
   2  10  -5   11.54    2.32
   2  11  -5   34.38    3.56
   5   2  -5 1502.93   10.34
   5   9  -7  122.58    3.19
   6   3  -6  150.96    3.51
  -8   3  12   23.20    4.61
  -8   4  11   28.54    5.02
  -8   5  11   36.51    4.86
  -8   6  10    3.29    4.68
  -8   7  10   35.42    6.55
  -7   0  12   29.02    3.44
  -7   4   8   22.16    4.42
  -7   6   7  208.34    9.45
  -7   7   7   10.03    3.75
  -7   8   7   25.19    4.78
  -7   9   7   -0.60    3.83
  -7  10   7   34.43    7.16
  -6  -1  10   60.10    3.45
  -6   2   7  352.85    8.69
  -6   6   5  236.26    9.07
  -6  11   5   20.81    4.99
  -5   4   4   12.00    3.07
  -5   7   3   17.99    3.57
  -5   8   3  101.79    6.36
  -5  10   3    5.02    3.45
  -5  11   3   -1.07    3.46
  -5  12   3   18.85    5.79
  -4   3   3 1569.21   15.59
  -4   5   2    5.76    2.60
  -4  13   2   45.58    6.55
  -3   8   0   51.71    4.28
  -3  11   0   41.54    5.00
  -3  14   1   12.40    5.02
  -2   7  -1  205.88    6.47
  -2  13  -1   76.21    7.16
  -1  13  -2    6.46    3.40
   0  14  -3   53.12    5.75
   1   7  -4   60.28    2.91
   1  13  -4  119.99    6.49
   2  12  -5    2.59    2.03
  -8   2  13   17.25    3.24
  -8   3  11   -2.25    3.14
  -8   5  10  112.07    7.08
  -8   7   9   14.07    5.52
  -8   8   9    2.34    5.89
  -7   1  10    4.90    2.80
  -7   2   9   -1.17    2.64
  -7   8   6   16.93    4.83
  -7   9   6   24.02    5.59
  -6   5   5  534.58   12.26
  -6   8   4    1.92    3.95
  -6   9   4   70.03    6.88
  -6  10   4   24.72    5.81
  -5   2   5    5.60    1.57
  -5   6   3   12.40    2.97
  -4  -3   8    1.06    0.67
  -4   1   4  211.31    5.05
  -4   8   1  132.92    6.94
  -4   9   1   31.36    4.22
  -4  10   1   28.14    4.32
  -4  11   1  205.54    9.37
  -4  12   1   -2.62    4.89
  -3   2   2 1787.66   13.68
  -3   4   1  281.24    6.55
  -3   7   0  357.24    9.04
  -3  13   0   -0.96    3.65
  -2   6  -1  343.11    7.74
  -2  14  -1   10.35    4.95
  -1  -5   6   86.43    2.51
  -1   6  -2  123.60    4.47
  -1  14  -2   49.33    5.53
   1  14  -4  128.19    7.12
   2  13  -5    3.86    2.48
   3  -2  -1  853.42    9.13
   3   5  -5  366.83    3.07
   3  10  -6   20.31    2.31
   3  11  -6   15.34    2.46
  -8   1  13    3.90    3.06
  -8   2  12    1.12    2.35
  -8   4  10   10.99    3.42
  -8   5   9   -2.43    3.98
  -8   6   9    6.56    3.60
  -7   0  11   59.32    3.97
  -7   3   8   23.43    3.28
  -7   7   6   43.75    4.96
  -7  10   6   25.17    5.33
  -6  -2  11   77.73    3.33
  -6   7   4  147.24    7.28
  -6  11   4   49.67    6.02
  -6  12   4   29.75    6.80
  -5  -3  10    1.45    1.02
  -5   3   4  900.60   12.71
  -5   9   2   49.30    5.79
  -5  10   2    8.85    3.65
  -5  11   2   -4.07    4.60
  -5  12   2   -3.07    4.47
  -4   7   1    7.13    2.63
  -3   6   0    3.92    2.35
  -3  14   0   15.63    5.05
  -2  11  -2    1.27    3.34
  -2  15  -1   36.96    6.81
  -1   0   1  264.64    2.41
  -1  11  -3   13.72    3.86
  -1  15  -2   -0.03    3.58
   0  15  -3   15.68    3.93
   1  15  -4    0.30    4.15
   2  -1  -1 2254.12   11.43
   3   9  -6   33.30    2.32
   5   8  -7  156.74    2.50
   7   5  -7   70.62    2.37
  -9   4  13    8.54    4.63
  -9   5  12   26.60    5.53
  -9   5  13    4.59    3.90
  -9   6  11   23.02    5.47
  -9   6  12    3.93    4.15
  -9   7  11   13.15    6.13
  -8   2  11   15.41    3.74
  -8   3  10    7.29    3.81
  -8   4   9   -2.03    3.31
  -8   6   8   20.42    5.23
  -7  -1  12   30.18    2.96
  -7   6   6   -0.54    2.73
  -7   9   5   27.89    5.86
  -7  10   5    5.39    5.26
  -7  11   5    9.44    5.54
  -6   0   8  159.19    5.07
  -6   1   7   29.45    2.85
  -6   4   5  101.47    5.28
  -6   6   4   20.05    3.48
  -5   7   2  246.58    8.68
  -5   8   2   76.60    5.50
  -5  13   2    4.68    5.84
  -4   4   2  231.11    6.39
  -4   6   1    0.22    2.73
  -4  14   1    3.46    4.70
  -3   9  -1    5.55    3.23
  -3  12  -1   39.50    5.75
  -2  10  -2    1.74    2.76
  -2  12  -2   53.05    5.07
  -2  13  -2   29.08    5.36
  -1   9  -3    5.85    2.47
  -1  10  -3   18.61    3.07
  -1  12  -3    3.37    2.83
  -1  13  -3    2.63    4.10
   0  -5   5  619.38    7.39
   0  10  -4    1.03    2.47
   0  11  -4    4.25    2.31
   0  12  -4   41.94    4.45
   0  13  -4   31.98    4.35
   0  16  -3   -1.35    4.72
   2   7  -5    3.45    1.17
   3   1  -3  119.04    2.40
   4   0  -3  129.55    3.38
  -9   3  13    5.22    3.58
  -9   4  12   -0.99    3.84
  -9   5  11    6.55    4.48
  -9   7  10    1.49    5.50
  -8   1  12    0.37    2.44
  -8   5   8   74.28    6.36
  -8   8   7   -0.90    3.37
  -8   9   7   46.05    5.82
  -7   0  10   18.51    2.73
  -7   1   9   48.34    3.59
  -7   2   8  186.78    6.68
  -7   3   7  493.53   11.06
  -7   5   6   17.95    3.45
  -7   7   5  243.69    9.95
  -7   8   5  165.88    8.39
  -6  -1   9  170.56    4.86
  -6   5   4   19.48    3.67
  -6   8   3    0.09    4.13
  -6   9   3   74.55    5.97
  -6  10   3   29.20    4.82
  -6  11   3   -3.12    3.34
  -6  12   3   19.87    5.34
  -5  -1   7   14.50    1.64
  -5   0   6  112.48    3.78
  -4   2   3  321.80    6.46
  -4   9   0   16.89    4.22
  -4  10   0   16.11    3.50
  -4  11   0    0.30    2.94
  -4  13   0   33.44    6.35
  -3   5   0  819.65   11.56
  -3   8  -1  459.68   10.60
  -3  13  -1   19.53    4.29
  -3  14  -1   -1.54    4.77
  -2   0   2  278.39    3.54
  -2   3   0  232.83    4.83
  -2   5  -1  581.81    8.96
  -2   8  -2  138.77    5.90
  -2  14  -2    2.91    3.24
  -1  -6   8   22.75    1.82
  -1   3  -1 2384.31   13.26
  -1   5  -2   41.90    2.65
  -1   8  -3   82.24    4.26
  -1  14  -3   26.11    4.22
   0   9  -4  264.87    7.16
   0  14  -4   35.96    5.06
   1  10  -5    1.34    2.09
   1  11  -5   -2.15    2.28
   1  12  -5    5.21    2.64
   1  13  -5    0.24    2.87
   2  -2   0 7423.54   23.42
   3   8  -6    4.04    1.26
   4   6  -6   10.35    0.54
  -9   3  12    5.14    3.37
  -9   4  11   -0.51    3.83
  -9   5  10   23.35    4.64
  -9   6  10   37.72    5.00
  -9   7   9    0.69    4.90
  -9   8   9   64.63    7.48
  -8   2  10   -0.34    3.02
  -8   3   9   83.08    5.76
  -8   9   6    6.45    5.39
  -8  10   6    6.61    5.78
  -7   6   5   40.45    5.13
  -7   9   4   33.21    5.45
  -7  10   4   -0.67    4.73
  -7  11   4   12.14    5.52
  -6   3   5   14.49    2.72
  -6   7   3  310.32   10.14
  -5   4   3    0.50    1.61
  -5   6   2  111.97    5.61
  -5   9   1    3.58    4.14
  -5  10   1   18.75    3.85
  -5  11   1    0.39    3.14
  -5  12   1    6.22    3.78
  -5  13   1   24.85    6.44
  -4   5   1  349.04    8.23
  -4   8   0  130.44    6.55
  -4  14   0   22.67    5.14
  -3  -1   4 2169.19    9.99
  -3   3   1  901.40   10.37
  -2  15  -2   10.44    4.27
  -1  -4   5  283.47    3.74
  -1  15  -3   12.59    4.04
   0   8  -4  100.16    4.14
   0  15  -4   16.43    4.71
   1  14  -5    1.97    3.22
   2  -3   1  270.95    5.04
   2   4  -4    3.78    0.54
   5   1  -4  994.58    9.40
  -9   2  13    0.99    3.46
  -9   6   9   24.20    5.06
  -8   1  11    0.48    1.87
  -8   4   8    7.46    2.82
  -8   7   6   46.80    5.79
  -8   8   6    3.54    3.58
  -7  -1  11    7.22    2.06
  -7   8   4    7.61    3.39
  -6  -2  10   98.61    3.40
  -6   6   3  226.42    8.26
  -6   9   2    4.46    3.93
  -6  10   2   -1.41    3.87
  -6  11   2   56.65    5.82
  -6  12   2   74.90    7.49
  -6  13   2   43.66    7.56
  -5  -2   8   50.81    2.18
  -5   2   4   73.85    3.75
  -5   8   1   24.52    4.24
  -4   3   2   28.26    2.40
  -4   7   0   76.24    4.97
  -3  -2   5    3.90    0.59
  -3   0   3    2.97    1.02
  -3   7  -1  594.02   11.02
  -2   7  -2    1.42    1.43
  -2  12  -3    7.24    3.57
  -1  16  -3    7.67    4.09
   0   3  -2  168.51    2.96
   0   5  -3   65.45    2.54
   1  -4   3  145.42    3.66
   1  -1   0  747.33    5.22
   1   9  -5    0.95    1.30
   2  12  -6   -0.27    2.03
   4  10  -7   99.72    3.23
   6   4  -6    0.52    0.94
 -10   5  13   -0.77    3.44
  -9   2  12    2.87    3.15
  -9   3  11   33.35    3.94
  -9   4  10   -0.39    2.73
  -9   5   9    2.02    3.73
  -9   7   8   23.69    4.50
  -9   9   7   14.63    5.81
  -8   0  12    3.84    2.56
  -8   2   9   47.77    4.23
  -8   3   8   19.33    3.68
  -8   6   6   92.70    6.66
  -8   9   5   25.34    5.74
  -8  10   5   12.02    4.19
  -8  11   5    6.86    4.82
  -7   1   8  110.07    5.00
  -7   2   7 1190.51   15.55
  -7   5   5    1.82    2.61
  -7   7   4   27.55    4.04
  -7  10   3    0.53    4.32
  -7  11   3    2.38    5.00
  -7  12   3    0.61    5.19
  -6   4   4  208.27    6.91
  -6   8   2   15.35    4.41
  -5   5   2    8.02    2.44
  -5   7   1   71.18    5.37
  -4  10  -1   67.28    5.52
  -4  13  -1    3.84    4.28
  -4  14  -1   10.19    5.22
  -3  11  -2   29.06    4.02
  -3  12  -2   -0.34    2.94
  -3  13  -2   28.60    4.37
  -3  14  -2    6.29    4.24
  -2  -5   8   51.92    1.79
  -2  10  -3  247.44    8.24
  -2  11  -3   15.52    3.18
  -2  13  -3   -0.19    2.87
  -2  14  -3  202.47    9.41
  -1  11  -4   12.72    3.51
  -1  12  -4    5.82    3.14
  -1  13  -4    4.79    3.66
  -1  14  -4   17.84    4.18
   1  -3   2  885.85    7.91
   2  10  -6   37.90    2.79
   4   2  -4  241.32    3.58
 -10   4  13    1.19    4.05
 -10   5  12    7.37    3.72
 -10   6  11    1.80    3.61
 -10   7  10   57.99    7.20
  -9   3  10    8.49    3.32
  -9   6   8  101.72    6.77
  -8   1  10   13.32    3.11
  -8   4   7  112.78    6.43
  -8   8   5    3.52    3.37
  -7   0   9    5.56    2.03
  -7   6   4  229.72    8.85
  -7   9   3  108.87    7.03
  -6   0   7    1.29    1.50
  -6   1   6  112.36    4.43
  -6   5   3   46.19    4.51
  -6   7   2   24.01    4.22
  -6  12   1   11.49    4.95
  -5   3   3   73.82    3.71
  -5  10   0   -0.20    3.54
  -5  11   0    1.92    3.14
  -5  12   0    0.75    3.35
  -5  14   0   38.67    6.78
  -4   6   0  821.86   12.80
  -4   9  -1  243.67    8.74
  -3   1   2  762.00    7.77
  -3   4   0  220.33    5.55
  -3   6  -1   34.65    3.15
  -3  15  -2   -2.49    3.51
  -2  -3   5 1695.79    4.59
  -2   1   1 2295.46   11.49
  -2   4  -1  439.40    7.10
  -2   6  -2  110.93    4.38
  -2   9  -3    5.54    2.77
  -2  15  -3   40.05    5.36
  -1  10  -4   49.26    4.06
  -1  15  -4   12.70    4.17
   0   7  -4   -0.27    1.28
   0  11  -5    2.08    2.34
   0  12  -5   22.19    3.56
   0  13  -5   32.81    4.19
   0  14  -5    5.09    3.46
   1  -2   1  128.95    2.68
   2   6  -5    6.34    1.04
   5   3  -5   74.91    2.19
   5   5  -6  235.47    2.60
 -10   4  12   29.75    4.24
 -10   5  11    6.93    3.39
 -10   6  10    9.50    3.74
 -10   7   9    0.15    4.66
  -9   2  11   -1.99    2.62
  -9   4   9   71.77    5.32
  -9   5   8   17.52    4.28
  -9   9   6    7.61    5.16
  -9  10   6   63.00    7.03
  -8   0  11    8.11    2.47
  -8   7   5    3.83    3.00
  -8   9   4   24.40    5.20
  -8  10   4   16.29    4.36
  -8  11   4    7.57    3.89
  -7  -1  10   50.03    2.96
  -7   4   5 1756.75   20.28
  -7   8   3   48.49    4.86
  -7  12   2   -1.77    4.99
  -6  -1   8  281.82    5.62
  -6  10   1    0.66    2.93
  -6  11   1    6.93    3.63
  -6  13   1    6.93    4.59
  -5   6   1  417.90    9.96
  -5   9   0   17.96    3.37
  -4   0   4    0.25    0.86
  -4   4   1   16.81    2.15
  -4   8  -1   50.96    4.47
  -3   8  -2   32.77    3.62
  -1   9  -4  352.08    8.30
   0  -3   3  238.30    3.52
   0  10  -5    0.12    2.03
   2   9  -6   -0.27    1.32
   3   0  -2   21.23    1.30
   4   9  -7    6.98    1.05
   7   6  -7    1.83    0.98
 -10   3  12   65.40    5.43
 -10   4  11   56.17    5.74
 -10   5  10  118.95    7.51
 -10   6   9    6.78    4.22
 -10   8   8    1.21    5.23
  -9   1  12    2.29    2.76
  -9   6   7   24.99    4.24
  -9   8   6  125.00    7.78
  -8   2   8    5.25    2.86
  -8   3   7   45.53    4.34
  -8   6   5    6.61    3.74
  -8   8   4   10.06    4.59
  -7   5   4   69.66    4.83
  -7   7   3   97.95    6.00
  -7  10   2   23.70    4.34
  -7  11   2    3.57    3.51
  -6   3   4  301.50    7.52
  -6   6   2   76.89    5.29
  -6   9   1   32.63    4.21
  -5   4   2   12.47    2.11
  -5   8   0    2.46    2.58
  -5  13  -1    5.99    4.55
  -4   1   3   93.71    3.18
  -4  12  -2   58.70    5.88
  -4  13  -2    3.30    4.38
  -4  14  -2    9.30    4.90
  -3  12  -3    7.67    3.95
  -3  13  -3    4.53    3.91
  -3  14  -3    1.32    4.18
  -1  -5   7   80.19    2.58
  -1   1   0  748.90    5.22
  -1   4  -2   44.65    2.14
  -1   6  -3  183.32    4.81
   1   5  -4 2383.22   11.96
   1  12  -6   78.81    4.57
   1  13  -6    0.46    2.20
   3   7  -6  189.81    3.10
   3  11  -7   63.85    3.14
 -10   7   8   31.18    5.65
  -9   2  10   12.05    3.13
  -9   3   9   19.23    3.23
  -9   4   8   22.95    3.60
  -9   5   7   60.71    5.74
  -9   7   6    4.46    3.18
  -9   9   5    2.96    4.93
  -9  10   5   28.21    5.47
  -8   1   9  333.42    8.19
  -8   7   4    2.13    3.93
  -8  10   3   44.19    6.25
  -8  11   3   68.35    6.71
  -7   1   7   75.33    4.10
  -7   2   6  115.08    5.02
  -7   6   3  399.33   10.76
  -7   9   2   20.02    3.96
  -6   4   3  382.69    8.88
  -6   8   1   13.02    3.28
  -6  11   0   -1.56    4.00
  -6  12   0    8.15    4.60
  -5   1   4  297.36    6.07
  -5  11  -1    2.16    2.95
  -5  14  -1   21.94    4.93
  -4   2   2   26.74    2.40
  -4   5   0   27.17    2.98
  -4   7  -1   53.83    4.20
  -4  15  -2    5.29    4.12
  -3   2   1  889.32    9.13
  -3   5  -1  743.43   10.51
  -3  11  -3   13.53    3.14
  -3  15  -3    4.35    3.69
  -2   2   0 7301.45   22.86
  -2  11  -4    3.08    2.96
  -2  12  -4    0.44    2.47
  -2  13  -4    4.29    2.73
  -2  14  -4    0.88    2.75
  -2  15  -4    5.33    3.93
  -1   8  -4  103.48    4.33
   0   9  -5    7.58    1.97
   1  11  -6   28.30    2.77
   3  -1  -1 2702.57   14.28
 -11   5  12    3.53    3.95
 -11   6  11    0.02    3.36
 -10   3  11    0.09    2.88
 -10   4  10   29.74    4.07
 -10   5   9    6.55    3.20
 -10   6   8   18.01    4.85
  -9   1  11    5.30    2.71
  -9   8   5   -0.36    3.28
  -8   0  10   70.68    3.98
  -8   5   5   32.65    3.82
  -8   9   3    6.90    3.52
  -7   0   8  215.57    5.81
  -7   4   4  134.56    6.03
  -7   8   2  179.47    7.95
  -7  11   1    6.17    4.72
  -7  12   1   14.84    4.25
  -6  -3  11   87.83    2.40
  -6  -2   9   14.56    1.55
  -6   5   2   18.58    3.31
  -6   7   1  128.35    6.71
  -6  10   0    1.62    3.72
  -5  -3   9   15.93    1.00
  -5  -1   6  170.39    3.80
  -5   2   3  311.46    6.68
  -5   5   1 1716.26   18.15
  -5   7   0  306.30    8.68
  -5  10  -1   59.28    4.97
  -4  -2   6   23.79    1.14
  -3  -5  10  192.63    3.02
  -3   7  -2   55.04    3.45
  -3  10  -3   24.37    3.41
  -2   5  -2   -0.90    1.62
  -2  16  -4   42.65    5.31
  -1  12  -5   -0.68    2.49
  -1  13  -5   -0.89    2.07
  -1  14  -5   -1.27    2.20
  -1  15  -5   13.88    3.92
   0  -2   2 9550.15   17.55
   0   6  -4  127.05    3.65
   3   3  -4  150.52    1.55
   3  10  -7    7.35    1.47
 -11   4  12    6.79    3.68
 -11   5  11    7.43    4.69
 -11   6  10    7.67    4.94
 -11   7   9   53.46    6.43
 -10   2  12    9.00    3.22
 -10   4   9   -0.96    3.18
 -10   7   7   58.29    5.78
 -10   9   6    1.20    5.02
  -9   2   9   95.68    5.51
  -9   3   8   11.01    3.60
  -9   4   7  248.43    8.91
  -9   7   5   21.65    4.54
  -9   9   4   42.11    5.81
  -9  10   4    8.44    3.84
  -8   2   7  649.75   11.70
  -8   6   4    5.77    2.89
  -8   8   3    3.58    2.99
  -8  11   2   16.61    5.42
  -8  12   2   10.77    4.76
  -7  -2  11   -0.23    1.11
  -7   7   2  206.66    8.48
  -7  10   1   17.97    3.90
  -6   9   0  215.58    8.75
  -5   3   2  305.86    7.00
  -5   9  -1  140.87    6.70
  -5  14  -2   11.89    5.03
  -4   3   1  180.06    4.99
  -4   9  -2   63.32    4.60
  -4  14  -3   -1.05    3.75
  -3   3   0 2493.03   16.46
  -2  10  -4  207.38    7.00
  -1  11  -5   43.86    3.57
   0   4  -3 2578.81   12.60
   0  14  -6   -1.01    2.57
   2   8  -6   49.14    2.24
   4   4  -5  355.34    2.92
   6   3  -5   -0.09    0.99
   6   7  -7    5.61    0.71
 -11   5  10   -0.80    3.46
 -10   2  11   63.75    4.74
 -10   3  10   65.04    4.79
 -10   5   8   65.67    5.34
 -10   6   7   32.64    5.28
 -10   8   6    4.41    3.56
  -9   1  10  131.54    5.74
  -9   8   4    4.90    4.42
  -9  11   3    2.91    4.88
  -8  -1  11   18.50    2.16
  -8   1   8 1088.45   14.19
  -8   3   6   82.53    4.71
  -8   7   3    6.92    4.19
  -8  10   2    0.92    3.21
  -7  -1   9   67.14    3.21
  -7   5   3   17.80    3.09
  -7   9   1    3.08    2.92
  -7  13   0   17.19    5.96
  -6   0   6  259.96    5.58
  -6   2   4  108.94    4.27
  -6   3   3   42.97    3.34
  -6   6   1  110.33    5.94
  -6   8   0  770.32   14.72
  -5   6   0   66.37    4.04
  -5   8  -1   59.99    5.07
  -5  12  -2    0.33    2.95
  -5  13  -2   -2.29    2.85
  -4   6  -1  220.86    6.58
  -4   8  -2  112.80    5.59
  -4  12  -3   -3.52    3.26
  -4  13  -3    5.18    3.10
  -4  15  -3    5.05    3.75
  -3   6  -2   -0.51    1.79
  -3  12  -4    7.75    3.41
  -3  13  -4    5.10    3.47
  -3  14  -4   41.64    4.61
  -3  15  -4   35.77    5.10
  -2   9  -4    7.42    2.63
  -1   2  -1  129.41    2.72
  -1   5  -3   40.59    2.36
  -1   7  -4  114.48    4.11
  -1  10  -5    3.02    2.33
   0   8  -5   54.17    3.00
   0  12  -6    0.30    2.07
   1   3  -3    3.64    0.50
   4   0  -2  999.03    9.05
   5   2  -4  292.10    4.71
 -11   3  12   26.23    4.25
 -11   4  11    1.73    2.78
 -11   6   9  121.59    7.38
 -11   7   8   98.98    7.93
 -10   9   5    3.33    5.08
  -9   6   5   -1.40    2.61
  -9  10   3    0.94    3.32
  -8   0   9  495.63    8.97
  -8   5   4  353.48    9.82
  -8   9   2   17.76    3.93
  -8  12   1   26.77    5.93
  -7   1   6  245.84    6.37
  -7   6   2  306.27    9.34
  -7   8   1  248.97    9.28
  -7  11   0  114.40    7.73
  -7  12   0   39.64    5.13
  -6  -1   7    9.39    1.46
  -6  11  -1  112.21    6.85
  -5   4   1  225.10    6.26
  -5  10  -2  408.54   11.27
  -4   4   0  295.22    6.64
  -4  11  -3   -0.80    2.60
  -3  11  -4    4.83    3.30
  -2   3  -1  270.20    4.89
  -2  13  -5   29.01    4.04
  -2  14  -5    4.36    2.57
  -2  15  -5   -0.61    2.61
   0  -1   1  205.27    1.79
   0  11  -6  166.09    5.84
   2   1  -2   86.43    1.50
   2  11  -7    1.18    1.43
   6   5  -6  172.55    3.28
 -11   4  10   63.34    5.69
 -11   5   9   11.22    4.36
 -11   6   8   11.80    4.27
 -11   8   7   42.59    5.66
 -10   2  10    0.42    2.50
 -10   3   9   22.58    3.33
 -10   4   8   48.68    4.47
 -10   5   7   11.70    3.27
 -10   8   5    3.89    3.33
 -10  10   4    0.09    5.45
  -9   0  11   77.71    4.31
  -9   2   8    4.24    2.93
  -9   3   7   -2.18    2.21
  -9   4   6   -1.49    2.92
  -9   7   4    1.81    2.73
  -9   9   3   24.28    4.34
  -8   6   3    0.45    3.48
  -8   8   2   26.19    4.01
  -8  11   1   10.40    3.74
  -7   0   7    0.73    1.65
  -7   3   4   53.13    3.68
  -7   4   3   75.92    4.74
  -7  10   0  127.33    7.17
  -6   4   2   40.74    3.14
  -6   7   0   60.44    5.03
  -6  10  -1   33.62    4.21
  -5  -2   7    6.59    0.94
  -5   7  -1  892.56   14.27
  -3  -4   8   62.75    1.27
  -3   4  -1  214.61    5.25
  -2  -5   9   20.61    1.41
  -2   6  -3   15.97    2.14
  -2   8  -4   38.51    3.28
  -2  12  -5    3.83    2.38
  -1   9  -5    0.90    1.96
  -1  14  -6    3.76    2.97
   0  -4   5 1653.88   10.90
   2  -2   1 3851.15   16.53
   3   9  -7   68.99    2.31
 -12   5  11   -0.27    3.72
 -11   3  11    7.35    3.32
 -11   7   7   26.74    4.58
 -10   7   5   13.11    4.70
 -10   9   4   32.34    5.72
  -9   1   9  226.68    7.10
  -9   6   4    7.49    3.51
  -9   8   3   13.17    3.58
  -9  10   2   11.70    4.53
  -9  11   2   -1.23    3.58
  -8   2   6  273.86    7.66
  -8  10   1   40.45    4.85
  -7   7   1   30.11    3.79
  -7   9   0  424.18   12.00
  -7  12  -1   10.14    4.47
  -6   5   1   20.99    2.89
  -6   9  -1    2.48    2.71
  -6  13  -2   -0.79    3.28
  -6  14  -2    0.10    3.77
  -5   5   0  642.58   10.90
  -5   9  -2  906.35   15.45
  -5  12  -3   13.27    4.06
  -5  13  -3    4.90    3.34
  -5  14  -3    2.36    3.44
  -4   5  -1  342.09    7.61
  -4   7  -2    2.85    1.98
  -4  13  -4   59.75    5.76
  -4  14  -4    1.86    3.51
  -4  15  -4    7.85    4.23
  -3  10  -4  261.19    8.00
  -2  11  -5    1.25    2.03
  -1  -4   6  698.33    6.26
  -1  12  -6    1.33    2.24
  -1  13  -6    5.79    2.22
   0  10  -6  255.66    6.49
   1  -3   3   36.95    1.87
   2  -1   0  988.33    7.42
   2  10  -7    1.54    1.25
   4   8  -7   56.00    1.20
 -11   4   9  103.50    6.67
 -11   5   8   22.59    4.67
 -11   6   7   20.26    4.72
 -10   1  11   -3.23    2.00
 -10   3   8   64.89    5.21
 -10   4   7   23.88    4.06
 -10   5   6    2.49    3.72
 -10   8   4    1.56    4.39
  -8  -1  10  494.05    8.07
  -8   1   7  851.24   12.10
  -8   4   4  362.73    9.32
  -8   5   3    1.35    3.27
  -8   7   2   78.27    5.38
  -8   9   1    6.54    3.22
  -8  12   0    1.50    3.99
  -7  -2  10  417.05    6.09
  -7  -1   8   -0.13    1.26
  -7   5   2   46.37    3.87
  -7  11  -1   34.29    5.52
  -6   8  -1  159.29    7.18
  -5   1   3   23.64    2.17
  -5  11  -3   36.96    5.00
  -4   1   2  598.72    7.45
  -4  12  -4  424.52   11.63
  -3   5  -2  620.50    9.29
  -3   7  -3    9.19    1.82
  -3   9  -4   36.95    3.71
  -3  13  -5   85.78    5.94
  -3  14  -5    4.13    2.70
  -3  15  -5    4.76    3.06
  -3  16  -5    0.91    3.30
  -2  -4   7    9.86    0.90
  -2   4  -2   90.32    3.16
  -2  10  -5    4.50    2.76
  -1   3  -2  879.20    7.57
   0   7  -5  105.16    3.50
   1   6  -5  149.28    3.22
   2   0  -1 1733.97    8.22
 -12   4  11   12.00    4.09
 -12   5  10   14.23    3.66
 -12   6   9    4.10    3.38
 -11   3  10    0.50    2.30
 -10   2   9  137.00    5.96
 -10  10   3   -0.74    3.24
  -9   0  10  175.75    5.68
  -9   2   7  106.70    5.51
  -9   3   6   73.19    4.58
  -9   7   3  116.87    6.54
  -9   9   2   22.66    4.11
  -9  11   1   31.81    5.82
  -8   0   8   90.42    4.03
  -8   8   1    2.12    3.43
  -8  11   0   42.85    5.10
  -7   6   1   72.97    4.75
  -7   8   0  269.13    9.06
  -7  10  -1    0.14    3.81
  -6  -2   8    7.99    1.30
  -6   1   4   52.45    2.81
  -6   2   3  264.55    6.33
  -6   3   2   70.90    3.87
  -6   6   0   -0.78    2.07
  -6  10  -2  317.54   10.41
  -5   2   2   12.02    1.71
  -5   3   1  737.97   10.39
  -5   6  -1   11.80    2.48
  -5   8  -2    4.15    2.42
  -4   0   3  123.94    3.10
  -4   2   1  303.17    5.79
  -4   8  -3   14.20    3.01
  -4  11  -4  132.37    6.71
  -3  12  -5   -1.09    3.10
  -2  14  -6   12.09    3.45
  -2  15  -6   13.51    3.97
  -1   8  -5   91.25    3.85
  -1  11  -6    7.40    2.00
   0   9  -6   28.44    2.39
   0  13  -7   -1.26    2.16
   1   8  -6   17.05    1.66
   2   7  -6    0.27    0.85
   5   4  -5    1.93    0.84
 -12   5   9   -1.33    3.61
 -12   6   8    7.52    4.38
 -11   2  11   29.39    3.36
 -11   4   8  102.20    6.53
 -11   5   7   75.15    6.20
 -11   8   5    2.42    3.32
 -10   1  10    7.15    2.75
 -10   7   4    2.24    2.99
 -10   9   3    1.27    3.16
  -9   1   8    4.77    2.40
  -9   5   4   14.71    3.11
  -9   6   3   -3.80    2.95
  -9   8   2   46.73    4.85
  -9  10   1   27.99    5.41
  -8   6   2   41.31    4.05
  -8  10   0    2.70    3.00
  -7   1   5    2.91    1.76
  -7   2   4    3.58    1.52
  -7   3   3   10.46    2.28
  -7  13  -2   38.68    6.00
  -6  -3  10    4.59    0.77
  -6   0   5    9.73    1.39
  -6   4   1  174.18    6.03
  -6  13  -3    0.77    3.97
  -6  14  -3   -0.71    3.47
  -5  13  -4   20.44    4.24
  -5  14  -4   -1.40    3.51
  -4   3   0 1265.88   12.50
  -4   6  -2  173.44    5.68
  -4  10  -4    7.52    3.31
  -4  15  -5    4.17    3.82
  -3   0   2   23.11    1.41
  -3   1   1 2705.98   13.93
  -3   2   0  113.72    3.39
  -3  11  -5    0.61    2.96
  -2   9  -5   32.67    3.20
  -2  13  -6   25.44    3.17
  -1  -2   3 1838.92    5.23
   0  12  -7   50.72    3.50
 -12   4  10    3.97    2.89
 -12   7   7    0.37    3.56
 -11   3   9   42.50    4.03
 -11   6   6   29.31    4.31
 -11   9   4   21.36    4.92
 -10   2   8    3.44    2.94
 -10   3   7    0.68    2.16
 -10   4   6   38.00    4.01
 -10   8   3    7.71    3.36
 -10  10   2    0.65    4.45
  -9   9   1    7.54    4.38
  -8   2   5  308.66    7.72
  -8   3   4    1.46    2.04
  -8   4   3  263.40    8.23
  -8   7   1   21.04    3.44
  -8   9   0    1.56    2.88
  -8  12  -1   76.23    6.35
  -7   0   6  209.81    5.34
  -7   4   2   -1.57    1.83
  -7   7   0  139.32    6.42
  -7   9  -1   75.06    5.37
  -7  11  -2   71.82    6.20
  -6   7  -1   28.88    3.42
  -6   9  -2  138.89    6.61
  -6  12  -3   18.48    3.77
  -5  -1   5  186.20    3.78
  -5   4   0    7.70    1.74
  -5   7  -2   22.73    3.05
  -5   9  -3   10.95    3.67
  -5  12  -4   12.56    4.19
  -4  13  -5    0.01    3.48
  -4  14  -5   72.24    5.47
  -3   6  -3   28.20    2.65
  -2   5  -3    4.49    1.24
  -2  12  -6   17.04    2.68
  -1  10  -6   27.45    2.58
   1  -2   2 1296.61    8.28
   1  10  -7   26.34    2.19
   2   9  -7   27.73    1.81
   3  -1   0  221.85    4.19
 -12   3  11    2.68    2.46
 -12   5   8  133.67    7.75
 -12   6   7   -3.59    3.89
 -11   2  10    9.57    2.53
 -11   4   7   26.37    4.14
 -11   8   4   -0.90    4.15
 -10   0  11  150.61    5.53
 -10   6   4   45.32    4.58
 -10   7   3   51.23    5.44
 -10   9   2    7.17    4.53
  -9  -1  11   57.13    3.22
  -9   0   9   14.14    2.37
  -9   2   6  165.82    6.27
  -9   3   5    1.52    3.03
  -9   4   4    3.59    3.18
  -9   7   2    0.09    2.56
  -9  11   0   76.23    6.34
  -8  -2  11    9.80    1.64
  -8  -1   9  122.60    4.07
  -8   1   6    7.07    1.66
  -8   5   2  178.22    6.88
  -8   8   0   36.29    4.87
  -8  11  -1    9.30    3.54
  -7   5   1   29.94    3.31
  -7   8  -1   33.45    4.58
  -6  -1   6   80.76    2.89
  -6   5   0  120.20    5.25
  -5   5  -1  115.90    5.04
  -5  11  -4 1105.14   17.95
  -4   4  -1  293.82    6.45
  -4   7  -3  171.69    6.08
  -4   9  -4   91.49    5.32
  -4  12  -5   10.85    3.77
  -3   3  -1 1157.88   10.90
  -3  10  -5  162.67    6.20
  -3  14  -6    4.09    3.31
  -3  15  -6   65.20    5.23
  -2  11  -6   -0.15    2.53
  -1   4  -3  154.67    3.53
  -1  13  -7   14.65    2.85
   0  11  -7   17.50    2.36
   2   5  -5   19.44    0.85
   3   0  -1   35.02    1.71
   4   3  -4  121.68    2.32
   4   6  -6   10.13    0.42
 -12   3  10   22.48    4.12
 -12   4   9    3.71    2.68
 -12   7   6   64.60    6.02
 -11   1  11   12.44    3.05
 -11   3   8   20.08    3.16
 -11   5   6   19.90    3.64
 -11   9   3   -0.78    5.10
 -10   1   9    6.83    2.07
 -10   4   5   35.12    4.37
  -9   1   7   15.64    2.73
  -9   5   3    2.73    2.50
  -9   8   1   24.18    3.89
  -9  10   0    4.13    4.06
  -8   0   7   16.61    2.32
  -8   6   1   49.00    4.69
  -8  10  -1   59.09    5.23
  -7  -2   9   62.30    2.43
  -7   6   0   56.80    4.30
  -7  10  -2    4.43    2.93
  -7  13  -3    5.07    4.77
  -6   6  -1   -0.46    2.66
  -6   8  -2    5.68    2.53
  -6  14  -4   15.39    4.72
  -5   8  -3  161.89    6.66
  -4   5  -2  230.27    6.16
  -3  -1   3  121.66    2.22
  -3   4  -2  265.01    5.76
  -3  13  -6   11.23    2.71
  -2   1   0  977.70    7.27
  -2   8  -5   65.05    3.74
  -1   7  -5  212.20    5.16
  -1   9  -6   17.43    2.26
  -1  12  -7    7.20    2.25
   0   8  -6  223.50    5.06
   3   1  -2  448.63    4.58
   5   3  -4   33.23    1.71
 -13   5   9   17.90    4.43
 -12   4   8   80.19    5.85
 -12   5   7    6.28    3.90
 -12   6   6    1.42    4.00
 -11   2   9   82.19    4.80
 -11   7   4   21.69    4.07
 -11   8   3    5.15    4.22
 -10   2   7   59.69    4.53
 -10   3   6   55.04    4.23
 -10   5   4   31.13    3.88
 -10   6   3   50.38    5.28
 -10   8   2   20.11    3.79
 -10  10   1    5.02    3.32
  -9   6   2   50.13    4.48
  -9   9   0   46.08    5.69
  -8   7   0    6.11    3.56
  -8   9  -1    5.13    3.67
  -7  -1   7  401.26    6.53
  -7   2   3  123.95    4.84
  -7   3   2  245.75    6.99
  -7   7  -1    8.18    3.48
  -7   9  -2   31.17    4.59
  -7  12  -3   30.28    4.51
  -6   2   2   83.37    3.87
  -6   3   1    4.37    2.20
  -6  12  -4   14.74    4.31
  -6  13  -4   29.98    4.31
  -5   6  -2  855.23   12.80
  -5  10  -4   99.40    5.63
  -5  13  -5    7.58    4.02
  -5  14  -5   -0.29    2.81
  -4  11  -5    3.11    2.45
  -4  15  -6    1.81    3.48
  -3   9  -5   35.46    3.51
  -3  12  -6    7.94    2.42
  -2   2  -1 3853.81   16.16
  -2  10  -6   70.76    4.31
  -2  14  -7   52.53    4.57
  -1  -4   7  199.36    3.76
   0   6  -5  492.92    6.42
   2  -2   2    8.40    1.13
   3   8  -7    0.90    0.59
   4   1  -2  267.81    4.44
   6   6  -6    7.20    1.03
 -13   4  10   14.96    4.32
 -12   3   9   14.13    3.71
 -11   1  10    8.10    2.78
 -11   3   7    2.84    3.13
 -11   4   6   48.62    4.83
 -11   5   5   51.88    5.25
 -11   6   4    8.04    4.07
 -10   0  10    0.38    1.79
 -10   1   8   25.63    3.34
 -10   7   2   18.17    4.50
 -10   9   1   71.18    5.89
  -9  -1  10   22.27    2.28
  -9   0   8    7.36    2.25
  -9   7   1    3.67    2.76
  -9  11  -1  128.61    7.88
  -8   3   3   14.44    2.53
  -8   4   2   39.79    3.92
  -8  11  -2    9.22    3.44
  -7   4   1   13.23    2.53
  -6   1   3   -0.79    1.02
  -6   4   0    0.66    2.32
  -6   7  -2   55.87    4.11
  -6   9  -3  176.92    7.15
  -5   1   2 1290.18   11.87
  -5   2   1   34.99    2.37
  -5   3   0    6.11    1.95
  -5  12  -5    6.63    3.63
  -4   6  -3    7.38    2.36
  -4  10  -5  460.96   10.74
  -4  14  -6  293.60    9.72
  -3   5  -3   29.50    2.48
  -3  11  -6   90.17    5.19
  -2   0   1 1753.62    8.10
  -2   3  -2  277.79    4.92
  -2  13  -7   32.94    3.75
  -1  11  -7   77.16    4.13
   0  10  -7   19.52    2.13
   1   7  -6  226.92    4.11
   1   9  -7   11.34    1.52
   5   6  -6  121.37    2.17
 -13   5   8    2.78    4.09
 -12   2  10  105.66    5.88
 -12   5   6    3.17    3.46
 -11   2   8    3.61    2.95
 -11   7   3   23.03    4.74
 -11   9   2  128.40    7.86
 -10   3   5  153.91    6.63
 -10   8   1   16.55    4.58
 -10  10   0   18.14    5.12
  -9   2   5   28.50    3.03
  -9   4   3   11.31    2.71
  -9   5   2   24.00    3.82
  -9   8   0    4.27    2.83
  -9  10  -1    4.10    3.09
  -8  -2  10   50.77    2.37
  -8  -1   8   63.54    3.03
  -8   1   5    1.60    1.60
  -8   5   1   -1.10    2.21
  -8   8  -1   14.14    3.26
  -8  10  -2   30.14    4.22
  -7   0   5  174.17    4.85
  -7   5   0   12.24    2.60
  -7   8  -2   31.46    4.21
  -7  10  -3   31.00    4.75
  -7  13  -4    2.45    4.04
  -6   5  -1   29.84    3.60
  -6  11  -4   48.95    4.61
  -6  14  -5    6.42    3.91
  -5  -3   8  387.87    2.87
  -5  -2   6   11.73    1.00
  -5   0   3   86.51    3.04
  -5   4  -1   24.10    2.81
  -5   7  -3   43.71    3.56
  -4  -4  10   39.93    1.25
  -4   2   0  493.17    7.35
  -4  13  -6  199.12    7.75
  -2  -4   8   26.20    1.40
  -2  12  -7    6.54    2.66
  -1  -3   5  818.84    5.77
   1  -1   1  828.72    5.53
 -13   4   9   13.09    3.39
 -12   3   8   25.39    4.12
 -12   4   7   34.79    4.02
 -12   6   5   20.64    3.96
 -11   1   9   20.06    3.00
 -11   8   2   62.12    6.38
 -10   0   9   13.18    2.49
 -10   2   6    4.02    2.67
 -10   5   3    3.26    2.53
 -10   6   2   23.73    4.51
  -9   1   6   59.51    3.65
  -9   6   1    3.69    2.55
  -9   9  -1   27.92    4.67
  -8   0   6   11.92    2.17
  -8   6   0    3.72    2.43
  -8  12  -3   14.15    4.18
  -7   6  -1    2.34    2.26
  -7  12  -4   15.06    4.59
  -6  -2   7   85.13    2.45
  -6   8  -3   11.86    2.80
  -6  13  -5   17.61    4.49
  -5   5  -2   23.27    2.94
  -5  11  -5   47.05    4.31
  -5  14  -6    3.20    3.56
  -4  -2   5  386.11    3.65
  -4   1   1   -0.76    0.87
  -4   3  -1   49.26    2.70
  -4   7  -4   -3.34    2.06
  -4   9  -5    2.65    2.88
  -4  12  -6  114.24    5.84
  -3  -4   9  305.55    3.75
  -3   8  -5    4.35    1.90
  -3  10  -6    7.46    2.79
  -3  14  -7   -2.52    2.13
  -2   4  -3  487.53    6.89
  -2   7  -5   32.27    2.54
  -2   9  -6   82.80    3.97
  -1   8  -6   43.65    2.80
   5   8  -7  146.37    1.99
 -13   3  10    5.00    2.68
 -13   4   8   -1.61    3.37
 -13   5   7   17.79    4.65
 -12   2   9   31.07    3.92
 -11   3   6    2.74    2.44
 -11   4   5   32.11    3.82
 -11   6   3   -5.17    3.33
 -10   1   7    4.93    2.68
 -10   7   1    1.90    3.83
 -10   9   0   19.55    3.87
  -9  -1   9    4.39    1.72
  -9   0   7   -0.48    1.82
  -9   7   0    4.14    2.77
  -9  11  -2   17.06    4.23
  -8   7  -1   11.90    2.90
  -8   9  -2   -2.33    2.54
  -7  -2   8   85.65    2.73
  -7   7  -2   -0.07    3.08
  -7   9  -3    5.02    2.78
  -6  -1   5   28.29    1.86
  -6   6  -2  186.66    6.52
  -6  12  -5  139.76    7.44
  -5  10  -5   11.07    3.62
  -5  13  -6   -2.64    3.30
  -4   0   2 1018.10    8.68
  -4   4  -2    0.47    1.20
  -4  11  -6   10.47    3.36
  -3   6  -4    1.99    1.26
  -3  13  -7   77.66    4.74
  -2  11  -7    0.68    2.21
  -1   6  -5  778.22    8.94
  -1  10  -7    0.86    1.36
   1   5  -5  480.23    4.74
   1  11  -8   18.10    1.90
   2  -1   1 1387.86    9.08
   2   8  -7   44.43    1.74
 -13   3   9   -2.39    3.00
 -12   3   7   38.71    4.51
 -12   4   6    2.59    2.64
 -12   5   5    1.37    2.85
 -11   2   7    2.50    2.17
 -11   7   2   12.03    3.50
 -10   4   3  202.49    7.76
 -10   8   0   -0.50    3.86
  -9   3   3   68.46    4.36
  -9   4   2  129.09    5.88
  -9   5   1    1.65    2.95
  -9   8  -1    3.13    3.83
  -9  10  -2    7.52    4.57
  -8   2   3  246.63    6.86
  -8   3   2    1.37    1.97
  -8   4   1    2.87    2.21
  -8   5   0    1.95    2.88
  -8   8  -2    3.71    3.52
  -8  10  -3   -0.62    3.81
  -7  -1   6   45.28    2.36
  -7   1   3  113.02    4.34
  -7   2   2    1.79    1.68
  -7   3   1    9.62    2.15
  -7   4   0    3.27    2.63
  -7  11  -4   26.62    4.00
  -6  -3   9   24.03    0.99
  -6   2   1   66.05    3.51
  -6   3   0   82.38    4.16
  -6   7  -3   24.21    3.77
  -6  11  -5   22.43    4.02
  -5   6  -3   15.35    2.48
  -5  12  -6   54.62    4.89
  -4   5  -3  729.17   10.64
  -4  14  -7   15.86    3.80
  -3   2  -1  366.68    5.83
  -3  12  -7    2.72    2.44
  -2   5  -4  186.20    4.60
   0  -3   5    0.82    0.65
   0  -2   3 6443.13   15.62
   2  10  -8   26.49    1.67
 -13   4   7   -1.03    3.15
 -13   5   6    1.22    4.01
 -12   1  10   55.92    4.32
 -12   2   8    8.97    3.25
 -12   7   3    1.54    3.48
 -11   0  10   -1.05    1.83
 -11   1   8    0.61    2.20
 -11   3   5    2.23    2.97
 -11   4   4    3.90    3.65
 -11   5   3   54.54    5.45
 -11   8   1    4.93    3.43
 -10   0   8    7.97    2.41
 -10   2   5    0.11    2.62
 -10   5   2  113.76    6.08
 -10   6   1    6.82    3.85
  -9   1   5    1.75    2.31
  -9   6   0    1.36    3.49
  -8  -2   9    1.90    1.22
  -8  -1   7  125.34    4.07
  -8   6  -1   33.12    4.33
  -7   5  -1   18.77    2.87
  -7   8  -3   12.50    2.85
  -7  13  -5    4.71    3.36
  -6   1   2  271.51    5.95
  -6   4  -1  270.18    7.12
  -5   9  -5   67.97    4.90
  -4   8  -5  359.63    8.54
  -4  10  -6   99.80    5.48
  -4  13  -7   54.70    4.93
  -3  -4  10   76.22    2.38
  -3   1   0  217.12    4.05
  -3   3  -2  193.53    4.57
  -3   9  -6   24.93    2.76
  -2   8  -6   95.32    3.97
  -2  10  -7    6.39    2.36
  -2  13  -8    6.86    2.40
  -1   2  -2 1295.84    8.06
  -1  12  -8    4.58    1.96
   1  -2   3 2327.07   11.89
   1   8  -7   17.82    1.58
   5   5  -5    0.01    0.69
 -13   2  10    9.65    2.69
 -13   3   8   -0.09    3.13
 -12   4   5   -2.43    3.36
 -12   5   4   13.40    4.30
 -11   2   6    3.68    2.94
 -11   6   2   27.42    4.02
 -11   7   1   -3.62    3.38
 -10  -1  10    1.96    1.53
 -10   1   6    0.54    2.45
 -10   7   0    1.44    3.74
 -10   9  -1    5.54    3.39
  -9  -1   8   87.87    3.69
  -9   7  -1    1.98    3.65
  -9   9  -2    3.96    3.01
  -8   0   5   36.20    2.77
  -8   9  -3   10.18    3.78
  -8  11  -4    7.24    4.62
  -7   6  -2  267.58    8.11
  -7  12  -5   36.19    4.57
  -6   0   3   38.33    2.42
  -6   5  -2  217.02    6.73
  -6   8  -4   43.05    4.19
  -6  10  -5  117.11    6.41
  -6  13  -6   56.05    5.01
  -5   1   1    0.75    1.56
  -5   2   0  391.92    7.10
  -5   3  -1   28.63    2.35
  -5   4  -2    4.38    2.23
  -5   7  -4  266.12    7.54
  -5  11  -6   86.40    5.24
  -5  14  -7   21.39    4.05
  -4  -1   3    3.22    0.94
  -4   6  -4    0.99    1.56
  -4  12  -7   24.32    3.74
  -3   4  -3  408.83    6.97
  -3  11  -7    3.87    2.00
  -2  -1   2   90.01    1.44
  -1   3  -3   36.61    1.65
  -1   7  -6    2.33    1.32
  -1   9  -7  126.74    4.26
   1  10  -8   19.92    1.74
   2   6  -6  126.90    2.07
   3   0   0   19.70    1.37
   5   4  -4  107.64    2.83
 -13   2   9   33.60    3.94
 -13   5   5   14.93    4.66
 -12   1   9    4.12    2.55
 -12   3   6    7.77    2.70
 -12   6   3   31.02    4.38
 -12   7   2   11.59    4.84
 -11   0   9   28.73    3.10
 -11   1   7    5.33    2.47
 -11   8   0   -0.06    4.00
 -10   8  -1  127.28    7.58
  -9   0   6   65.36    3.53
  -9   3   2   64.45    4.72
  -9   4   1  126.44    6.29
  -9  10  -3    0.18    3.99
  -8   3   1   35.79    3.65
  -8   7  -2    5.34    2.67
  -7   7  -3   32.72    4.18
  -7   9  -4    2.98    2.76
  -7  11  -5   11.42    4.19
  -6   6  -3  293.78    8.34
  -6  12  -6   -5.83    2.97
  -5  13  -7   59.59    5.08
  -4   9  -6    8.91    3.00
  -3   0   1   38.16    1.61
  -3   5  -4  628.84    9.21
  -3  13  -8    5.74    2.61
  -2  -3   6  452.48    3.77
  -2  12  -8    3.25    2.07
  -1   1  -1  839.86    5.52
  -1   4  -4    6.98    1.26
  -1  11  -8    7.15    2.10
   2   0   0 3526.35   12.57
 -14   3   9    5.03    3.67
 -13   3   7    1.20    3.32
 -13   4   6   18.04    3.54
 -12   2   7    3.79    2.31
 -11   3   4   -1.78    3.12
 -11   5   2    0.26    3.75
 -10  -1   9   35.21    2.80
 -10   0   7    3.87    2.17
 -10   2   4  119.00    5.73
 -10   4   2   59.16    4.45
 -10   5   1   53.46    4.54
 -10   6   0    1.90    3.66
  -9  -2  10    1.42    1.18
  -9   5   0  186.37    7.25
  -8   2   2   30.69    2.92
  -8   4   0   62.57    4.25
  -8   5  -1   -0.72    3.07
  -8   8  -3    6.75    2.76
  -7  -3  10   20.68    1.05
  -7  -2   7  234.66    4.38
  -7   2   1    3.37    2.05
  -7   3   0    5.35    2.06
  -7   4  -1    2.94    2.67
  -6  -2   6  174.37    3.45
  -6   9  -5   23.68    3.86
  -6  11  -6  142.08    7.01
  -5   0   2 2004.93   13.75
  -5   5  -3   47.70    3.31
  -5  10  -6   11.50    2.74
  -4   2  -1  234.70    5.31
  -4   3  -2   15.42    2.11
  -4  11  -7   26.55    3.49
  -3   8  -6  126.65    4.91
  -3  10  -7   11.07    2.24
  -2   9  -7    2.00    1.88
  -1  -3   6    6.40    0.95
   1   6  -6    1.39    0.74
 -13   2   8   10.96    3.36
 -12   1   8   90.84    5.20
 -12   3   5    3.06    3.36
 -12   4   4   23.21    3.69
 -12   6   2   33.90    4.98
 -11   0   8   -1.54    1.90
 -11   2   5   11.57    2.73
 -11   6   1   17.47    3.51
 -11   7   0   59.79    5.88
 -10   1   5  179.15    6.52
 -10   7  -1   15.17    4.38
 -10   9  -2    4.39    3.61
  -9  -1   7  244.06    5.90
  -9   1   4   31.84    2.93
  -9   6  -1    3.09    2.61
  -9   9  -3   53.63    4.98
  -8  -2   8   98.16    3.18
  -8  -1   6   38.71    2.43
  -8   6  -2   67.16    5.08
  -7  -1   5   96.88    3.30
  -7   1   2    8.58    1.83
  -7   5  -2  131.89    5.75
  -7   8  -4    1.45    2.43
  -7  10  -5   17.19    3.41
  -7  12  -6   10.37    4.09
  -6  -1   4  216.92    4.59
  -6   2   0  305.43    6.94
  -6   3  -1    4.19    2.30
  -6   7  -4   57.48    4.14
  -5   6  -4  171.33    5.95
  -5  12  -7   -0.25    2.15
  -4   1   0  292.86    5.35
  -4   4  -3    6.79    1.51
  -3  12  -8   18.50    2.95
  -2   2  -2    9.89    1.36
  -2   3  -3  398.18    5.98
  -2   7  -6   27.74    2.35
  -2  11  -8    2.24    1.97
  -1   8  -7  222.89    5.39
  -1  10  -8   19.93    2.24
   1   0   0   98.71    1.50
   2  -1   2 1800.26   11.24
   3   1  -1    7.36    1.02
   4   5  -5    5.07    0.63
 -14   3   8   34.55    4.50
 -13   3   6    0.99    3.45
 -13   4   5    4.66    3.20
 -13   5   4   16.17    3.81
 -12   2   6   46.45    3.99
 -11   1   6   29.19    3.45
 -10   8  -2    2.10    3.80
  -9   0   5   45.97    3.40
  -9   7  -2    3.28    2.68
  -8   0   4   53.50    3.34
  -8   7  -3  197.09    8.07
  -8   9  -4   22.37    3.61
  -8  11  -5   17.76    3.87
  -7   6  -3   -1.36    2.10
  -6   1   1   25.94    2.18
  -6   4  -2   12.77    2.36
  -6   5  -3  311.05    8.19
  -6  10  -6    5.97    3.38
  -6  13  -7   15.69    3.44
  -5  -2   5 1588.82    9.08
  -5   9  -6    2.09    2.19
  -5  11  -7    4.82    3.29
  -4   5  -4   88.10    3.99
  -4   8  -6    8.66    2.15
  -4  10  -7   72.83    4.67
  -4  13  -8   -1.92    2.01
  -3   9  -7  110.29    5.06
  -2   1  -1 1377.24    9.03
  -2   4  -4  462.55    6.84
   4   3  -3    3.59    0.84
   4   4  -4  103.06    2.20
 -11   4   2   94.35    5.77
 -11   5   1   28.69    3.94
 -10   0   6   86.32    4.22
 -10   3   2   70.00    4.60
 -10   4   1  101.87    5.67
 -10   5   0   -0.67    2.52
  -9   3   1   19.05    2.94
  -9   4   0   81.20    4.94
  -9   8  -3   25.32    3.80
  -7  11  -6    9.46    3.20
  -5  14  -8    2.60    2.83
  -4   0   1  363.80    5.45
  -3   7  -6    1.77    1.57
  -3  11  -8   22.40    2.70
  -4  -7   6  230.36    4.20
  -4  -5   6   65.65    2.96
  -3  -5   5  361.61    4.99
  -1   8  -5   78.73    1.49
   0 -12  -5    5.18    4.86
   0 -12  -4    0.41    4.38
   0  -7   1   12.35    1.40
   1 -11  -6    5.15    5.14
   1 -11  -5    9.04    3.75
   1 -10  -3    2.01    3.83
   1  -9  -2   -1.09    2.78
   1   8 -11   -1.42    2.08
   2  -9  -5   -2.59    3.90
   2  -8  -4   13.65    4.19
   2  -7  -3  185.41    6.89
   2   6 -10   -0.82    2.06
   3  -7 -10    0.87    6.18
   3  -7  -7   43.98    6.33
   3  -6  -6    1.22    3.72
   3  -5  -5   28.47    3.61
   3  -4  -5  170.00    6.93
   3  -3  -5  194.44    6.65
   3   0  -6  294.52    7.44
   3   4 -15   21.68    4.58
   3   4 -14   40.64    5.56
   3   4 -11   30.74    4.12
   4  -4 -11   18.28    4.76
   4  -4 -10    2.24    3.87
   4  -3 -12    6.01    4.26
   4  -3 -11   15.31    5.82
   4  -3 -10    2.09    4.45
   4  -3  -9    2.18    3.38
   4  -2 -13   28.07    5.53
   4  -2 -12    8.48    5.57
   4  -2 -11    4.48    5.00
   4  -2 -10   -0.07    4.59
   4  -2  -9   51.63    5.09
   4  -1 -13   12.76    4.71
   4  -1 -12   -2.94    5.13
   4  -1 -11   10.94    5.07
   4  -1 -10   38.15    5.60
   4   0 -12  122.96    8.53
   4   0 -11   31.87    5.27
   4   0 -10   11.82    3.56
  -3 -10   4   41.36    1.70
  -3  -7   5   91.42    1.78
  -2 -11   2  100.65    4.13
  -1 -10   1  547.64    9.61
  -1   1   1  283.74    3.72
   0 -11  -2   61.09    4.90
   0 -10  -1  142.70    6.45
   0  -9   0  225.03    6.53
   0  -6   1   89.01    2.82
   1 -10  -4   81.63    6.82
   1  -7  -1  515.00    9.26
   1  -2  -1 1034.12    8.41
   2  -9  -8    4.44    4.74
   2  -9  -7   83.16    7.20
   2  -9  -6    0.49    3.47
   2  -2  -3 1461.12   13.73
   2   2  -5  138.18    4.17
   2   4  -7    6.31    1.70
   2   5 -16    1.97    5.49
   2   6 -15    0.58    3.20
   2   6 -14    0.51    3.86
   2   6 -11   17.85    3.08
   3  -7  -9   21.22    5.12
   3  -7  -8   19.01    4.57
   3  -6 -11   15.68    7.31
   3  -6  -7  177.13    9.15
   3  -5  -6    2.55    3.69
   3  -1  -6  185.40    6.65
   3   1  -7  398.38    8.87
   3   2 -15   56.56    7.90
   3   3 -15  109.54    8.11
   3   3 -14   57.29    6.61
   3   3  -9   86.71    4.60
   3   4 -13    9.87    3.42
   3   4 -12    6.99    2.94
  -3  -4   5    4.88    1.10
  -2   6  -1  358.19    5.91
  -2   7  -2   -0.75    1.11
  -1 -12  -2   -0.37    3.99
  -1 -11   0    0.64    1.91
  -1  -8   2   15.97    1.75
   0 -11  -3   17.92    4.28
   0  -4   1   81.52    1.99
   1 -10  -7   40.29    7.24
   1 -10  -6   -4.06    4.92
   1 -10  -5    3.65    3.55
   1  -9  -3   16.97    4.25
   1  -8  -2  245.14    7.93
   2  -8  -9   26.94    7.45
   2  -8  -6   71.40    6.92
   2  -8  -5    8.97    3.39
   2  -5  -3    1.42    1.65
   2  -4  -3  628.60   10.51
   2  -3  -3 1421.99   14.64
   2   5 -15   65.97    7.10
   2   6 -13    1.06    2.90
   2   6 -12   14.54    3.56
   3  -6 -10   16.08    4.92
   3  -6  -9    1.11    3.68
   3  -6  -8    7.44    3.67
   3  -5 -11  185.47   11.36
   3  -5  -7   17.05    4.98
   3  -4 -12    2.65    5.60
   3  -4  -6   -2.22    2.52
   3  -3  -6   47.64    4.19
   3  -2  -6   25.72    3.33
   3   0  -7  279.44    8.14
   3   1 -14   32.55    6.62
   3   2 -14  376.41   14.13
   3   3 -13   -4.19    3.83
   3   3 -12    3.71    4.15
   3   3 -11   52.46    5.41
   3   3 -10   18.64    3.29
  -4  -8   6   22.42    1.32
  -3  -3   5  112.91    3.55
  -2  -9   3   37.20    1.97
  -2   2   2 3251.26   17.70
  -2   8  -3   26.66    1.88
  -1 -12  -5    0.15    5.73
  -1 -12  -4    4.54    5.27
  -1 -12  -3    0.71    3.29
  -1   3   0 3161.75   13.45
   0 -11  -6    3.70    4.41
   0 -11  -5   17.94    4.42
   0 -11  -4    2.24    3.50
   0 -10  -2  242.64    8.93
   0  -8   0   41.35    3.13
   1  -9  -4   68.33    6.31
   1  -5  -1  257.52    5.92
   1  -3  -1  101.62    3.21
   1   6  -7  107.55    3.25
   1   7  -9   75.06    3.54
   2  -8  -8   -0.54    4.27
   2  -8  -7    0.20    3.71
   2  -7 -10    3.88    6.29
   2  -6  -4    2.55    3.08
   2   0  -4  318.92    6.26
   2   4 -15  156.79    9.98
   2   5 -14    5.66    4.37
   2   5  -9   27.83    2.67
   3  -5 -10   25.93    5.24
   3  -5  -9   -0.06    3.57
   3  -5  -8    2.73    3.58
   3  -4 -11   -0.87    3.87
   3  -4 -10    4.10    5.51
   3  -4  -8   13.37    5.02
   3  -4  -7   17.44    3.67
   3  -3 -12   13.56    5.75
   3  -3  -7   52.19    5.19
   3  -2 -13    0.58    5.19
   3  -2  -7   10.05    3.62
   3  -1 -13   30.64    6.86
   3  -1  -7    3.91    2.81
   3   1 -13   -3.25    5.09
   3   1  -8  217.87    7.27
   3   2 -13    2.03    3.59
   3   2 -12    7.96    4.78
   3   2 -11  205.05    9.09
  -2  -5   4  457.54    3.67
  -2   0   3  126.66    3.47
  -1 -11  -1  145.71    6.89
   0 -10  -3   -3.21    3.35
   0  -9  -1  160.70    6.45
   0   2  -1  360.93    1.75
   1  -9  -8    7.73    5.17
   1  -9  -7   -2.36    4.70
   1  -9  -6   10.64    5.30
   1  -9  -5    5.29    3.55
   1  -8  -3  200.90    7.98
   1  -7  -2   92.05    4.89
   1  -4  -1    4.31    1.27
   1   6 -15   11.41    5.19
   1   7 -13    6.23    3.13
   2  -7  -9   12.01    4.74
   2  -7  -8   -5.03    4.75
   2  -6  -5    9.83    3.77
   2  -5  -4  296.19    8.57
   2  -1  -4   27.63    2.79
   2   2 -15    1.82    6.58
   2   3 -15   69.68    7.22
   2   4 -14    2.15    4.75
   2   4  -8   25.13    2.83
   2   5 -13   -1.02    2.69
   2   5 -12   33.37    4.65
   2   5 -11  148.40    6.89
   2   5 -10  337.54    8.81
   3  -4  -9   90.96    6.97
   3  -3 -11   10.51    4.32
   3  -3 -10    3.02    3.67
   3  -3  -9   29.16    5.30
   3  -3  -8   35.28    4.53
   3  -2 -12    9.61    4.45
   3  -2 -11   16.83    5.61
   3  -2 -10   15.78    5.00
   3  -2  -9   10.46    4.42
   3  -2  -8   22.90    4.47
   3  -1 -12   61.86    6.53
   3  -1 -11   86.45    7.69
   3  -1  -8   40.87    4.78
   3   0 -12   75.55    6.72
   3   0 -11  331.14   12.06
   3   0 -10  145.96    7.99
   3   0  -9   33.21    4.99
   3   0  -8    3.29    2.51
   3   1 -10   51.37    5.36
   3   1  -9  205.71    7.83
  -2 -11   1   13.06    2.74
  -2  -4   4    3.03    0.70
  -2   4   1  361.37    6.36
  -1 -11  -2    2.44    3.71
  -1 -10   0   14.64    3.00
  -1  -9   1   33.23    2.91
  -1  -1   2 5400.26   14.59
   0 -10  -7   24.11    5.74
   0 -10  -6   13.01    5.82
   0 -10  -5   14.04    5.37
   0 -10  -4    0.36    4.44
   0   8  -8   36.04    2.05
   1  -8  -9   -1.43    4.98
   1  -8  -8   21.17    6.47
   1  -8  -4   10.86    4.40
   1   0  -2  139.95    3.11
   1   5 -15   53.30    6.65
   1   5  -6   85.41    2.90
   1   6 -14   47.51    5.64
   1   7 -12    0.94    2.80
   1   7 -11   93.31    5.05
   2  -6 -10    8.33    4.72
   2  -6  -9    2.13    5.18
   2  -6  -8  110.63    8.43
   2  -6  -7   34.95    5.56
   2  -6  -6   39.82    5.50
   2  -5 -11   13.19    5.40
   2  -4 -12   39.25    7.55
   2  -4  -4   -0.69    1.65
   2  -3  -4    0.16    2.46
   2  -2  -4   90.03    4.44
   2   1 -14   58.76    7.94
   2   1  -5  399.69    7.34
   2   2 -14   -1.61    5.36
   2   2  -6    1.66    1.89
   2   3 -14    4.13    4.69
   2   4 -13   21.31    5.12
   3  -1 -10    1.50    3.32
   3  -1  -9   59.89    5.28
  -2 -10   2  162.35    5.03
  -1 -11  -5    2.58    4.20
  -1 -11  -4    1.95    3.35
  -1 -11  -3    9.87    3.49
  -1  -7   2  137.57    3.28
   0  -9  -2   32.08    4.19
   0  -7   0   81.92    3.78
   0   7  -6    3.79    0.79
   1  -8  -7   25.12    5.05
   1  -8  -6    1.69    4.48
   1  -8  -5    9.33    3.54
   1  -7  -9   -2.30    5.75
   1  -7  -3  330.53    9.46
   1   4 -15    3.47    5.69
   1   6 -13    2.30    3.29
   1   6  -8   18.58    2.11
   2  -5 -10    0.75    3.99
   2  -5  -9    6.23    5.50
   2  -5  -6   42.87    5.14
   2  -5  -5  304.77    9.35
   2  -4 -11   90.75    7.94
   2  -4  -5   16.86    3.67
   2  -3 -12    3.68    4.84
   2  -2 -13    8.15    5.32
   2  -1 -13   19.51    7.07
   2   0  -5  160.94    5.39
   2   2 -13  163.89    9.83
   2   3 -13   11.98    4.01
   2   4 -12    7.85    3.13
   2   4 -11  165.43    7.72
   2   4 -10    2.16    3.02
   2   4  -9  204.80    6.70
  -2 -11   0  100.28    5.85
  -2   9  -4    7.36    1.17
  -1 -10  -1   12.67    3.55
   0  -9  -7   36.98    5.98
   0  -9  -6    2.68    5.20
   0  -9  -4    1.83    3.88
   0  -9  -3    1.19    3.58
   0  -8  -1  190.66    6.41
   0   6 -15    7.02    5.21
   1  -6 -10   -1.91    6.79
   1  -5 -11    4.05    6.49
   1  -5  -2   55.29    3.57
   1   3 -15    9.94    5.03
   1   5 -14    0.86    3.25
   1   6 -12   36.39    4.56
   2  -5  -8   28.14    4.74
   2  -5  -7  558.51   14.34
   2  -4 -10   33.89    5.57
   2  -4  -9    5.18    5.27
   2  -4  -6   58.65    5.39
   2  -3 -11   -0.45    3.81
   2  -3  -5  103.46    5.43
   2  -2 -12    4.34    4.16
   2  -2  -5  728.63   12.24
   2  -1 -12   52.82    7.48
   2  -1  -5  173.18    6.00
   2   0 -12   90.44    7.88
   2   1 -13  164.90    9.63
   2   1  -6  168.82    5.69
   2   2 -12   95.24    7.65
   2   2  -7  822.21   12.28
   2   3 -12   11.99    3.77
   2   3 -11   34.89    5.15
   2   3  -9  343.76    9.25
  -2 -11  -5   28.21    6.80
  -2 -11  -1   14.87    3.99
  -2   1   3  854.48    9.54
  -1 -10  -6   -0.52    4.27
  -1 -10  -5   16.32    5.74
  -1 -10  -4   -5.47    3.94
  -1 -10  -3    3.73    3.79
  -1 -10  -2   11.49    4.13
  -1  -9   0   45.78    3.86
  -1   9  -7  113.74    2.31
   0  -9  -5   -2.98    3.35
   0  -8  -8    0.40    6.01
   0  -8  -2  280.67    8.79
   0  -6   0  181.97    4.87
   0   5 -15   26.14    6.51
   0   8 -10   14.02    2.52
   0   8  -9  109.19    3.96
   1  -6  -9    4.82    4.27
   1  -5 -10   73.00    7.98
   1  -4  -2   15.25    2.47
   1  -3 -12    5.95    6.23
   1  -1  -2 3952.89   17.69
   1   1 -14    4.50    6.53
   1   2 -14   52.54    7.80
   1   3 -14   53.11    7.04
   1   4 -14    3.46    3.77
   1   5 -13    4.41    3.85
   1   6 -11   24.59    3.71
   1   6 -10    0.52    2.39
   2  -4  -8  332.52   11.56
   2  -4  -7    8.39    3.43
   2  -3 -10   24.91    4.86
   2  -3  -9   95.22    7.73
   2  -3  -8   54.81    5.98
   2  -3  -7   26.13    4.58
   2  -3  -6  168.52    7.18
   2  -2 -11  109.04    8.06
   2  -2 -10   92.54    7.87
   2  -1 -11    2.44    4.58
   2   0 -11   68.60    7.02
   2   0  -6   17.42    2.98
   2   2 -11    1.17    4.04
   2   2  -8   89.69    5.03
   2   3 -10   11.19    2.99
  -2 -11  -4    5.00    4.01
  -2 -11  -3   27.73    5.19
  -2 -11  -2   -1.43    3.53
  -2 -10   1   64.33    4.15
  -2  -2   4   92.06    2.82
  -1  -9  -7    4.08    6.27
  -1  -8   1   50.65    3.04
  -1   2   1 1022.24    8.21
  -1   6  -2  113.44    2.68
   0  -8  -7    7.53    4.36
   0  -8  -6    3.01    5.23
   0  -8  -3  379.90   10.95
   0  -7  -1  194.24    6.19
   0   6 -14    1.06    4.61
   0   7 -13    6.43    3.80
   1  -6  -8    0.54    3.58
   1  -6  -7    2.62    4.70
   1  -6  -6   19.38    4.75
   1  -6  -5  630.30   14.33
   1  -6  -4   35.08    4.04
   1  -5  -9   -6.93    5.14
   1  -5  -3  181.37    6.43
   1  -4 -11   -4.57    4.06
   1  -3  -2   32.60    2.59
   1  -2 -12   24.88    7.07
   1  -2  -2  186.63    4.54
   1  -1 -13   52.91    7.30
   1   3 -13  130.10    8.96
   1   4 -13    0.07    3.14
   1   5 -12    4.79    3.95
   2  -2  -9   73.75    6.06
   2  -2  -8   57.51    5.68
   2  -2  -7   -1.63    3.33
   2  -2  -6   59.00    4.16
   2  -1 -10   58.15    5.77
   2  -1  -9   15.43    4.79
   2  -1  -8    2.39    3.63
   2  -1  -7    3.06    3.11
   2  -1  -6   32.78    3.19
   2   0 -10  146.39    7.77
   2   0  -9   82.32    6.22
   2   0  -7   -3.27    2.43
   2   1 -10   48.14    4.88
   2   1  -9   28.64    4.65
   2   1  -8    0.88    2.90
   2   1  -7   65.65    3.99
  -2 -10  -6   -0.19    5.76
  -2  -9   2   90.38    3.84
  -2  -8   3  359.90    5.01
  -2   7  -1  179.64    4.61
  -1  -9  -6   -2.36    4.70
  -1  -9  -1  397.72   10.23
  -1  -8  -8    1.12    6.65
  -1  -6   2 1541.95    9.44
  -1   5  -1  386.27    5.10
   0  -8  -5   41.94    5.21
   0  -8  -4   31.29    4.29
   0   4 -14   26.32    5.92
   0   5 -14    3.19    4.36
   0   7 -12  174.32    7.69
   1  -5  -8   25.50    5.97
   1  -4 -10   50.75    6.31
   1  -3 -11   10.97    4.54
   1  -1 -12   12.39    5.72
   1   1 -13   99.17    8.10
   1   1  -3   57.93    2.17
   1   2 -13   18.43    4.78
   1   4 -12   -0.73    4.03
   1   5 -11  132.26    6.78
   1   5 -10   37.17    3.99
   1   5  -8   10.09    2.19
   2   0  -8   87.99    5.46
  -4  -6   7   52.91    2.62
  -3 -11  -4  133.97    9.54
  -3 -11   1   -0.78    2.84
  -3 -10   3    2.41    1.51
  -3  -9   4  152.60    3.22
  -2 -10  -5   28.80    5.37
  -2 -10  -4   53.61    6.48
  -2 -10   0   24.60    3.63
  -2  -1   4  694.11    8.27
  -2   8  -2  143.14    3.92
  -1  -9  -5   33.19    5.09
  -1  -9  -4    8.80    4.78
  -1  -9  -3   25.34    5.04
  -1  -9  -2   -1.72    3.20
  -1  -8  -7    6.57    6.16
  -1   0   2  140.67    2.94
  -1   7  -3   25.41    1.24
   0  -7  -2    9.37    2.24
   0  -6  -9   -1.00    4.04
   0  -5 -10   33.76    6.56
   0  -4 -11    2.06    4.35
   0   2 -14    1.38    4.89
   0   3 -14   31.91    6.07
   0   6 -13    0.62    2.89
   0   7 -11    3.82    2.64
   1  -5  -7   17.31    4.03
   1  -5  -6  387.91   11.58
   1  -5  -5  410.49   11.00
   1  -5  -4   17.02    3.04
   1  -4  -9   -2.10    3.58
   1  -4  -8   45.12    6.02
   1  -4  -3  102.50    4.54
   1  -3 -10   13.09    4.56
   1  -2 -11   -1.29    3.76
   1  -1 -11  306.86   12.96
   1   0 -12   25.13    5.20
   1   2 -12   17.20    4.37
   1   3 -12   75.02    6.28
   1   4 -11   14.70    4.34
   1   5  -9  265.63    7.39
  -3 -11  -3    1.03    3.66
  -3 -11  -2   33.99    5.53
  -3 -11  -1    6.84    3.93
  -3 -11   0   -0.91    2.92
  -2 -10  -3    1.45    3.07
  -2 -10  -2    0.77    3.82
  -2 -10  -1   20.40    3.37
  -2  -9  -6   72.44    8.63
  -1  -8  -6    9.11    5.54
  -1  -8   0   17.75    2.73
  -1   4   0   76.91    2.50
  -1   6 -14   18.96    5.27
  -1   9  -8   -0.23    1.27
   0  -7  -4    2.81    2.92
   0  -7  -3  655.25   13.30
   0  -6  -8   82.34    7.38
   0  -5  -9    4.73    5.75
   0  -4 -10   27.40    6.88
   0  -3 -11    4.27    6.07
   0  -2 -12   28.66    6.59
   0   1 -13    7.47    6.22
   0   2 -13    6.51    5.81
   0   3 -13    2.00    4.83
   0   4 -13   -1.18    4.92
   0   5 -13   10.31    3.74
   0   6 -12   73.29    5.99
   0   7 -10   36.51    3.54
   0   7  -7   -0.50    1.04
   1  -4  -7  115.44    6.96
   1  -4  -6   54.59    5.32
   1  -4  -5    1.09    3.19
   1  -4  -4   31.52    3.13
   1  -3  -9  325.69   12.01
   1  -3  -3  182.77    5.53
   1  -2 -10   -0.83    3.58
   1  -1 -10  386.09   13.34
   1   0 -11   75.09    6.51
   1   0  -3 2021.66   13.62
   1   2 -11  154.78    8.77
   1   2  -4  158.34    3.81
   1   3 -11   22.06    4.01
   1   3  -5  788.58    8.78
   1   4 -10   17.25    3.80
   1   4  -7  192.15    5.51
  -3 -10  -5    4.26    4.62
  -3  -4   6  536.63    7.55
  -2  -9  -5    5.27    5.42
  -2  -9   1 1125.66   14.19
  -1  -8  -5   77.12    7.07
  -1  -8  -1  377.58    9.45
  -1  -7   1  151.57    4.33
  -1  -6  -9   45.04    7.07
  -1  -5 -10   66.62    9.37
  -1   4 -14    7.32    5.56
  -1   5 -14    5.54    4.50
  -1   7 -13    4.47    3.73
  -1   9  -9    0.23    1.43
   0  -6  -7  121.63    7.89
   0  -6  -6    3.57    4.58
   0  -5  -8    8.71    5.42
   0  -4   0 1394.13   10.59
   0  -2 -11   18.28    6.44
   0  -1 -12    2.04    4.29
   0   0 -12   -1.59    5.73
   0   5 -12   17.81    4.77
   0   6 -11    0.67    2.94
   0   6  -5  486.13    4.53
   0   7  -8   95.41    3.76
   1  -3  -8  577.09   14.70
   1  -3  -7   15.30    4.36
   1  -3  -4    4.85    2.66
   1  -2  -9   25.49    4.58
   1  -2  -3  575.57    8.83
   1  -1  -9    8.45    4.43
   1  -1  -3 1047.29   10.86
   1   0 -10  208.70    9.33
   1   1 -10  381.39   12.25
   1   3 -10  253.62    8.98
   1   4  -9   62.43    4.05
   1   4  -8   68.60    4.02
  -4 -11  -3   -2.47    3.71
  -4  -7   7   62.93    2.44
  -3 -10  -4   79.70    7.01
  -3 -10   2  223.81    6.55
  -3  -9  -6   27.30    7.57
  -3  -5   6  154.98    3.75
  -2  -9  -4   -0.66    4.72
  -2  -8  -7   25.95    6.20
  -2   6 -14   33.72    6.32
  -2   9  -3    0.48    1.14
  -1  -8  -4   29.26    4.53
  -1  -8  -3  138.93    7.10
  -1  -8  -2  437.91   10.98
  -1  -6  -8   77.22    8.50
  -1  -5  -9    1.40    5.76
  -1  -3 -11   21.53    7.15
  -1   1 -13    1.14    6.20
  -1   3   1   99.60    3.11
  -1   6 -13    2.83    3.95
  -1   8 -11   16.98    3.28
   0  -6  -5   84.25    6.05
   0  -5  -7  157.99    9.20
   0  -5  -1   13.33    2.24
   0  -4  -9  210.90   10.60
   0  -3 -10   36.69    5.76
   0  -1 -11    3.11    4.98
   0   2 -12    2.39    4.73
   0   3 -12    4.64    4.46
   0   4 -12  139.22    7.94
   1  -3  -6    3.95    2.82
   1  -3  -5  513.13   11.06
   1  -2  -8  705.00   15.56
   1  -2  -7   34.22    4.72
   1  -2  -4   23.75    3.08
   1  -1  -8  434.57   12.08
   1   0  -9   75.99    5.80
   1   1  -9  134.71    7.42
   1   1  -4  588.61    7.94
   1   3  -9   61.47    4.51
  -4 -11  -2   48.18    5.60
  -4 -11  -1   48.83    5.73
  -4 -11   0    4.51    3.50
  -4 -11   1    2.48    3.13
  -3 -10  -3    8.52    3.74
  -3 -10  -2    0.05    4.11
  -3 -10   1    6.11    2.83
  -3  -9  -5   12.35    5.73
  -2  -9  -3   14.35    3.77
  -2  -9  -2   -3.32    3.71
  -2  -9  -1   10.54    3.77
  -2  -9   0  119.62    5.44
  -2  -8  -6  165.84    9.87
  -2   5 -14    8.49    4.70
  -1  -7  -5  121.51    8.33
  -1  -7   0   10.78    2.16
  -1  -6  -7   18.02    5.92
  -1  -4 -10   33.41    5.92
  -1  -2 -11    0.27    5.80
  -1  -1 -12    8.46    5.46
  -1   0 -12    6.10    6.21
  -1   1   2 3976.31   17.32
  -1   2 -13    7.33    4.91
  -1   3 -13    3.75    4.15
  -1   4 -13    9.81    4.10
  -1   5 -13    0.69    3.35
  -1   7 -12    3.37    2.61
   0  -4  -8   64.08    6.16
   0  -3  -9    0.80    3.59
   0  -3   0 2166.86   11.39
   0  -2 -10    1.46    3.70
   0   0 -11   70.78    6.66
   0   4 -11    7.61    4.30
   0   5 -11  152.36    7.31
   0   6 -10   -1.03    1.97
   1  -2  -6   13.74    2.97
   1  -2  -5  407.74    9.33
   1  -1  -7    2.76    2.68
   1  -1  -6  305.41    8.61
   1  -1  -5   53.64    3.98
   1  -1  -4    3.26    1.60
   1   0  -8    8.87    3.05
   1   0  -4  537.21    8.26
   1   1  -8   -1.47    3.06
   1   2  -8  525.83   11.14
   1   2  -7   58.03    3.95
   1   2  -6  491.25    8.89
   1   2  -5  357.66    6.57
  -4 -10  -4    2.72    4.42
  -3 -10  -1   40.04    4.39
  -3 -10   0    9.45    3.25
  -2  -8  -5  118.19    8.00
  -2  -8   2   49.76    2.85
  -2  -6  -8  185.47   11.83
  -2  -5  -9   35.37    7.78
  -2   7 -13    4.42    4.23
  -1  -7  -4  258.23   10.02
  -1  -7  -1   78.56    4.45
  -1  -5  -8   78.20    7.17
  -1  -5   2   12.32    1.03
  -1  -4  -9   -0.92    5.24
  -1  -3 -10   20.92    5.22
  -1  -1 -11    3.56    5.52
  -1   6 -12    0.57    3.52
   0  -5  -5  220.17    8.56
   0  -5  -4    0.90    3.14
   0  -5  -3   13.57    2.88
   0  -5  -2   85.01    4.11
   0  -4  -7    3.86    3.42
   0  -3  -8    4.33    4.99
   0  -2  -9   -1.40    3.39
   0  -1 -10    8.76    3.95
   0   0 -10   13.01    5.15
   0   2 -11    9.24    3.83
   0   3 -11   -0.61    3.03
   0   5 -10   35.06    4.25
   0   6  -9   53.16    3.82
   1   0  -7   14.21    2.90
   1   0  -6  440.45    9.48
   1   0  -5    2.82    1.75
   1   1  -7   83.82    4.57
   1   1  -6   22.46    2.51
   1   1  -5  343.18    7.03
  -5 -11  -2    5.35    4.44
  -4 -10  -3    8.50    4.78
  -4 -10   4   20.06    2.08
  -4  -9  -5   -3.22    5.95
  -3  -9  -4   23.54    4.90
  -3  -9   3    1.13    1.49
  -3  -8  -6    5.50    4.64
  -3  -7  -7   -2.10    6.21
  -3  -6   6  605.49    6.02
  -2  -8  -4   16.89    4.15
  -2  -7  -6   45.54    6.81
  -2  -7   3    9.20    1.12
  -2  -2 -11   54.41    8.81
  -2   0 -12   -3.32    6.66
  -2   3 -13    6.43    5.88
  -2   4 -13   93.44    8.83
  -2   5 -13    3.59    5.25
  -2   6 -13   31.59    5.05
  -1  -7  -3   17.09    3.45
  -1  -7  -2    2.95    2.36
  -1  -6  -6  196.85    9.41
  -1  -6   1    9.82    1.53
  -1  -5  -7    4.72    5.05
  -1  -3  -9    0.82    5.07
  -1  -2 -10    7.53    5.88
  -1   0 -11    0.31    5.51
  -1   2 -12   21.77    4.92
  -1   3 -12    0.65    3.72
  -1   4 -12   58.55    5.87
  -1   5 -12    5.82    3.38
  -1   7 -11    2.47    2.35
   0  -4  -6  785.96   15.94
   0  -4  -1    2.30    1.25
   0  -3  -7  307.77   11.08
   0  -2  -8  945.67   18.82
   0  -2   0  583.62    4.87
   0  -1  -9   10.76    4.62
   0   1 -10   23.00    4.18
   0   3 -10   10.83    4.23
   0   4 -10   77.63    5.79
   0   6  -7   74.99    3.22
   0   6  -6  104.36    3.02
  -5 -11  -1   -2.41    3.35
  -4 -10  -2    0.35    3.87
  -3  -9  -3   15.42    4.07
  -3  -8  -5   29.40    6.50
  -3  -6  -8   12.09    5.84
  -3   7 -13    1.96    5.24
  -2  -8  -3   55.88    5.18
  -2  -8  -2   77.75    5.94
  -2  -8   1    0.11    1.86
  -2  -7  -5    1.64    4.75
  -2  -6  -7   -2.77    3.84
  -2  -5  -8   54.71    7.60
  -2  -4  -9  106.16    9.21
  -2  -3 -10   45.50    6.82
  -2  -2   5  137.47    3.95
  -2  -1 -11   -0.33    5.92
  -2   7 -12    4.05    4.06
  -1  -6  -5   28.04    4.45
  -1  -4  -8    2.35    3.75
  -1  -1 -10   39.30    6.72
  -1   1 -11    5.10    5.09
  -1   2   2  184.55    4.28
  -1   6 -11   13.51    3.80
  -1   6  -1  463.53    6.15
  -1   7 -10    1.66    2.49
  -1   8  -9   11.32    2.31
   0  -4  -5  244.56    8.51
   0  -4  -4   38.36    3.94
   0  -4  -3  218.37    6.83
   0  -4  -2  671.64   10.27
   0  -3  -6 1207.86   18.94
   0  -1  -8  607.61   14.53
   0   0  -9   21.97    4.08
   0   1  -9   58.47    5.63
   0   4  -9  244.68    8.27
   0   5  -9    5.46    2.16
  -5 -10  -3   12.21    4.81
  -4 -10  -1   11.09    3.97
  -4 -10   0   -0.63    3.04
  -4 -10   3   78.84    4.04
  -4  -9  -4    3.69    4.17
  -3  -9  -2    4.01    3.12
  -3  -9  -1   36.41    4.89
  -3  -9   2   55.79    3.61
  -3  -8  -4    8.56    4.83
  -3  -7  -6   50.19    7.31
  -3   5 -13   19.29    5.83
  -3   6 -13  107.85    8.05
  -2  -8  -1   -0.31    2.29
  -2  -8   0   27.54    2.95
  -2  -7  -4   25.39    5.18
  -2  -6  -6   78.11    7.89
  -2  -2 -10   -1.78    5.54
  -2   0 -11   23.51    6.73
  -2   2 -12   22.73    5.29
  -2   3 -12   17.43    5.76
  -2   4 -12    0.73    4.91
  -2   5 -12    1.80    4.64
  -2   6 -12   38.30    5.41
  -2   8 -11    9.42    3.50
  -2   9  -2  105.32    3.56
  -1  -6   0   40.73    2.84
  -1  -5  -6   84.21    6.41
  -1  -4  -7   18.82    4.31
  -1  -3  -8   19.22    5.30
  -1  -2  -9   10.97    3.97
  -1  -2   3 1857.71    9.52
  -1  -1   3   59.68    2.30
  -1   0 -10  130.13    8.84
  -1   3 -11   -1.92    3.15
  -1   4 -11   -0.91    3.03
  -1   4   1    6.23    1.25
  -1   5 -11   35.89    4.44
  -1   7  -2  424.75    5.37
  -1   8  -8  113.00    4.18
  -1   8  -4   91.49    1.32
   0  -3  -5    5.73    3.21
   0  -3  -1   -1.71    1.30
   0  -2  -7   40.57    4.61
   0   0  -8  528.19   13.04
   0   3  -9  536.86   12.24
   0   5  -8   50.92    3.65
  -5 -10  -2    1.43    4.44
  -5  -9  -4   39.11    7.38
  -4 -10   1   10.99    3.38
  -4 -10   2   70.37    4.52
  -4  -9  -3    2.52    4.44
  -4  -8  -5   54.39    6.73
  -3  -9   0    4.68    2.41
  -3  -9   1   78.29    4.58
  -3  -6  -7   42.70    6.32
  -3  -5  -8    9.54    5.45
  -3  -4  -9   10.20    5.52
  -3   2 -12    3.83    6.03
  -2  -5  -7    0.54    3.70
  -2  -4  -8   14.59    4.68
  -2  -4   5  194.43    3.71
  -2  -3  -9   30.85    5.57
  -2  -1 -10    1.26    5.56
  -2   1 -11   14.37    6.32
  -1  -6  -1  565.14   10.02
  -1  -5  -5   -4.88    2.54
  -1  -4  -6    9.90    4.36
  -1  -1  -9   -4.89    4.24
  -1   0   3 2045.26   13.31
  -1   1 -10   54.77    5.59
  -1   6 -10    1.02    2.91
  -1   7  -9    3.39    2.20
   0  -3  -4  213.67    7.03
   0  -3  -2 1020.18   11.59
   0  -2  -6    2.64    2.69
   0  -1  -7    0.40    2.68
   0  -1   0 1025.72    4.51
   0   1  -8  119.96    6.59
   0   2  -8   44.64    4.53
   0   4  -8   -2.75    1.98
   0   5  -7   85.51    3.77
   0   5  -4  471.98    4.06
  -6 -10  -2    3.27    5.11
  -5 -10  -1   22.73    5.17
  -5  -8  -5   29.40    7.46
  -4  -9  -2   50.71    6.14
  -4  -8  -4   -1.97    4.47
  -4  -7  -6    5.62    5.20
  -3  -8  -3   14.64    3.82
  -3  -8   4  312.20    4.62
  -3  -7  -5   20.56    4.78
  -3  -3  -9    5.50    6.09
  -3  -2 -10    1.42    4.92
  -3   0 -11    0.00    6.04
  -3   3 -12    3.94    5.62
  -3   4 -12   -5.55    5.11
  -3   5 -12    5.17    4.49
  -3   6 -12    5.56    4.76
  -3   7 -12    3.00    4.06
  -2  -7  -3  114.86    6.54
  -2  -7  -2  286.19    9.24
  -2  -5  -6  298.81   11.90
  -2  -2  -9   87.34    8.04
  -2   0 -10    4.63    4.81
  -2   3 -11   18.33    5.08
  -2   6 -11    2.10    3.90
  -2   7 -11    7.03    2.86
  -2  10  -4  178.52    3.09
  -1  -5  -4   15.37    3.24
  -1  -3  -7  440.31   12.90
  -1  -2  -8  429.25   13.12
  -1   0  -9   10.16    4.55
  -1   3 -10   32.97    4.55
  -1   4 -10   58.27    5.61
  -1   5 -10  139.53    6.85
  -1   8  -7  215.16    4.60
   0  -3  -3   30.15    2.73
   0  -2  -5  200.04    6.85
   0  -1  -6  459.54   10.86
   0   0  -7   18.52    3.26
  -5 -10   0   -3.31    3.58
  -5  -9  -3   -0.62    3.58
  -4  -9  -1   18.32    4.22
  -4  -9   5    2.23    1.08
  -4  -7  -5   57.04    7.20
  -3  -8  -2    1.01    2.90
  -3  -7  -4   67.47    7.07
  -3  -5  -7   65.91    7.01
  -3  -5   7  161.41    4.30
  -3  -4  -8   14.06    4.74
  -3  -1 -10   35.69    6.76
  -2  -7  -1   59.74    4.48
  -2  -7   2   52.91    2.63
  -2  -4  -7   -2.69    3.39
  -2  -3  -8   60.74    6.39
  -2  -1  -9   24.76    5.52
  -2   1 -10    4.25    4.62
  -2   4 -11   22.69    4.30
  -2   5 -11    1.25    3.19
  -2   8 -10   46.89    4.14
  -2   9  -9   81.29    4.25
  -1  -5  -3  130.20    5.76
  -1  -4  -5    5.94    2.98
  -1  -3  -6    6.21    4.04
  -1  -3   3    2.91    0.47
  -1  -2  -7  143.36    8.11
  -1  -1  -8    4.79    3.33
  -1   1  -9    5.33    3.35
  -1   1   3 1068.02   10.57
  -1   6  -9    1.00    2.71
  -1   8  -6   44.64    1.86
   0  -2  -4    0.69    1.72
   0  -2  -1 3079.90   14.97
   0  -1  -5   13.22    2.92
   0   0  -6   21.94    3.26
   0   1  -7   63.98    4.41
   0   2  -7  177.58    6.47
   0   4  -7  260.70    6.64
   0   5  -5  611.20    6.54
  -6 -10  -1    3.66    4.28
  -6  -9  -3   36.41    6.77
  -5 -10   1   14.14    3.80
  -5  -9  -2    0.02    4.66
  -5  -8  -4    2.00    5.15
  -4  -8  -3    3.78    4.43
  -4  -8   7   53.13    1.24
  -4  -5  -7   28.15    7.14
  -4  -4  -8   -0.99    6.14
  -4  -3  -9   -2.70    4.82
  -4  -1 -10   -1.21    6.82
  -4   4 -12   40.25    6.24
  -4   5 -12   33.39    6.63
  -4   6 -12    2.85    4.99
  -4   7 -12   -0.51    4.20
  -3  -8  -1   12.89    3.65
  -3  -3  -8   -2.25    4.95
  -3  -2  -9   -0.89    3.81
  -3   0 -10    4.04    5.69
  -3   2 -11   47.97    6.29
  -3   3 -11   28.05    5.70
  -3   8 -11   46.40    5.01
  -2  -7   0   23.63    2.70
  -2  -7   1  732.36   10.15
  -2  -5  -5    9.91    3.58
  -2  -4  -6   10.05    4.60
  -2  -3  -7  107.44    7.78
  -2  -2  -8   17.02    5.52
  -2   7 -10   32.60    4.30
  -1  -5  -2  250.31    7.05
  -1  -4  -4  399.39   10.28
  -1   0  -8   62.03    5.81
  -1   3  -9    2.51    3.60
  -1   4  -9   11.93    3.71
  -1   5  -9   23.09    3.72
  -1   6   0   40.43    2.33
   0  -2  -3  258.38    6.22
   0  -2  -2  171.36    4.41
   0   1  -6  145.47    5.69
   0   3  -1 2348.56    7.57
   0   4  -6  411.90    7.35
  -7 -10  -1   58.98    7.38
  -6 -10   0   38.72    5.37
  -6  -8  -4  105.19    9.86
  -5 -10   2    4.66    3.10
  -5  -7  -5    9.48    5.17
  -5  -5  -7   12.79    7.52
  -5   7 -12  108.56    8.68
  -4  -9   0   18.40    3.30
  -4  -9   1    1.60    2.62
  -4  -7  -4    7.11    5.31
  -4  -7   8   31.76    1.97
  -4  -2  -9   31.50    7.14
  -4   2 -11   -2.52    5.83
  -3  -8   0    3.02    2.75
  -3  -8   3  622.19    8.32
  -3  -7  -3    2.34    3.31
  -3  -5  -6   32.31    5.09
  -3  -4  -7    8.88    4.24
  -3  -1  -9    4.96    5.51
  -3   1 -10   60.28    7.45
  -3   4 -11    0.39    3.42
  -3   5 -11   17.61    5.22
  -3   6 -11   29.08    5.27
  -3   7 -11    9.64    3.23
  -2  -5   5   19.49    1.09
  -2   0  -9  142.64    8.27
  -2   3 -10    7.65    3.64
  -2   4 -10    5.60    4.40
  -2   5 -10  139.79    7.74
  -2   6 -10   21.67    4.07
  -2  10  -3  219.90    4.28
  -1  -3  -5   21.92    3.47
  -1  -2  -6  181.58    7.92
  -1  -1  -7    3.74    3.06
  -1   1  -8    4.47    3.58
  -1   6  -8   19.55    2.73
  -1   7  -1   33.06    2.13
  -1   8  -5   94.87    1.72
   0  -1  -4  155.16    5.16
   0   0  -5   26.63    2.70
   0   2  -6  326.76    7.52
  -6  -9  -2   -1.06    3.50
  -5 -10   3    2.75    2.36
  -5 -10   4   41.98    3.18
  -5  -9  -1   13.48    3.71
  -5  -8  -3   36.53    5.26
  -4  -9   2  271.19    7.64
  -4  -9   4   43.48    2.59
  -4  -8  -2   54.88    5.37
  -4  -5  -6   10.42    6.15
  -4  -4  -7   20.12    6.40
  -4  -3  -8    0.85    4.13
  -4   0 -10   -3.39    4.20
  -4   3 -11   34.53    5.68
  -4   4 -11   19.89    5.60
  -4   8 -11   42.36    5.63
  -3  -8   1   54.35    3.59
  -3  -8   2   38.35    3.01
  -3  -7  -2    4.93    3.97
  -3  -5  -5  102.82    7.52
  -3  -2  -8   12.56    5.70
  -2  -5  -4    5.75    3.07
  -2  -4  -5   10.18    4.37
  -2  -2  -7  134.38    8.25
  -2  -1  -8  112.33    7.28
  -2   1  -9   13.57    3.87
  -2   9  -8   12.30    2.00
  -1  -4  -3  122.76    5.28
  -1   0  -7  296.86    9.61
  -1   2  -8   34.10    3.95
  -1   5  -8   65.89    4.37
  -1   7  -7    3.26    1.63
  -1   8  -3   90.79    2.08
   0  -1  -3  612.36    8.65
   0  -1  -2  964.33    9.16
   0  -1  -1    9.73    1.25
   0   0  -4  204.80    5.57
   0   1  -5  874.67   11.56
   0   2  -5   14.96    2.28
  -7 -10   0   35.80    5.11
  -7  -9  -2   22.25    5.48
  -6 -10   1   -2.72    3.25
  -6  -9  -1    1.67    4.04
  -6  -8  -3    1.13    4.90
  -5  -9   0   20.58    4.50
  -5  -7  -4   12.46    4.51
  -5  -5  -6   10.25    5.75
  -5  -4  -7    3.72    6.67
  -5  -3  -8    7.35    4.70
  -4  -9   3   44.75    3.15
  -4  -8  -1    5.14    3.85
  -4  -7  -3    2.05    4.27
  -4  -1  -9    9.54    4.55
  -4   1 -10    2.22    4.04
  -4   5 -11    5.98    3.75
  -4   6 -11   32.98    5.44
  -4   7 -11   46.91    5.21
  -3  -6   7   18.00    1.60
  -3  -4  -6   35.18    5.01
  -3  -3  -7   12.85    4.28
  -3   0  -9   56.55    6.20
  -3   3 -10   75.63    6.94
  -3   7 -10   26.04    4.11
  -3   8 -10    1.24    2.44
  -2  -6  -1    0.21    2.14
  -2  -5  -3   31.75    4.16
  -2   0  -8  123.80    7.25
  -2   3  -9  100.54    6.92
  -2   7  -9   80.30    5.06
  -1  -4  -2  797.51   11.60
  -1  -3  -4  395.15    9.49
  -1  -2  -5  142.37    6.13
  -1  -1  -6  109.31    5.66
  -1  -1   4  591.84    7.56
  -1   1  -7   15.58    3.33
  -1   4  -8  120.08    5.62
   0   2   0  574.47    4.61
   0   3  -5    1.00    1.09
  -7 -10   1    4.45    4.02
  -7  -8  -3  112.55    9.00
  -6 -10   2   -1.80    3.07
  -6  -7  -4    4.86    4.81
  -6  -6  -5    4.24    6.45
  -6  -5  -6  150.51   11.41
  -5  -8  -2   -2.11    3.14
  -5  -1  -9   27.97    6.17
  -5   1 -10   11.30    5.36
  -5   4 -11    5.93    4.63
  -5   5 -11   20.47    6.25
  -5   6 -11    0.41    4.62
  -5   7 -11   -0.07    4.21
  -5   8 -11   -4.12    4.45
  -4  -5  -5   39.65    6.36
  -4  -4  -6   13.34    5.12
  -4  -3  -7   44.89    7.09
  -4  -2  -8    4.27    4.18
  -4   0  -9    6.59    5.50
  -3  -7  -1    1.85    2.51
  -3  -5  -4    4.67    3.93
  -3  -2  -7   27.27    5.35
  -3  -1  -8   73.15    6.46
  -3   1  -9    4.48    3.60
  -3   4 -10    9.55    3.70
  -3   5 -10   24.84    4.11
  -3   6 -10   -0.32    2.63
  -2  -6   0    9.46    2.16
  -2  -4  -4   29.59    4.31
  -2  -4   6   37.52    2.22
  -2  -2  -6    1.01    3.72
  -2  -1  -7  150.59    7.64
  -2   1  -8  311.54   10.75
  -2   4  -9   43.09    4.49
  -2   5  -9   36.58    4.44
  -2   6  -9    7.81    2.60
  -1  -4  -1    1.08    1.80
  -1  -3  -3   44.82    3.65
  -1  -2   4  160.33    3.58
  -1   0  -6  169.71    6.89
  -1   2  -7  118.29    5.87
  -1   6  -7   60.64    3.41
  -1   8  -2   -0.90    1.03
   0   0  -3   14.48    1.59
   0   1  -4   64.41    2.93
   0   2  -4   24.93    2.02
  -8  -9  -1   28.94    6.77
  -7  -9  -1   29.18    5.09
  -6 -10   3   36.14    4.02
  -6  -9   0    1.24    3.98
  -6  -8  -2    3.54    4.58
  -6   7 -11    3.15    4.95
  -5  -9   1    2.55    2.98
  -5  -8  -1   19.89    4.52
  -5  -7  -3    2.10    3.74
  -5  -6  -4   27.58    5.82
  -5  -3  -7   37.04    7.03
  -5  -2  -8   19.18    5.20
  -5   0  -9   11.05    6.56
  -4  -8   0  192.91    7.46
  -4  -7  -2   26.66    4.11
  -4  -1  -8   13.87    5.81
  -4   1  -9    7.12    5.16
  -4   3 -10    0.34    3.55
  -4   4 -10   13.31    5.15
  -4   8 -10   17.44    3.81
  -3  -7   0   66.94    4.45
  -3  -6  -2   10.55    3.61
  -3  -4  -5   32.28    4.58
  -3  -3  -6    4.36    3.37
  -3   0  -8   22.97    5.45
  -2  -6   1   91.67    3.61
  -2  -6   2   31.70    2.03
  -2  -6   3   86.13    2.13
  -2  -5  -2    3.49    2.79
  -2  -3  -5    1.94    2.80
  -2   0  -7   52.42    5.32
  -2   2  -8  142.83    7.50
  -2   9  -7    2.08    1.47
  -1  -4   0   49.31    2.54
  -1  -4   1   66.93    2.17
  -1  -2  -4  289.65    7.73
  -1  -1  -5  116.11    5.26
  -1   4  -7   21.30    2.86
  -1   5  -7    2.24    2.07
  -1   7  -6    3.21    1.39
   0   0  -2   24.86    1.81
   0   1  -3 1306.23   10.21
   0   3  -4  429.13    5.72
  -7 -10   2   44.97    5.42
  -7  -9   0   18.18    4.95
  -7  -8  -2    0.17    4.18
  -6  -7  -3    2.83    3.79
  -6  -6  -4    1.55    5.27
  -6  -4  -6    2.75    6.23
  -6  -3  -7   46.06    7.52
  -5  -9   2   25.87    3.63
  -5  -5  -5   11.97    4.44
  -5  -4  -6    7.07    4.29
  -5  -1  -8    5.10    5.71
  -5   1  -9    0.42    4.98
  -5   3 -10    2.88    4.09
  -5   4 -10   24.27    5.64
  -4  -8   1  169.81    6.67
  -4  -2  -7    5.11    4.98
  -4   5 -10    1.93    3.24
  -4   6 -10   82.07    6.62
  -4   7 -10    9.06    3.83
  -3  -1  -7  284.10   11.11
  -3   1  -8   41.42    5.42
  -3   3  -9   29.05    4.30
  -3   4  -9   29.64    4.97
  -3   8  -9   21.57    3.33
  -2  -4  -3  221.14    7.51
  -2  -1  -6  395.71   11.21
  -2   7  -8    7.09    2.49
  -1  -3  -2  168.07    5.29
  -1   1  -6   16.69    2.46
   0   3   0 2141.05   10.72
   0   4  -1   79.50    1.89
  -8  -9   0    1.22    5.00
  -7  -7  -3   42.02    6.42
  -7  -6  -4   23.58    6.76
  -6  -9   1    5.37    3.82
  -6  -8  -1   -0.21    3.90
  -6  -5  -5   21.78    5.10
  -6  -1  -8   -2.65    3.93
  -6   1  -9    7.40    6.49
  -6   4 -10   21.40    6.74
  -5  -8   0    1.26    3.64
  -5  -7  -2    3.64    3.24
  -5  -2  -7    4.06    5.53
  -5   5 -10   15.34    5.32
  -5   6 -10   22.62    4.99
  -5   7 -10  117.13    7.62
  -5   8 -10  194.96    9.26
  -4  -7  -1   52.48    4.64
  -4  -5  -4   42.48    4.99
  -4  -4  -5   32.99    4.89
  -4  -3  -6   12.22    4.05
  -4   0  -8   34.02    5.08
  -4   3  -9   37.22    5.61
  -3  -7   1   11.88    2.08
  -3  -6  -1  109.31    5.62
  -3  -5  -3    1.31    2.74
  -3  -4  -4    0.06    3.52
  -3  -3  -5   25.78    4.99
  -3  -2  -6  148.31    7.69
  -3   5  -9    1.76    2.77
  -3   6  -9   11.32    3.51
  -3   7  -9   27.74    3.41
  -2  -3  -4   41.03    3.94
  -2  -2  -5   -1.22    2.45
  -2   1  -7    8.27    2.91
  -2   4  -8   35.67    3.82
  -2   5  -8   43.43    4.18
  -2   6  -8   15.26    2.66
  -1  -2  -3   31.17    3.10
  -1  -1  -4  222.43    6.59
  -1   0  -5  568.69   10.48
  -1   2  -6    8.36    1.97
   0   1   1    7.65    0.90
   0   2  -3 6446.04   19.67
   0   2   1 3089.34   14.31
   0   3  -3  232.04    3.19
  -7  -9   1   19.38    4.44
  -7  -8  -1   21.41    5.20
  -6  -7  -2   56.62    6.65
  -6  -2  -7   20.46    5.05
  -6   5 -10   55.31    6.48
  -6   6 -10    5.59    5.24
  -6   8 -10    3.18    4.07
  -5  -9   3   12.97    2.60
  -5  -6  -3    0.85    3.17
  -5  -5  -4   -0.75    4.72
  -5  -4  -5   30.87    5.96
  -5  -3  -6   36.27    5.31
  -5   0  -8    7.55    4.14
  -4  -8   2   41.66    3.41
  -4  -6  -2   36.48    5.09
  -4  -1  -7  161.23    8.66
  -4   1  -8   24.82    5.51
  -4   4  -9    4.37    4.35
  -4   9  -9   75.72    5.28
  -3  -7   2  636.90    9.23
  -3  -6   8  229.03    4.96
  -3   0  -7   43.35    4.77
  -3   2  -8  436.22   12.19
  -3   9  -8   27.43    2.97
  -2  -5   6  798.64    7.35
  -2   0  -6   22.24    3.97
  -2   2  -7   68.99    5.11
  -2   8  -7  512.10    8.45
  -1  -3  -1  383.76    6.55
  -1  -2   5  323.87    5.91
  -1   3  -6   33.72    2.73
  -1   4  -6  668.31   10.03
  -1   5  -6   71.47    3.31
   0   1  -2 6032.47   16.58
   0   3   1    0.87    1.19
   0   4   0 1372.71    9.85
  -8  -9   1   -1.81    4.37
  -8  -8  -1   47.55    6.13
  -8  -7  -2   12.08    6.26
  -7  -7  -2   -0.31    4.54
  -7  -6  -3    0.09    4.90
  -7  -4  -5   -1.36    5.85
  -7  -3  -6   -6.03    5.85
  -7   8 -10    8.88    5.60
  -6  -9   2    3.01    2.87
  -6  -8   0   31.15    5.24
  -6  -6  -3   -1.68    3.42
  -6  -4  -5    6.27    4.19
  -6  -3  -6   11.55    4.58
  -6   0  -8    5.13    4.89
  -6   3  -9    1.06    5.15
  -6   7 -10    5.15    3.74
  -5  -9   4   82.61    3.97
  -5  -8   1   22.15    3.98
  -5  -7  -1   14.73    4.22
  -5  -1  -7   53.51    6.00
  -5   1  -8    9.15    5.38
  -5   3  -9   20.45    4.61
  -4  -8   3  318.11    6.96
  -4  -7   0  179.37    6.89
  -4  -5  -3  107.18    6.49
  -4  -4  -4   13.88    4.72
  -4  -3  -5   -0.20    4.31
  -4  -2  -6   36.78    5.01
  -4   2  -8    1.57    3.93
  -4   5  -9  236.54    9.32
  -4   6  -9  200.06    8.76
  -4   7  -9    7.57    3.75
  -4   8  -9   65.61    5.06
  -3  -7   3  135.50    3.75
  -3  -5  -2  111.31    5.65
  -3  -1  -6   55.56    4.99
  -3   1  -7   58.33    5.76
  -3   8  -8   10.04    2.48
  -2  -4  -2  277.79    7.35
  -2  -3  -3  225.93    7.14
  -2  -2  -4   25.85    3.73
  -2  -1  -5   33.66    3.62
  -2  10  -5    5.76    0.73
  -1   1  -5   24.03    2.52
   0   0   1  350.15    3.28
   0   1   2  973.77    8.78
   0   2   2  168.94    4.24
   0   4   1    1.80    1.40
   0   5  -1  549.40    5.59
  -9  -9   1   59.63    6.35
  -8  -6  -3    0.41    4.53
  -7  -8   0   55.47    6.29
  -7  -1  -7   15.76    6.01
  -7   1  -8   87.74    9.53
  -6  -7  -1    7.95    4.23
  -6  -1  -7    0.05    3.79
  -6   1  -8   -0.72    3.75
  -6   4  -9   41.00    6.64
  -5  -9   5    1.89    1.64
  -5  -6  -2    7.39    4.01
  -5  -3  -5    6.71    4.42
  -5  -2  -6    1.36    3.58
  -5   4  -9    1.45    3.49
  -5   5  -9   29.13    5.47
  -5   9  -9    2.46    3.32
  -4   0  -7  181.50    8.70
  -3  -6   0  220.91    6.50
  -3  -4  -3    6.54    2.73
  -3  -3  -4   54.23    4.60
  -3  -2  -5  108.56    6.24
  -3   4  -8    4.25    2.64
  -3   5  -8   26.37    4.17
  -3   6  -8   49.30    4.36
  -3   7  -8   33.54    3.82
  -2   1  -6  303.44    8.63
  -2   4  -7   -1.65    1.97
  -2   5  -7   -0.97    2.21
  -2   6  -7   85.36    4.32
  -2   9  -6   85.93    2.89
  -1  -2  -2   53.50    2.80
  -1  -1  -3   17.67    2.47
  -1   0  -4  125.55    4.59
  -1   2  -5  305.33    6.97
  -1   7  -5  206.51    3.58
  -1   9  -2   37.70    2.07
   0   5  -2 2175.49    7.18
  -9  -8   0   46.39    6.65
  -8  -9   2   44.83    5.26
  -8  -8   0   22.65    4.51
  -7  -9   2   -0.10    2.49
  -7  -7  -1   32.37    5.75
  -7  -2  -6    5.80    4.25
  -7   4  -9   10.61    4.86
  -7   5  -9    7.96    5.40
  -6  -9   3    4.45    2.65
  -6  -8   1   39.54    4.90
  -6  -6  -2   20.69    5.26
  -6  -3  -5    2.56    5.25
  -6  -2  -6   34.55    5.39
  -6   2  -8    3.54    5.18
  -6   5  -9   50.49    6.20
  -5  -9   6    8.73    1.49
  -5  -8   2  368.33    9.28
  -5  -7   0   10.91    3.86
  -5  -4  -4   74.08    6.09
  -5   0  -7    2.63    3.47
  -5   2  -8   14.61    4.16
  -5   6  -9   24.23    4.14
  -5   7  -9   42.67    5.07
  -5   8  -9    1.63    2.49
  -4  -8   4   43.10    2.53
  -4  -7   1  274.59    7.72
  -4  -6  -1   20.55    3.21
  -4  -2  -5   15.41    4.41
  -4  -1  -6  151.77    7.83
  -4   1  -7  161.17    8.56
  -4   4  -8   72.45    5.91
  -3  -7   4  187.83    3.49
  -3  -7   5   95.57    1.78
  -3   0  -6  362.94   10.50
  -3   2  -7   75.98    5.25
  -2  -4  -1   46.73    3.24
  -2   0  -5   97.20    5.28
  -2   2  -6   -0.40    2.30
  -1  -3   0  267.56    4.53
  -1   3  -5  246.20    5.83
   0   0   2   22.44    1.42
  -9  -9   2   35.55    5.41
  -9  -7  -1   42.01    6.31
  -8  -7  -1   16.62    4.38
  -8  -6  -2   15.51    6.07
  -8  -4  -4   -2.45    5.72
  -7  -8   1   13.72    4.06
  -7  -6  -2   12.94    5.01
  -7  -4  -4   10.54    5.40
  -7  -3  -5   -2.19    3.85
  -7   0  -7   25.04    5.22
  -7   2  -8    5.42    4.81
  -7   6  -9   10.36    5.12
  -7   7  -9    8.12    4.77
  -6  -4  -4   23.96    4.52
  -6   6  -9   -1.57    3.09
  -6   7  -9    1.96    3.79
  -6   8  -9   -0.74    3.52
  -6   9  -9    0.95    2.85
  -5  -1  -6   17.13    4.15
  -5   1  -7    0.29    4.35
  -4  -8   5    5.97    1.31
  -4  -8   8  280.27    2.84
  -4  -4  -3   10.75    3.10
  -4  -3  -4  194.14    8.22
  -4   5  -8   29.43    4.76
  -4   9  -8    1.03    2.62
  -3  -6   1  180.47    5.40
  -3  -4  -2   53.33    4.14
  -3  -2  -4    1.05    3.11
  -3  -1  -5  255.17    8.61
  -2  -5   7 1064.90   10.06
  -2  -3  -2   37.48    3.27
  -2  -2  -3  517.63    9.88
  -2  -1  -4  349.32    8.41
  -1   1  -4    2.51    1.45
  -1   6  -5  774.97    7.84
  -1   9  -3    2.25    0.70
   0   0   3   13.78    1.80
   0   6  -1   90.67    2.68
  -9  -8   1   -4.67    4.67
  -8  -8   1    3.31    4.37
  -7  -9   3    7.48    2.60
  -7  -1  -6   23.49    5.04
  -7   1  -7   -8.25    5.00
  -7   8  -9   29.30    4.73
  -6  -9   4    7.68    2.52
  -6  -7   0    4.50    3.72
  -6  -2  -5   38.70    6.00
  -6  -1  -6    0.03    3.54
  -6   1  -7    2.27    3.71
  -5  -6  -1   58.94    4.94
  -5  -3  -4    6.46    4.46
  -5  -2  -5   79.69    6.25
  -5   4  -8  105.76    6.76
  -4  -7   2   19.23    2.59
  -4  -6   0    9.82    2.72
  -4   0  -6   13.79    3.58
  -4   2  -7   22.30    3.76
  -4   6  -8   76.40    5.12
  -4   7  -8   -3.01    2.53
  -4   8  -8   -0.26    1.84
  -3  -3  -3  434.86   10.24
  -3   1  -6    8.32    2.88
  -3   4  -7  343.57    9.44
  -3   9  -7   96.82    4.14
  -2   1  -5  700.97   11.78
  -2   3  -6   44.02    3.23
  -2   8  -6   91.50    3.42
  -1  -2  -1   47.58    2.40
  -1   0  -3  700.17    9.09
  -1   8  -4  102.88    1.39
  -9  -9   3   -1.30    3.81
  -9  -7   0   19.25    5.83
  -8  -9   3    2.18    2.60
  -8  -7   0    0.51    4.54
  -8  -2  -5   -3.31    4.16
  -7  -7   0   24.84    4.16
  -7  -2  -5   70.57    6.74
  -7   4  -8   51.81    6.17
  -6  -8   2   25.61    3.36
  -6  -6  -1   -0.47    2.93
  -6  -4  -3    9.56    4.33
  -6  -3  -4   13.04    4.95
  -6   0  -6    8.65    4.71
  -6   2  -7    3.20    4.33
  -6   4  -8   26.91    4.55
  -6   5  -8    9.89    4.68
  -5  -8   3    2.26    2.08
  -5  -7   1   -0.64    2.20
  -5  -4  -3  127.40    7.02
  -5   0  -6   24.84    4.25
  -5   2  -7  171.71    8.32
  -5   5  -8  317.26   10.56
  -5   6  -8  128.62    7.37
  -5   9  -8    0.55    2.80
  -4  -8   6   21.14    1.21
  -4  -1  -5  354.76   10.64
  -4   1  -6    1.44    3.86
  -3  -7   7   22.01    0.99
  -3   0  -5    1.91    2.43
  -3   2  -6  707.94   13.25
  -3   5  -7   14.50    2.72
  -3   6  -7   -0.54    2.30
  -3   7  -7   20.69    2.93
  -2  -5   2 2451.90   12.88
  -2  -4   0 2725.49   17.65
  -2   5  -6   49.23    3.18
  -1  -1  -2  961.85    9.81
  -1   2  -4  189.73    4.85
 -10  -8   2    0.69    4.56
  -9  -6  -1   -0.02    4.28
  -9  -5  -2   25.09    5.60
  -8  -6  -1    0.23    3.49
  -8  -5  -2    5.53    5.21
  -8  -4  -3   -0.61    3.84
  -8  -3  -4    2.13    4.01
  -8   0  -6   42.47    6.00
  -8   2  -7   -1.31    4.50
  -8   5  -8    0.01    4.05
  -8   6  -8   19.85    5.61
  -7  -9   4   49.07    4.30
  -7  -8   2    4.09    3.22
  -7  -6  -1    0.81    3.22
  -7  -4  -3    7.32    3.73
  -7  -3  -4    1.19    3.63
  -7   0  -6    1.75    3.62
  -7   2  -7    2.05    3.73
  -7   5  -8   14.50    4.21
  -7   6  -8   30.69    5.33
  -6  -9   5    0.31    1.82
  -6   6  -8  108.94    7.45
  -6   7  -8  458.81   12.89
  -6   9  -8    8.47    3.44
  -5  -6   0   43.94    4.50
  -5  -1  -5   -5.12    2.64
  -5   7  -8    7.00    2.84
  -5   8  -8   13.48    2.88
  -4  -8   7   56.58    1.16
  -4  -4  -2   20.49    3.26
  -4  -3  -3   52.45    4.44
  -4  -2  -4    3.15    2.83
  -4   4  -7  399.76   10.86
  -3  -6   2  499.50    7.63
  -3  -1  -4    5.72    2.95
  -2   0  -4  181.64    5.81
  -2   2  -5  899.50   12.53
  -2   6  -6    0.56    1.58
  -1  -3   1 5245.68   14.59
   0  -1   2 6002.53   15.75
   0  -1   3 1319.15    9.65
   0   6  -2   17.32    0.89
   0   7  -1   10.90    1.44
 -10  -7   1   37.10    6.15
  -9  -9   4    8.03    3.86
  -9  -8   2   30.82    4.48
  -9  -2  -4   64.27    8.26
  -8  -9   4   30.18    4.30
  -8  -8   2    7.22    3.05
  -8  -1  -5   26.50    5.10
  -8   1  -6   17.49    5.97
  -8   7  -8   28.26    5.69
  -8   8  -8   -3.92    4.61
  -8   9  -8   49.08    6.41
  -7  -7   1    3.21    3.43
  -7  -1  -5    6.44    3.95
  -7   1  -6   14.50    5.06
  -7   7  -8    0.81    3.83
  -7   8  -8   27.38    5.10
  -7   9  -8    3.79    3.81
  -6  -8   3   59.34    4.43
  -6  -7   1   31.77    3.77
  -6  -1  -5    5.30    3.46
  -6   1  -6   54.26    6.24
  -6   8  -8    6.94    2.86
  -5  -8   4  106.28    4.29
  -5  -3  -3    5.96    4.00
  -5  -2  -4    5.82    3.12
  -5   1  -6   49.56    4.89
  -5   4  -7  564.79   13.76
  -4  -7   3  124.06    4.25
  -4  -6   1   19.09    2.87
  -4   0  -5  126.26    6.38
  -4   2  -6   20.30    3.93
  -4   5  -7    4.34    3.05
  -3  -7   8   55.29    2.01
  -3  -4  -1   22.67    2.44
  -3  -3  -2    3.97    1.77
  -3  -2  -3    1.43    1.81
  -3   1  -5   64.87    4.64
  -3   3  -6   17.51    2.79
  -3  10  -6    6.31    1.68
  -2  -3  -1 1604.56   14.35
  -2  -2  -2 1201.98   13.23
  -2  -1  -3 1071.31   13.04
  -1  -4   4  979.27    5.51
  -1  -4   5  293.10    4.32
  -1   3  -4  153.95    4.00
  -1  10  -2    9.85    1.41
 -11  -8   3   12.80    5.11
 -10  -6   0    8.38    5.51
  -9  -7   1   44.56    5.27
  -9  -6   0    4.13    4.56
  -9  -3  -3    2.03    5.81
  -9   0  -5   73.59    8.49
  -8  -7   1    2.91    3.04
  -8  -3  -3   28.91    5.85
  -8  -2  -4    6.98    3.98
  -8   4  -7   -1.73    5.01
  -7  -9   5   -1.06    2.10
  -7  -6   0   -1.44    3.63
  -7  -2  -4    9.47    3.89
  -7   4  -7  165.63    9.37
  -6  -9   6    6.23    1.96
  -6  -6   0    7.69    2.92
  -6  -4  -2   89.33    6.43
  -6  -3  -3  229.99    9.81
  -6  -2  -4   57.72    5.41
  -6   4  -7   -4.00    3.84
  -5  -7   2    3.84    1.97
  -5  -4  -2   13.17    3.18
  -5   0  -5   98.34    6.56
  -5   2  -6   54.34    5.63
  -5   5  -7  149.01    7.47
  -4  -1  -4   41.29    4.53
  -4   6  -7    0.89    2.14
  -4   7  -7   27.84    3.54
  -4   8  -7   19.72    3.10
  -2   1  -4  492.51    8.92
  -2   3  -5  589.36    9.49
  -1  -4   6  667.86    7.83
  -1   1  -3 1270.83   11.00
 -10  -8   3   67.87    6.50
  -9  -8   3   -2.01    3.71
  -9  -5  -1  133.37    8.53
  -9  -1  -4   91.71    8.41
  -8  -9   5    5.68    2.74
  -8  -8   3    0.79    3.43
  -8  -6   0   14.62    3.88
  -8  -5  -1    2.94    3.70
  -8  -4  -2   10.61    4.05
  -8   0  -5   11.23    4.22
  -8   2  -6   15.11    4.47
  -8   5  -7   29.00    5.84
  -7  -8   3    4.22    2.36
  -7  -5  -1   35.49    4.69
  -7  -4  -2   42.83    5.03
  -7  -3  -3    5.32    3.46
  -7   0  -5   35.15    5.11
  -7   2  -6   23.04    4.57
  -7   5  -7   50.06    6.19
  -6  -7   2  328.59    9.15
  -6   0  -5  157.88    8.05
  -6   2  -6   21.46    4.00
  -6   5  -7   11.39    4.24
  -5  -1  -4   65.93    5.81
  -5   6  -7    1.62    3.31
  -4  -4  -1  292.47    8.08
  -4  -3  -2   42.60    4.12
  -4  -2  -3   13.42    2.92
  -4   1  -5    1.50    2.45
  -4   3  -6    7.69    2.69
  -3  -7   9  150.19    3.85
  -3   0  -4   62.86    4.09
  -3   2  -5  222.06    7.08
  -3   5  -6   32.18    3.10
  -3   9  -6   22.26    2.16
  -2   9  -5   29.81    1.61
  -1   0  -2 4436.45   18.83
   0   3  -2  169.11    1.44
   0   7  -2   36.87    1.54
 -10  -7   2  120.88    8.35
 -10  -3  -2   21.91    6.57
  -9  -7   2    3.78    3.81
  -9  -2  -3   80.56    7.76
  -9   1  -5   17.08    6.22
  -9   3  -6   37.45    6.33
  -9   7  -7    8.71    5.53
  -9   8  -7   55.00    6.55
  -8  -1  -4    4.37    3.60
  -8   3  -6   -0.68    4.90
  -8   6  -7   -3.15    3.08
  -8   7  -7   25.98    5.15
  -7  -7   2   12.01    3.63
  -7  -1  -4    1.39    3.95
  -7   3  -6   49.02    5.88
  -7   6  -7   74.02    6.42
  -6  -8   4   80.78    4.37
  -6  -1  -4   14.77    3.62
  -6   3  -6  176.75    8.53
  -6   6  -7   57.09    5.00
  -6   7  -7    4.84    3.29
  -6  10  -7    0.02    2.73
  -5  -8   5    7.46    1.77
  -5  -6   1   69.61    4.34
  -5  -2  -3   26.27    4.49
  -5   1  -5   65.35    5.73
  -5   3  -6   55.89    4.76
  -5   7  -7   34.81    3.68
  -5   8  -7    1.42    2.46
  -5   9  -7    9.79    2.29
  -3  -6   3  306.58    5.10
  -3  -4   0   22.91    2.49
  -3  -1  -3  201.50    6.30
  -3   6  -6  178.76    5.73
  -3   7  -6    1.91    1.73
  -2  -6   7  514.38    5.71
  -2  -4   1  237.93    4.49
  -2   0  -3 2470.44   18.42
  -1  -2   0 3861.88   14.34
  -1  -1  -1   16.38    1.58
   0  -2   4   27.06    1.65
 -11  -8   4   -0.57    3.38
 -10  -6   1   21.23    4.57
 -10  -5   0   63.68    6.73
  -9  -6   1   80.41    7.07
  -9  -3  -2   21.34    5.45
  -9   0  -4    5.61    4.82
  -9   9  -7   -0.03    3.50
  -8  -7   2    2.58    2.82
  -8  -2  -3   47.44    5.54
  -8   1  -5    8.75    3.88
  -8   8  -7   55.43    5.87
  -8   9  -7   29.51    5.17
  -7  -9   6    0.28    1.94
  -7  -8   4   -2.47    2.27
  -7  -6   1   19.83    4.04
  -7  -2  -3    5.39    4.07
  -7   1  -5   31.93    4.57
  -7   7  -7   17.98    3.68
  -7   8  -7    3.34    3.78
  -7   9  -7   83.05    6.19
  -6  -6   1   22.57    3.35
  -6  -2  -3   -0.32    2.78
  -6   1  -5   17.65    3.78
  -6   8  -7   -0.77    2.25
  -6   9  -7    1.84    2.36
  -5  -7   3  391.94    8.20
  -5  -4  -1   21.79    3.21
  -5  -3  -2   19.60    3.27
  -4  -7   4   23.79    1.99
  -4  -6   2    5.11    1.61
  -4   0  -4    5.87    2.52
  -4   2  -5  275.02    8.43
  -4   5  -6   16.28    3.10
  -3  -3  -1 1365.03   14.58
  -3  -2  -2   -1.05    1.52
  -3   1  -4  510.54    9.79
  -3   3  -5  119.91    5.04
  -2  -6   6  124.71    2.00
  -2  -6   8    0.86    1.29
  -2  -5   3   62.19    1.64
  -2  -3   0  573.30    7.46
  -2  -1  -2   16.94    2.26
  -2   2  -4  103.24    3.91
  -2   5  -5   12.17    1.51
  -2   8  -5   60.31    2.46
  -1   2  -3 2294.39   13.41
  -1   5  -4  130.01    2.97
  -1   7  -4  117.94    2.17
  -1  10  -3   17.71    1.02
   0  -2   3 6456.20   18.25
 -11  -7   3   15.41    5.15
 -10  -8   4   13.98    3.50
 -10  -1  -3    1.32    4.43
  -9  -8   4   11.36    3.91
  -9  -5   0   56.51    5.85
  -9   2  -5    1.64    4.18
  -9   5  -6   -1.98    4.77
  -8  -9   6   93.24    5.28
  -8  -8   4    6.48    3.35
  -8  -6   1    9.83    3.33
  -8  -5   0  130.22    7.40
  -8  -3  -2   24.62    4.29
  -8   0  -4   10.96    3.87
  -8   2  -5   32.79    6.07
  -7  -5   0   -0.08    3.58
  -7  -4  -1   11.63    4.14
  -7  -3  -2    9.39    3.40
  -7   0  -4   36.90    5.57
  -6  -5   0   53.36    4.56
  -6  -4  -1   88.70    5.55
  -6  -3  -2    9.87    3.08
  -6   0  -4    4.86    4.03
  -5   0  -4  191.94    7.60
  -5   2  -5  380.63   10.57
  -5   5  -6   61.97    5.03
  -4  -5   1  661.04   10.34
  -4  -1  -3  274.10    7.99
  -4   6  -6    7.57    2.29
  -4  10  -6   93.68    4.06
  -2  -2  -1  164.03    4.34
  -2   7  -5   30.14    1.98
  -1   6  -4   16.21    1.09
   0   8  -2    2.58    0.99
   1   3   1  370.79    5.89
 -11  -8   5    2.54    4.13
 -11  -6   2   -3.58    3.46
 -11  -5   1   30.25    5.61
 -10  -7   3   -1.23    2.84
 -10  -6   2   61.71    6.26
 -10  -3  -1   41.67    6.74
 -10  -2  -2   44.34    6.21
  -9  -7   3    3.17    3.79
  -9  -1  -3    0.25    3.55
  -9   1  -4   12.68    5.29
  -9   3  -5    2.41    4.53
  -9   6  -6    2.74    4.75
  -8  -1  -3   20.25    5.46
  -8   5  -6   42.43    5.19
  -7  -7   3   23.17    3.55
  -7   2  -5    7.87    3.37
  -7   5  -6   21.70    3.98
  -6  -8   5    1.22    1.74
  -6  -7   3    0.26    1.87
  -6   2  -5  266.87    9.41
  -6   5  -6  236.67    8.68
  -5  -6   2  241.90    6.90
  -5  -1  -3   10.29    3.42
  -5   6  -6    5.02    3.17
  -4  -4   0    7.38    2.26
  -4  -3  -1  218.54    6.68
  -4  -2  -2   -3.68    1.91
  -4   1  -4   30.51    3.67
  -4   3  -5   94.61    4.88
  -4   7  -6    9.76    2.48
  -4   8  -6    7.23    2.26
  -3   0  -3  401.66    8.39
  -2   1  -3  457.43    7.52
  -2   3  -4   24.39    2.27
   1   5   0  115.22    3.41
 -10  -8   5   -0.38    3.57
 -10  -5   1   75.88    6.51
 -10  -4   0    1.72    3.86
 -10   0  -3   16.08    4.45
 -10   2  -4    2.95    5.08
  -9  -6   2    9.78    4.42
  -9  -3  -1    9.25    5.16
  -9  -2  -2   -1.51    3.36
  -9   7  -6    8.37    3.97
  -9   8  -6    1.17    4.32
  -9   9  -6    0.71    3.83
  -8  -7   3    7.01    2.69
  -8  -2  -2   47.66    5.88
  -8   1  -4    3.29    3.46
  -8   3  -5   24.55    4.39
  -8   6  -6   13.15    3.74
  -8   7  -6   72.81    6.49
  -7  -1  -3   37.69    4.51
  -7   1  -4   19.61    4.80
  -7   3  -5    6.69    4.25
  -7   6  -6   85.24    5.89
  -6  -6   2   18.46    3.18
  -6  -1  -3   75.72    5.37
  -6   1  -4  355.88   10.61
  -6   3  -5  470.42   12.23
  -6   6  -6   30.75    3.80
  -5  -5   1  222.63    6.81
  -5  -2  -2    6.29    3.12
  -5   1  -4  432.56   10.78
  -5   3  -5  324.45    9.21
  -5   7  -6   14.06    3.25
  -3  -5   2  326.08    5.64
  -3   2  -4  165.75    5.33
  -3   5  -5   89.18    3.92
   0  -1   1  199.79    1.53
   1   1   2  960.08    9.10
   1   2   1   52.35    2.09
   1   4   0   41.75    1.92
 -11  -7   4   53.29    5.47
 -10  -1  -2    0.22    3.49
 -10   5  -5   45.20    6.20
  -9  -5   1    3.79    3.30
  -9   0  -3    1.12    3.42
  -9   2  -4    5.98    3.76
  -8  -6   2   30.21    3.92
  -8  -3  -1  208.36    8.90
  -8   8  -6   12.99    3.37
  -7  -6   2  150.96    6.60
  -7  -2  -2  112.77    6.59
  -7   7  -6   10.45    3.07
  -6  -2  -2   40.35    4.07
  -6   7  -6   10.71    2.82
  -5  -4   0    4.36    2.20
  -5  -3  -1   27.94    3.25
  -5   8  -6  190.89    6.53
  -5   9  -6   -0.30    1.61
  -4   0  -3   70.16    4.17
  -3  -1  -2 1386.17   14.39
  -1   1  -2 1373.21    9.30
 -12   2   8    4.01    3.08
 -11   5   6   13.77    3.99
 -11   6   6   31.16    5.35
 -11   7   6    7.08    4.53
 -11   8   6   24.87    6.22
 -10   5   5   12.40    4.11
 -10   6   5    3.53    3.13
 -10   7   5   16.97    4.04
 -10   8   5    3.99    3.72
 -10   9   5   -5.23    5.12
  -9  -1   6    1.35    1.37
  -9   5   4   15.31    4.07
  -9   6   4    2.03    2.88
  -9   7   4   -0.47    2.99
  -9   9   4   46.63    6.77
  -8   7   3    4.19    3.23
  -8   8   3    0.19    3.87
  -8   9   3   12.59    5.21
  -7   2   3  117.37    4.55
  -7  12   3    2.65    5.51
  -6  11   2   64.32    7.09
  -5   9   1    5.19    3.26
  -5  10   1   16.13    5.15
  -4  -4   4   97.79    2.19
  -4   2   1  320.52    6.01
  -4  12   1    2.44    4.81
  -3   4   0  214.68    5.72
  -3  10   0   27.51    4.21
  -2   2   0 7393.67   23.70
  -2  13   1    6.11    3.90
  -1   5  -1  425.78    7.73
  -1   8  -1   55.71    4.14
  -1   9  -1  147.38    6.89
  -1  12   0    9.49    4.39
   0   3  -1 2309.61   12.76
   0  10  -1   14.48    4.05
   3  12   0   -1.19    3.06
   5   9  -1    3.65    1.89
 -12   5   7    6.25    4.08
 -12   6   7    2.23    3.08
 -12   7   7    0.05    3.44
 -11   1   7    1.34    2.00
 -11   4   6   40.58    4.79
 -11   9   6    7.00    4.68
 -10  -1   7    0.16    1.32
 -10   1   6    0.42    1.89
 -10   4   5   37.90    4.34
  -9   1   5    0.11    1.89
  -9   4   4   -2.06    2.81
  -9  10   4   12.51    4.57
  -8  -1   5   20.18    1.77
  -8   5   3    1.05    2.46
  -8  10   3   28.35    5.03
  -7   6   2   39.65    4.22
  -7   7   2  202.14    8.30
  -7   8   2  156.92    7.87
  -7   9   2    8.09    3.62
  -7  10   2   22.92    5.44
  -6  12   2   74.24    7.74
  -5   4   1  224.42    6.41
  -5  11   1    4.11    4.60
  -5  13   2    3.52    5.09
  -4   6   0  794.36   13.20
  -4   7   0   80.41    5.02
  -4   8   0  144.89    6.81
  -4   9   0    7.05    4.24
  -3  11   0   58.45    5.54
  -2   7  -1  198.59    6.90
  -2   8  -1   -3.64    2.78
  -2  12   0    9.68    3.99
  -2  14   1    4.71    5.43
  -1   4  -1  426.66    6.99
  -1  14   1   11.33    5.42
   0  -2   1  401.63    4.40
   0  11  -1  102.13    6.75
   0  13   0    6.41    4.83
   0  14   1   -1.29    3.77
   1  11  -1   50.28    4.96
   1  13   0   -1.54    3.98
   1  14   1    4.00    4.58
   2  11  -1   17.03    3.56
   2  13   0    6.13    3.68
   3  -1   0  217.22    3.95
   3  11  -1    0.78    2.48
 -13   5   8    3.35    4.28
 -13   6   8    5.83    4.52
 -12   4   7   36.95    4.78
 -10   3   5  141.61    6.36
  -8   1   4    8.65    1.95
  -8  11   3   63.25    6.86
  -7  11   2    4.39    5.27
  -6   6   1  108.73    6.01
  -6   8   1   10.50    3.34
  -6   9   1   21.81    4.05
  -6  10   1   -0.05    4.13
  -5  12   1   18.47    5.40
  -4   5   0   27.68    3.08
  -4  10   0   11.93    3.66
  -4  13   1    0.03    3.88
  -3  12   0    7.35    4.66
  -3  14   1   14.74    6.66
  -2   6  -1  360.01    8.13
  -2   9  -1  600.39   12.94
  -2  10  -1    3.61    3.88
  -2  13   0    7.04    4.93
  -1  11  -1   30.46    5.05
  -1  13   0    2.21    3.47
   1  12  -1   29.25    4.48
   2   6  -2   27.39    2.18
   2   7  -2   55.47    3.14
   2   8  -2   53.31    3.59
   3   8  -2   37.01    2.87
 -12   3   7   26.83    3.76
 -11   3   6    3.08    2.21
 -11   7   5    4.79    4.59
 -11   8   5   11.07    5.25
 -11   9   5   -2.16    5.39
 -10   7   4   -2.68    4.05
 -10   8   4    6.20    4.37
 -10   9   4   23.75    6.04
  -9   7   3  118.33    7.55
  -8   3   3   14.63    2.65
  -7  12   2    0.65    5.31
  -6   5   1   18.91    3.30
  -6  11   1    3.53    4.63
  -5   3   1  736.18   10.37
  -5   8   0    3.61    3.58
  -5  13   1   36.00    7.02
  -4  11   0   -4.84    2.86
  -4  12   0   16.46    5.19
  -3   8  -1  455.94   11.11
  -2   5  -1  578.39    9.40
  -1  -3   2 7695.15   20.95
  -1  12  -1   -3.56    4.16
  -1  14   0    1.29    5.19
   0  12  -1    5.91    3.33
   0  14   0   -0.27    4.72
   1   6  -2 1426.65   13.52
   1   8  -2   14.95    2.19
   1   9  -2   43.44    3.99
   1  14   0   -0.29    4.25
   2   9  -2   98.80    4.97
   2  12  -1   15.37    3.20
   3   5  -2  313.37    4.72
   3   9  -2   57.09    3.79
   3  12  -1    0.26    2.68
   4   6  -2    4.35    1.19
   4   7  -2   23.05    1.98
 -12   6   6   10.22    4.31
 -12   8   6    2.03    3.90
 -10   5   4   35.54    4.52
 -10   6   4   47.58    4.74
  -9   6   3   -0.83    2.68
  -9  10   3   -1.64    3.54
  -9  11   3    0.38    5.69
  -8   8   2   18.85    3.86
  -8   9   2   21.05    4.18
  -8  10   2    2.30    3.64
  -8  11   2   11.82    5.31
  -7  -1   4   72.08    2.35
  -7   1   3  110.39    3.92
  -6  12   1   14.23    4.58
  -5   6   0   48.84    4.36
  -5   7   0  324.21    9.37
  -5   9   0   15.40    3.66
  -5  10   0   -0.19    2.97
  -5  11   0   10.60    4.99
  -4  -5   5    5.41    1.22
  -4   4   0  267.10    6.55
  -4  13   0   35.35    6.21
  -3   6  -1   37.30    3.48
  -3   7  -1  609.98   11.73
  -3   9  -1    9.51    2.97
  -3  10  -1  146.80    7.35
  -3  11  -1  120.40    7.47
  -2  14   0    4.27    4.22
   0   7  -2   34.21    2.73
   0  13  -1   79.51    6.94
   1  10  -2    1.25    2.93
   1  13  -1    0.55    3.82
   2  10  -2  177.32    6.82
   3  10  -2  229.10    7.14
   4   8  -2   18.60    2.08
 -13   6   7    6.67    4.47
 -13   7   7   49.25    5.75
 -12   5   6    7.13    3.98
 -11   2   6    2.29    2.44
 -11   5   5   44.33    4.43
 -10   0   6   73.61    3.44
 -10   2   5    0.31    1.69
  -9   2   4   25.03    2.95
  -9   5   3    2.12    2.55
  -8  12   2    7.86    5.96
  -7   3   2  255.38    6.87
  -7   7   1   32.66    4.78
  -7   8   1  233.29    9.18
  -7   9   1    3.01    3.18
  -7  10   1   16.76    4.24
  -7  11   1   -0.11    4.94
  -6   4   1  176.31    6.01
  -6  13   1   12.46    5.23
  -5  12   0   -0.19    4.48
  -4   1   1    0.66    1.14
  -3  12  -1   46.21    6.16
  -3  14   0   15.09    4.98
  -2   4  -1  412.97    7.21
  -2  13  -1   87.85    7.48
  -1   3  -1 2372.33   14.10
  -1   8  -2   -0.18    2.52
  -1   9  -2   44.10    4.34
  -1  13  -1    0.83    3.25
   0   6  -2   21.62    2.13
   0  10  -2    0.76    2.52
   0  11  -2   10.29    3.95
   1  -2   1  132.43    3.08
   1   5  -2   12.98    1.48
   1  11  -2   68.77    5.30
   2  11  -2  114.16    6.16
   2  13  -1    0.09    2.59
   4   5  -2   35.56    1.50
 -13   5   7    5.55    3.93
 -12   4   6    5.90    3.01
 -11   4   5   17.67    3.57
 -11   8   4    4.52    4.20
 -11   9   4   20.50    5.92
 -10   4   4  212.70    7.77
 -10   8   3   11.67    4.49
 -10   9   3    5.46    5.02
  -9   4   3   10.92    3.14
  -8   2   3  255.89    6.59
  -7  12   1   16.79    5.11
  -6   8   0  761.52   15.56
  -6   9   0  203.03    8.73
  -6  10   0    7.08    3.52
  -6  11   0   -8.99    4.41
  -5   0   2 1840.32   10.97
  -5   2   1   33.72    2.47
  -5   5   0  644.75   11.27
  -5  13   0   11.03    4.88
  -4   7  -1   55.13    4.57
  -4   8  -1   51.24    4.42
  -4   9  -1  247.89    8.94
  -4  10  -1   80.46    5.89
  -4  11  -1   69.30    6.37
  -3   0   1   38.28    1.38
  -3   2   0  116.57    3.43
  -3   5  -1  729.68   10.97
  -2   9  -2  120.54    6.33
  -2  14  -1   10.25    5.11
  -1  -4   3 1107.15    9.75
  -1   7  -2  443.99    9.09
  -1  11  -2    8.96    3.98
  -1  14  -1   -0.39    4.17
   0  12  -2  114.99    7.20
   0  14  -1    2.06    3.13
   1  12  -2  131.21    7.25
   1  14  -1   34.93    5.21
   2  -2   1 3921.44   17.46
   2  12  -2   40.64    4.43
   3  11  -2   18.53    3.10
   5   7  -2    2.58    1.10
   5   8  -2  334.56    5.91
   6   1   0   -2.94    1.12
 -12   7   5   15.70    4.87
 -12   8   5   28.04    4.94
 -10   7   3   49.94    5.55
  -9   7   2   -3.88    3.49
  -9  10   2    7.41    4.01
  -9  11   2    0.44    4.34
  -8   0   4   54.31    2.67
  -8   9   1   10.19    4.60
  -8  10   1   31.12    6.02
  -8  11   1    1.75    4.65
  -6   1   2  258.58    5.28
  -6   7   0   63.83    4.80
  -6  12   0   12.45    4.23
  -6  13   0   16.49    5.47
  -4   3   0 1230.87   12.52
  -4   6  -1  222.85    7.21
  -4  12  -1    2.03    3.34
  -4  13  -1    7.50    5.31
  -3  14  -1    6.68    5.50
  -2   7  -2    0.48    2.53
  -2   8  -2  145.22    6.12
  -2  10  -2    7.40    2.91
  -2  11  -2    2.85    2.93
  -1   6  -2  119.92    4.52
  -1  12  -2   19.98    3.85
  -1  15  -1   -3.29    4.59
   0  -3   2  164.53    3.53
   0   2  -1  405.27    4.36
   0   5  -2 2249.97   16.08
   0  13  -2  178.86    8.86
   0  15  -1    8.83    4.83
   1  13  -2   26.28    4.44
   3  12  -2   19.78    3.53
   5   9  -2   24.42    2.26
 -13   7   6    0.91    3.47
 -12   3   6   11.38    2.97
 -12   6   5    3.30    3.62
 -11   1   6   13.44    2.33
 -11   3   5    1.42    2.72
 -11   6   4    8.89    3.18
 -10   3   4    7.17    2.87
  -9   6   2   44.30    4.80
  -8   4   2   34.84    3.36
  -8   8   1    1.94    2.94
  -8  12   1   23.55    5.61
  -7   9   0  417.93   12.60
  -7  10   0  133.92    8.49
  -7  11   0  123.07    8.61
  -6   6   0    1.97    2.31
  -5   4   0    5.16    1.66
  -5   8  -1   54.09    5.13
  -5   9  -1  142.79    7.22
  -5  10  -1   60.65    5.41
  -5  11  -1    0.58    3.26
  -5  12  -1   -0.31    4.80
  -3   4  -1  208.92    5.67
  -3   9  -2   32.15    4.67
  -3  10  -2   46.10    5.10
  -3  11  -2   27.48    5.00
  -2   1   0 1028.27    7.27
  -2  13  -2   31.08    5.68
  -1  13  -2    9.14    3.72
   1  -3   2  902.05    9.03
   1   4  -2  254.07    4.51
   2  13  -2   83.78    5.88
   3   4  -2  556.27    4.88
 -13   6   6    1.63    2.96
 -12   5   5   -1.57    3.34
 -11   5   4    5.42    3.61
 -11   9   3    3.07    4.75
 -10   5   3    5.01    3.55
 -10  10   2   -3.63    4.94
  -9   1   4   32.25    2.69
  -9   3   3   57.36    4.07
  -7   2   2    0.74    1.39
  -7   8   0  252.12    9.32
  -7  12   0   25.34    5.21
  -6   5   0  137.90    5.91
  -5  -5   6  251.79    4.42
  -5   7  -1  860.46   14.73
  -5  13  -1    4.99    4.02
  -4   5  -1  337.99    7.96
  -3   7  -2   54.32    4.13
  -3   8  -2   37.63    3.78
  -3  12  -2    4.45    3.31
  -2   3  -1  267.63    5.21
  -2   6  -2  113.41    4.62
  -2  14  -2    2.54    4.88
  -1   5  -2   34.85    2.49
  -1  14  -2   53.95    5.72
   0  10  -3    0.28    3.01
   0  11  -3    4.86    3.30
   0  14  -2    0.94    3.00
   1   8  -3  135.21    5.17
   1   9  -3   59.84    3.72
   1  10  -3    1.60    2.20
   1  11  -3    8.45    3.41
   1  14  -2   36.83    4.71
   2   8  -3  364.50    7.59
   2   9  -3   34.56    3.25
   2  10  -3  266.02    7.77
   4   2  -1    2.25    0.43
 -11   8   3    4.59    3.45
 -10   8   2   14.03    4.78
 -10   9   2    2.34    3.48
  -9   5   2   24.01    3.83
  -9  10   1   30.93    4.99
  -9  11   1   33.44    5.79
  -8   3   2   -2.10    2.13
  -7   0   3   34.63    2.03
  -7   7   0  161.79    7.12
  -6   9  -1    1.76    2.97
  -6  10  -1   43.02    4.93
  -6  11  -1  124.35    7.70
  -6  12  -1   -0.37    3.35
  -6  13  -1   25.10    6.02
  -5  -4   5    2.04    0.70
  -5   6  -1   12.33    3.18
  -4   9  -2   61.30    4.96
  -4  10  -2   -1.63    2.77
  -4  11  -2  186.37    8.60
  -4  12  -2   50.76    5.47
  -4  13  -2    7.35    4.66
  -3  -4   4   34.98    1.71
  -3  14  -2    7.03    5.45
  -2  15  -2   16.11    5.47
  -1   9  -3    1.70    2.87
  -1  12  -3    6.04    3.81
  -1  15  -2    3.56    5.09
   0   4  -2  175.14    4.10
   0   8  -3    6.17    2.13
   0  12  -3   10.97    3.80
   0  15  -2   33.30    5.98
   1  12  -3   75.81    5.59
   1  15  -2    3.86    4.22
   2   7  -3   11.53    1.84
   2  11  -3  538.89   11.32
   2  12  -3   54.24    4.61
   3   8  -3  614.45    9.06
   3   9  -3    1.32    1.41
   3  10  -3    3.14    2.13
   3  11  -3   39.13    3.54
 -13   7   5   12.56    4.88
 -12   4   5   -3.19    2.87
 -12   7   4   41.60    4.80
 -11   2   5   10.30    2.68
 -11   4   4    6.55    2.89
 -11   7   3   23.79    4.00
 -10   2   4   91.01    4.39
 -10   4   3  204.79    7.52
 -10   7   2   11.79    4.16
  -9  -2   6    5.66    0.91
  -9   8   1   18.52    3.87
  -8   1   3    1.01    1.49
  -8   5   1    1.06    2.94
  -8   9   0   -5.18    3.76
  -8  10   0    6.40    3.66
  -8  11   0   40.94    5.55
  -8  12   0    0.15    4.41
  -7   6   0   51.53    4.63
  -6   8  -1  166.19    7.46
  -5   3   0   10.23    2.05
  -5  10  -2  428.52   12.51
  -5  11  -2    4.03    4.53
  -5  12  -2    4.28    4.45
  -4   2   0  491.97    7.20
  -4   8  -2  116.27    5.97
  -3   6  -2   -0.52    1.88
  -2   5  -2   -1.34    1.29
  -2   9  -3    1.88    3.04
  -2  10  -3  250.48    8.70
  -2  11  -3   18.40    3.58
  -1   2  -1  137.30    3.09
  -1   8  -3   94.75    4.81
  -1  13  -3   16.32    4.71
   0   7  -3   81.41    3.84
   0  13  -3   -0.60    2.74
   1  13  -3   -2.64    3.18
   2  13  -3   49.07    4.70
   3  12  -3   30.74    3.58
   4   9  -3   47.80    2.84
   5   1   0  118.52    3.03
 -13   6   5   11.30    4.17
 -12   6   4    0.43    3.18
 -11   6   3   -0.87    2.55
 -10  -1   6   -0.43    1.16
 -10   6   2   26.62    4.48
  -9   2   3   70.80    3.83
  -9   4   2  114.46    5.63
  -9   7   1    5.81    3.03
  -8   8   0   25.47    4.00
  -7   3   1    8.00    2.11
  -7   9  -1   63.80    6.20
  -7  10  -1    1.66    3.31
  -7  11  -1   36.59    5.06
  -7  12  -1    1.98    3.69
  -6   4   0    0.76    1.74
  -6   7  -1   30.96    3.72
  -5   5  -1  129.28    5.50
  -5   9  -2  922.43   16.90
  -5  13  -2    1.27    3.65
  -4   4  -1  294.64    6.78
  -4   7  -2    4.55    2.37
  -3   3  -1 1153.18   11.48
  -3  10  -3   25.01    4.54
  -3  11  -3    8.30    4.25
  -3  12  -3    1.97    4.27
  -2   8  -3   27.92    3.70
  -2  13  -3    2.69    3.27
  -2  14  -3  194.07    9.93
  -1   4  -2   44.61    2.43
  -1   7  -3   26.91    2.57
  -1  14  -3   33.41    4.67
   0  14  -3   59.08    5.46
   1   6  -3   11.25    1.88
   1  14  -3   -0.11    3.48
   2   6  -3   79.38    3.11
   4   8  -3  312.25    5.90
 -12   8   3   33.84    5.79
 -12   9   3  101.57    7.62
 -11   8   2   51.07    5.76
 -11   9   2  124.49    8.01
 -10   9   1   76.01    7.12
 -10  10   1    5.63    4.13
  -9   6   1    2.52    3.45
  -9  11   0   76.11    7.82
  -7   8  -1   27.01    4.72
  -6  -5   7   33.18    1.98
  -6   6  -1    0.36    2.82
  -6  10  -2  297.57   10.89
  -6  11  -2   89.78    7.41
  -6  12  -2    4.17    4.92
  -6  13  -2   -2.01    5.30
  -5   8  -2   -2.26    2.42
  -4   6  -2  181.96    6.59
  -4  11  -3   -0.99    3.75
  -4  12  -3    5.43    4.30
  -3   5  -2  612.31   10.11
  -3   9  -3   33.30    3.84
  -3  14  -3    3.28    5.27
  -2   7  -3   36.22    3.62
  -2  15  -3   36.14    6.45
  -1  15  -3   12.09    4.90
   0   6  -3    4.55    1.41
   0  15  -3   20.98    5.00
   1  15  -3   -0.25    4.04
   2   0   0 3336.94   10.43
   2  14  -3    6.73    2.94
   4   4  -2    4.01    0.47
   4   7  -3  122.46    3.39
   5   5  -2    8.59    0.53
 -13   8   4   30.92    4.93
 -12   3   5    0.01    2.43
 -12   5   4   15.11    3.09
 -12   7   3   -0.31    3.43
 -11   3   4    1.47    1.81
 -11   5   3   46.13    4.20
 -10   0   5   16.34    1.96
 -10   3   3   27.19    3.43
 -10   5   2   95.37    5.90
 -10   8   1   15.37    3.75
  -9  -1   5   15.86    1.45
  -8   2   2   32.76    2.81
  -8   4   1    3.64    2.14
  -8   6   0    5.71    3.54
  -8  10  -1   50.03    6.39
  -8  11  -1    7.53    3.85
  -8  12  -1   94.37    7.79
  -7   1   2    9.20    1.67
  -7   7  -1    8.64    3.49
  -6   9  -2  134.95    7.46
  -5   7  -2   16.75    3.07
  -4   9  -3   48.52    5.20
  -4  10  -3  275.45    9.68
  -4  13  -3   -2.57    3.21
  -4  14  -3   -0.90    5.03
  -3   8  -3   24.73    3.26
  -2  -2   2  343.55    2.83
  -2   4  -2   97.17    3.87
  -1   6  -3  197.03    5.67
  -1  12  -4    5.42    3.98
   0  10  -4    6.39    3.14
   0  11  -4    6.90    2.70
   0  12  -4   44.04    4.88
   0  13  -4   29.94    4.58
   1   9  -4   75.74    4.48
   1  10  -4   47.97    3.79
   1  11  -4   -0.21    2.17
   1  12  -4    5.39    3.49
   2  10  -4   11.20    2.60
   2  11  -4   71.28    4.81
   3  -1   1 1104.66    9.34
   5   3  -1   21.79    0.92
 -13   7   4   79.20    6.13
 -11   7   2   11.27    3.32
 -10   7   1    1.44    3.78
  -9   3   2   52.46    3.85
  -9   5   1    2.69    3.14
  -9   8   0    1.29    3.03
  -8   9  -1    8.12    3.35
  -7  11  -2   83.14    7.36
  -7  12  -2   72.70    6.53
  -6   0   2   16.59    1.45
  -6   5  -1   30.86    3.53
  -6   8  -2    6.28    3.69
  -5   4  -1   19.90    2.61
  -5  10  -3    9.59    4.22
  -5  11  -3   29.36    5.31
  -5  12  -3   11.48    3.87
  -5  13  -3    6.00    3.91
  -4   8  -3   15.16    3.68
  -3   7  -3    7.09    2.93
  -2  -3   3  672.21    5.91
  -2   2  -1 3872.33   17.22
  -2   6  -3   15.69    2.59
  -2  10  -4  195.76    8.12
  -2  11  -4    7.73    3.72
  -2  13  -4    7.07    4.65
  -1   9  -4  353.64    9.39
  -1  13  -4    5.68    3.29
  -1  14  -4   13.07    4.79
   0  14  -4   29.87    4.89
   1   3  -2 7925.68   20.80
   1   5  -3  153.91    4.13
   1  13  -4  125.53    6.61
   1  14  -4  112.96    7.14
   2   9  -4   18.95    2.35
   2  12  -4  145.74    6.33
   2  13  -4  118.68    6.50
   3  10  -4   42.57    3.26
   3  11  -4  177.14    6.22
   5   9  -3   11.85    1.57
 -13   6   4    3.08    3.80
 -12   4   4   19.48    3.61
 -12   6   3   32.73    4.44
 -12   9   2    2.07    4.50
 -11   1   5    1.18    1.83
 -11   4   3   -3.10    2.67
 -11   6   2   24.27    4.42
 -11   9   1   -2.11    4.77
 -10   1   4   62.97    3.27
 -10  10   0    8.65    4.40
  -9   0   4   28.84    2.06
  -9   7   0    2.47    3.56
  -9  11  -1  116.05    8.76
  -8  -2   5   39.38    1.15
  -7   4   0    1.48    1.95
  -7   6  -1    1.23    3.37
  -7   9  -2   29.87    5.05
  -7  10  -2    4.91    3.50
  -6   7  -2   61.09    5.03
  -6  12  -3   17.65    5.04
  -6  13  -3   -5.10    4.24
  -5   2   0  372.18    6.70
  -5   6  -2  835.64   13.62
  -5   9  -3   15.19    4.33
  -4   3  -1   56.79    2.95
  -4   5  -2  240.66    6.68
  -3  11  -4    3.39    3.66
  -3  12  -4   11.18    3.50
  -2   9  -4   10.63    3.35
  -2  14  -4    0.09    3.39
  -2  15  -4   -0.72    5.20
  -1   8  -4  100.84    5.17
  -1  15  -4   12.81    4.17
   0   3  -2  168.33    3.54
   0   5  -3   60.58    2.90
   0   8  -4   87.74    4.40
   0  15  -4    9.97    3.53
   1   0   0   97.18    1.28
   1   8  -4  102.73    4.32
   1  15  -4    0.00    3.92
   2  -2   2    7.39    1.55
   2  -1   1 1424.58    9.33
   2   3  -2  183.29    2.67
   2   8  -4    3.29    1.86
   2  14  -4   -3.27    3.12
   3   9  -4  155.29    5.07
   3  12  -4  185.63    6.80
   3  13  -4   -0.75    2.35
   5   8  -3    1.10    1.07
 -13   8   3    8.03    4.51
 -12   8   2    5.41    4.29
 -11   8   1    4.73    4.24
 -10   4   2   52.26    3.98
 -10   6   1   12.07    3.13
 -10   9   0   17.00    4.13
  -8  -1   4  102.38    2.63
  -8   3   1   36.93    3.26
  -8   5   0    0.95    2.29
  -8  11  -2    4.28    4.83
  -8  12  -2   19.08    5.02
  -7   2   1    3.56    1.67
  -7   8  -2   33.10    4.60
  -6  -4   6    1.90    0.83
  -6  10  -3   28.74    5.32
  -6  11  -3  156.41    8.32
  -5   8  -3  160.44    7.49
  -4  -4   5  370.12    4.97
  -4   7  -3  166.54    6.54
  -4  11  -4  137.13    7.97
  -4  12  -4  373.73   12.19
  -4  13  -4   66.78    6.17
  -4  14  -4   -5.00    5.23
  -3   4  -2  270.54    6.27
  -3   6  -3   28.75    3.32
  -3   9  -4   40.79    4.76
  -3  10  -4  244.69    8.83
  -2   8  -4   44.91    4.15
  -1  -3   3    4.10    0.85
  -1   3  -2  887.51    8.88
  -1   5  -3   38.06    2.58
   0  -3   3  231.43    4.58
   0   7  -4    0.66    1.83
   3   8  -4  302.74    6.29
   4   1   0    0.47    0.74
   4   6  -3  239.14    3.88
   6   3   0  204.46    3.89
 -13   7   3   46.56    5.65
 -12   5   3   27.13    4.11
 -12   7   2   12.16    4.18
 -11   2   4    7.70    2.25
 -11   5   2    1.18    3.23
 -10   2   3   17.57    2.56
 -10   8   0   -1.09    2.81
  -9   1   3    4.70    1.76
  -9   4   1  113.20    5.36
  -9   6   0   -1.49    2.33
  -8   0   3    1.55    1.32
  -8  10  -2   29.99    4.58
  -7  12  -3   36.03    6.21
  -6   1   1   26.46    1.99
  -6   6  -2  189.63    7.23
  -6   9  -3  186.66    8.64
  -5   5  -2   25.00    3.27
  -5  12  -4    9.74    4.92
  -5  13  -4   18.67    5.76
  -4  10  -4    6.13    3.14
  -3   2  -1  347.81    5.80
  -2   5  -3    7.77    2.20
  -1  -2   2 4389.26   13.15
  -1   7  -4  116.77    5.16
  -1  12  -5   -3.22    3.78
  -1  13  -5   -0.99    3.81
  -1  14  -5   -3.46    3.61
   0  11  -5    1.02    3.29
   0  12  -5   16.90    3.90
   0  13  -5   29.82    4.53
   0  14  -5    3.38    3.57
   1  -2   2 1360.56    9.94
   1  11  -5   -2.71    2.89
   1  12  -5   -0.38    3.22
   1  13  -5    2.90    3.44
   2   7  -4    4.52    1.59
   3   5  -3   76.25    2.30
   4   9  -4   43.00    2.61
 -12   3   4   30.92    3.75
 -11   3   3  222.32    7.14
 -11   7   1   -0.15    2.70
 -10   5   1   57.54    4.77
 -10   7   0   -1.29    3.70
 -10  10  -1   16.95    5.65
  -9   8  -1    1.06    2.93
  -8   4   0   69.27    4.53
  -8   6  -1   27.41    4.27
  -8   9  -2    0.97    2.90
  -7   3   0    2.61    1.98
  -7   7  -2    0.87    3.16
  -7  10  -3   28.95    5.50
  -7  11  -3   31.81    4.80
  -5   3  -1   27.68    2.62
  -5   7  -3   56.81    4.76
  -5  10  -4   97.88    6.81
  -5  11  -4 1092.27   20.12
  -4   1   0  301.95    5.01
  -4   4  -2    0.81    1.92
  -4   6  -3    3.23    2.68
  -4   9  -4   95.99    5.88
  -3   8  -4    0.34    2.25
  -3  13  -5   84.11    7.24
  -2   3  -2  285.50    5.65
  -2   7  -4   11.89    2.70
  -2  11  -5    0.79    3.39
  -2  13  -5   26.68    4.50
  -2  14  -5    0.92    3.45
  -2  15  -5    1.27    4.98
  -1  10  -5    5.36    3.50
  -1  15  -5    5.71    3.84
   0  -2   2 9602.20   23.10
   0  10  -5    2.47    2.52
   0  15  -5    0.51    3.89
   1  -1   1  851.02    6.13
   1  10  -5    1.21    2.11
   1  14  -5   -1.59    2.71
   1  15  -5   15.64    4.18
   2  11  -5   34.69    3.58
   2  12  -5    1.38    2.07
   2  13  -5    4.67    3.18
   5   2   0    2.29    0.89
   5   7  -3  365.10    4.50
 -13   8   2   18.88    4.77
 -12   6   2   28.33    4.51
 -12   8   1   -2.31    3.86
 -11   6   1   16.83    3.81
 -11   9   0   17.42    4.30
 -10   3   2   69.92    4.39
 -10   9  -1    3.04    4.62
  -9   2   2   53.20    3.16
  -9   5   0  177.83    7.29
  -9   7  -1   -0.37    3.69
  -9  11  -2   16.94    4.99
  -8   1   2    1.73    1.60
  -7   9  -3    7.10    4.24
  -6   2   0  309.05    6.47
  -6   8  -3   13.71    3.26
  -6  11  -4   50.49    6.38
  -6  12  -4   13.90    4.12
  -6  13  -4   26.35    5.37
  -4   8  -4  232.26    8.50
  -4  13  -5    4.41    4.95
  -4  14  -5   78.95    7.80
  -3  -4   5    4.06    1.17
  -3   5  -3   25.55    2.52
  -3  11  -5    2.88    2.81
  -3  12  -5    1.88    3.13
  -2  10  -5    6.29    2.77
  -1  -1   1  315.90    1.91
  -1   9  -5    4.69    2.96
   0  -1   1  209.82    2.45
   0   4  -3 2507.83   15.74
   0   6  -4  140.32    4.81
   1   6  -4  154.87    4.67
   1   9  -5    0.55    1.77
   2  10  -5   15.12    2.44
   2  14  -5   -0.14    2.41
   3  11  -5    1.73    2.24
   3  12  -5   10.99    2.78
   3  13  -5   65.24    4.54
   4   8  -4   44.56    2.46
 -12   4   3   26.62    3.54
 -11   4   2   80.89    5.18
 -11   8   0    1.64    3.06
 -10   6   0    3.99    3.62
  -9   3   1   19.51    2.91
  -9   9  -2    2.78    4.64
  -8  11  -3    1.14    4.08
  -7  -4   7    0.21    0.87
  -6   5  -2  199.56    6.99
  -6   7  -3   17.16    4.09
  -6  10  -4   72.12    6.60
  -5   6  -3    9.03    3.39
  -5   9  -4   39.99    4.38
  -5  13  -5    0.27    5.05
  -4  -3   4  131.66    2.31
  -4   2  -1  242.27    5.32
  -4  11  -5    3.63    4.09
  -4  12  -5   11.81    3.81
  -3   3  -2  202.04    5.22
  -3   7  -4    1.56    2.20
  -3  10  -5  155.27    7.30
  -2   9  -5   27.53    3.51
  -1   4  -3  142.53    4.23
  -1   6  -4   16.84    2.13
   0   8  -5   47.64    3.80
   1   4  -3 1088.38    9.43
   2   9  -5    4.69    1.80
   3  10  -5   89.66    4.35
 -13   7   2   -0.62    4.01
 -12   5   2    1.79    2.88
 -12   7   1   -1.47    3.69
 -10   4   1   94.68    5.28
 -10   8  -1  106.77    6.80
  -9   6  -1    3.65    3.50
  -8   2   1   39.74    2.76
  -8   5  -1   -0.68    2.26
  -8  10  -3   -1.35    3.14
  -7   0   2  123.67    3.40
  -7   4  -1    5.07    2.21
  -7   8  -3    6.95    3.05
  -7  11  -4   21.06    5.63
  -7  12  -4    9.46    4.30
  -6   9  -4  156.96    8.18
  -5  -1   2    0.36    0.59
  -5   0   1  171.57    3.43
  -5   4  -2    2.00    1.48
  -5   8  -4    7.18    2.93
  -5  11  -5   50.08    5.93
  -5  12  -5   11.70    3.83
  -4   5  -3  763.95   12.02
  -4   7  -4   -0.04    2.92
  -4  10  -5  403.09   11.69
  -3   9  -5   40.93    4.16
  -2   4  -3  481.25    8.19
  -2   6  -4  140.36    5.34
  -2   8  -5   68.62    4.89
  -2  14  -6   11.57    4.80
  -2  15  -6    9.77    5.45
  -1   0   0  101.43    1.33
  -1   8  -5   93.45    4.84
  -1  12  -6   -2.08    3.31
  -1  13  -6    9.46    3.47
  -1  14  -6    0.15    3.17
  -1  15  -6    8.89    4.51
   0  11  -6  163.85    7.26
   0  12  -6   -0.61    2.51
   0  13  -6    2.18    2.69
   0  14  -6    0.23    2.73
   0  15  -6   -0.58    4.28
   1  12  -6   81.63    5.58
   1  13  -6    2.03    3.40
   1  14  -6   22.19    4.37
   2   4  -3 1096.14    8.39
   2   8  -5   15.94    2.35
   3   9  -5   61.19    3.48
   6   5  -1   -0.27    0.55
 -11   1   4   -2.27    1.72
 -11   5   1   22.72    3.74
 -11   7   0   58.04    5.08
 -11   9  -1   -0.91    4.71
 -10   7  -1   16.18    4.30
 -10  10  -2    8.90    4.21
  -9   4   0   81.37    5.11
  -9   8  -2    5.02    3.16
  -8   3   0   65.16    4.07
  -8   9  -3   11.16    3.63
  -7  -1   3  265.31    3.68
  -7   1   1    7.67    1.64
  -7  10  -4    2.05    4.11
  -6   6  -3  275.27    8.67
  -6  12  -5  133.95    8.79
  -5  -4   6   52.96    2.17
  -5  10  -5    6.70    4.40
  -4   9  -5   -0.60    3.62
  -3   6  -4    1.94    2.05
  -3   8  -5    1.70    3.04
  -3  12  -6   14.75    4.84
  -3  13  -6   14.64    3.92
  -2  11  -6    2.07    3.39
  -1  10  -6   23.26    3.86
   1  11  -6   21.78    3.15
   1  15  -6   14.20    3.56
   2  12  -6   -1.64    2.72
   2  13  -6   36.49    4.14
   2  14  -6   80.05    5.81
   4   7  -4   20.78    1.66
   5   9  -4   80.42    2.89
 -12   6   1    5.60    3.71
 -12   8   0   12.28    4.71
 -11   2   3   18.94    2.72
 -10   0   4  131.38    3.77
 -10   1   3    0.71    1.57
 -10   5   0   -1.32    2.24
 -10   9  -2    0.83    3.24
  -9   7  -2    4.64    3.58
  -8   6  -2   64.30    4.79
  -8  11  -4   -0.41    4.58
  -7   2   0   19.26    2.39
  -7   7  -3   28.09    3.77
  -7   9  -4    9.39    4.45
  -6  -3   5    0.14    0.43
  -6   8  -4   35.51    4.17
  -6  11  -5   27.11    4.57
  -5   5  -3   52.47    4.10
  -5   7  -4  250.79    8.37
  -4   3  -2   11.32    1.70
  -4   6  -4   -0.57    2.67
  -4  12  -6  119.07    7.84
  -4  13  -6  169.95    9.34
  -3   4  -3  391.87    7.78
  -3  11  -6   87.80    6.05
  -2   7  -5   27.20    3.53
  -2  10  -6   61.62    4.85
  -1   1  -1  840.58    6.13
  -1   5  -4  134.98    4.60
  -1   7  -5  205.07    6.53
   0   1  -1  220.11    2.52
   0   5  -4  460.08    7.72
   0   7  -5  102.53    4.41
   1   5  -4 2549.70   16.73
   1  10  -6   13.07    2.60
   2  10  -6   32.06    3.36
   2  11  -6    7.12    2.26
   3   8  -5   13.51    1.98
   3  12  -6    7.63    2.47
   3  13  -6   24.46    3.34
   6   4   0   -0.05    0.84
 -11   3   2   38.23    3.62
 -11   6   0   -0.46    2.43
 -11   8  -1   10.58    3.75
 -10   2   2   49.71    3.41
 -10   8  -2   -0.61    3.61
  -9   5  -1   16.24    3.50
  -9   9  -3   51.38    5.98
  -8   4  -1  151.17    6.19
  -8  10  -4   27.68    5.35
  -6  10  -5  120.87    7.25
  -5   9  -5   54.45    5.02
  -5  12  -6   63.96    6.84
  -5  13  -6    3.37    4.30
  -4   8  -5  351.88   10.08
  -4  11  -6   14.33    3.61
  -3  10  -6    6.10    2.99
  -2  -3   4 4252.73   17.37
  -2   0   0 3606.61   10.78
  -2   1  -1 1376.53    9.17
  -2   5  -4  189.08    5.71
  -2   9  -6   86.55    5.87
  -2  14  -7   63.94    6.99
  -1   2  -2 1309.14    9.82
  -1   9  -6   22.46    3.19
  -1  13  -7   19.96    4.67
  -1  14  -7    4.07    4.34
  -1  15  -7   11.84    5.21
   0   2  -2 9421.37   23.02
   0  13  -7    7.10    3.88
   0  14  -7    6.51    4.16
   0  15  -7    5.36    4.38
   1   9  -6    1.32    2.43
   2  -1   2 1935.93   12.35
   2   7  -5    2.49    1.61
   3   1   0  188.55    2.78
   3  11  -6   15.94    2.83
   4   5  -3   25.42    1.13
 -12   4   2   11.52    2.63
 -12   7   0    4.63    3.72
 -11   4   1   92.45    5.36
 -11   7  -1    6.80    3.69
 -10   3   1    5.91    2.39
 -10   6  -1   55.84    4.72
  -9   0   3   92.95    3.15
  -9   1   2   66.69    3.30
  -9   2   1   35.00    3.06
  -8   7  -3  178.86    8.16
  -7   3  -1  107.77    4.66
  -7   8  -4   -1.99    2.68
  -7  11  -5    5.41    3.65
  -6   5  -3  302.98    8.63
  -6   7  -4   58.94    4.72
  -6   9  -5   26.58    5.06
  -5   3  -2   55.15    3.36
  -5   6  -4  172.24    7.11
  -5   8  -5   11.54    4.09
  -5  11  -6   81.16    6.87
  -4   4  -3    5.90    1.66
  -4  10  -6   96.90    6.30
  -3   5  -4  625.93   10.72
  -3   7  -5  412.46    9.99
  -3   9  -6   18.67    4.32
  -3  13  -7   85.82    7.46
  -2   2  -2    9.34    1.58
  -1  12  -7   10.07    3.32
   0  12  -7   44.88    4.43
   1  12  -7    8.03    3.50
   1  13  -7    5.85    2.81
   1  14  -7    2.33    2.61
   1  15  -7    7.09    3.21
   1  16  -7    9.01    4.83
   2   9  -6   -0.53    2.15
   3  10  -6   16.30    2.66
   4   1   1  539.09    6.47
   5   8  -4  107.02    2.88
 -12   5   1  124.70    6.63
 -11   5   0   44.13    4.42
 -11   9  -2   18.61    4.43
 -10   4   0    1.43    2.84
 -10   7  -2    1.98    3.81
  -9   3   0    5.68    2.56
  -9   6  -2   48.20    4.48
  -9   8  -3   21.16    3.96
  -8   5  -2  124.26    5.95
  -7   4  -2  269.82    7.95
  -7  10  -5   24.19    4.42
  -6   1   0   86.76    3.29
  -6  11  -6  150.03    8.71
  -6  12  -6    0.07    3.70
  -5  10  -6   15.45    4.78
  -4   7  -5  161.89    6.81
  -4   9  -6    8.67    4.05
  -4  13  -7   52.86    6.10
  -3   1  -1 1083.44    9.15
  -3  12  -7    3.19    3.20
  -2   6  -5   59.91    4.03
  -2   8  -6   92.32    5.69
  -2  11  -7   -0.58    2.67
  -1   3  -3   33.96    2.12
  -1   6  -5  775.50   11.76
  -1   8  -6   41.58    3.70
   0   3  -3  235.05    4.55
   0   6  -5  480.86    8.77
   0   8  -6  221.79    6.97
   0  11  -7   19.72    3.39
   1   6  -5  153.94    4.89
   1  11  -7    9.96    2.74
   2  12  -7   44.68    4.40
   2  13  -7   17.79    3.03
   2  14  -7    1.78    2.49
   3   4  -3   40.42    1.48
   3   7  -5   88.92    3.41
   4   8  -5   10.24    1.75
   4  12  -6   -1.67    2.02
   5   3   0   91.01    2.52
   5   6  -3  141.92    2.02
 -12   6   0  164.42    7.93
 -12   8  -1    2.67    3.25
 -11   8  -2   85.35    7.09
 -10   5  -1   -2.50    3.12
 -10   9  -3   75.14    6.50
  -9  -1   4   13.68    1.14
  -9   4  -1   14.84    3.29
  -8   1   1  305.80    6.33
  -8   2   0   -0.50    1.78
  -8   6  -3    3.35    3.64
  -7   7  -4  265.57    9.33
  -7   9  -5    0.36    3.92
  -6   0   1   31.39    1.78
  -6   2  -1  288.47    6.41
  -6   6  -4   -0.34    3.26
  -6   8  -5   11.67    3.24
  -5   4  -3   62.50    3.84
  -5   7  -5    3.05    3.55
  -4   5  -4   94.90    4.77
  -4  11  -7   27.99    5.06
  -4  12  -7   16.91    4.15
  -3   0   0   17.84    1.05
  -3   2  -2  144.39    4.05
  -3   6  -5  136.85    6.04
  -3   8  -6  129.67    6.34
  -3  11  -7    0.58    2.92
  -2   3  -3  395.65    6.95
  -2  10  -7    8.23    3.58
  -1  10  -7    0.39    2.31
  -1  14  -8    6.95    4.88
   0  -2   3 6349.29   21.68
   0  14  -8   -0.11    3.66
   0  15  -8    7.86    4.30
   1   2  -2 4352.29   13.18
   1  10  -7   31.25    4.00
   2   8  -6   41.50    3.13
   2  11  -7   -1.54    1.87
   3   9  -6   31.91    2.60
   3  13  -7    0.54    2.70
   4   2   0  132.80    2.68
   5  10  -5    4.11    1.38
 -11   6  -1    1.11    3.14
 -10   8  -3   -4.12    4.09
  -9   7  -3   31.19    4.12
  -9   9  -4   -0.42    3.54
  -8   0   2    9.47    1.46
  -8   3  -1   16.32    2.85
  -8  10  -5    7.37    4.05
  -7   5  -3   19.01    3.24
  -7  11  -6    9.13    5.42
  -6  10  -6    2.26    3.18
  -5   5  -4   10.23    3.27
  -5   9  -6    0.57    2.86
  -5  12  -7    3.48    3.38
  -4   1  -1   92.60    3.19
  -4   6  -5   79.40    5.16
  -4   8  -6    5.65    2.76
  -3   3  -3  249.32    5.95
  -3  10  -7    9.55    3.28
  -3  13  -8    2.75    4.50
  -2   4  -4  465.84    8.43
  -2   7  -6   23.70    3.64
  -2  14  -8   24.12    4.71
  -1   4  -4    6.18    1.57
  -1   7  -6    1.78    2.16
  -1  12  -8    8.26    4.37
  -1  13  -8  114.69    7.04
   0   4  -4   49.73    2.64
   0   7  -6    6.34    2.13
   0  12  -8    4.09    3.45
   0  13  -8    8.92    3.17
   1  -1   2 1387.83    9.37
   1   3  -3    3.10    0.85
   1  13  -8   16.09    4.11
   1  14  -8   22.55    4.11
   1  15  -8   52.62    5.63
   2   0   1 1340.36    8.31
   2  10  -7    2.89    2.63
   3  11  -7   63.07    4.13
   3  12  -7    8.99    2.22
   4   6  -4  288.95    4.37
 -12   4   1    5.25    2.87
 -12   7  -1    9.04    3.47
 -11   2   2   27.59    2.96
 -11   3   1    0.84    2.51
 -11   7  -2    2.96    3.73
 -10   6  -2   93.92    5.88
  -9   5  -2   12.29    2.95
  -9   8  -4   14.61    4.72
  -8   4  -2    4.73    3.09
  -8   7  -4   -1.46    3.82
  -7   8  -5   79.96    5.90
  -7  10  -6   15.14    5.19
  -6  -1   2  341.91    3.96
  -6   7  -5    6.50    3.57
  -6   9  -6   -2.21    3.71
  -5  -3   5   78.99    2.11
  -5   8  -6  187.70    8.55
  -5  11  -7   12.20    3.80
  -4   2  -2    8.23    1.48
  -4   3  -3   12.02    2.26
  -4  10  -7   67.82    5.70
  -3   4  -4   62.85    3.52
  -3   7  -6    0.37    3.31
  -3   9  -7  123.93    7.15
  -3  12  -8   11.09    4.98
  -2   9  -7    3.71    2.63
  -2  12  -8    2.75    3.26
  -1  -2   3 1857.17   10.48
  -1   5  -5  126.78    4.95
   0   5  -5  620.73    9.63
   0  11  -8   23.89    4.41
   1   4  -4  985.67    9.82
   1   7  -6  203.16    6.02
   1   9  -7    7.42    2.35
   1  12  -8   86.31    5.77
   2  13  -8    0.56    3.07
   2  14  -8   34.67    4.54
   3   8  -6    4.72    1.84
   5   4  -1  132.49    2.24
   5   9  -5    1.66    1.12
   6   5   0   61.05    2.31
 -12   5   0   96.81    6.06
 -11   4   0   90.32    5.34
 -10   1   2  187.79    5.23
 -10   2   1   30.57    3.02
 -10   3   0   95.04    5.04
 -10   7  -3    2.03    3.91
  -9   6  -3    9.48    3.61
  -8   5  -3   52.08    4.86
  -7  -3   6   17.76    1.09
  -7   1   0    2.39    1.57
  -7   2  -1   71.69    3.85
  -7   3  -2  109.30    5.13
  -6   5  -4  142.52    6.64
  -6  11  -7    3.15    3.83
  -5   6  -5   11.12    2.89
  -5  10  -7   17.93    3.97
  -4   4  -4  179.47    6.14
  -4   7  -6   14.24    4.00
  -4   9  -7    4.53    4.13
  -4  12  -8    8.06    4.21
  -3   5  -5   90.39    4.95
  -3  11  -8   26.49    5.26
  -2   5  -5   13.61    2.39
  -2   8  -7  530.66   12.22
  -2  11  -8    2.12    3.03
  -1   8  -7  225.41    8.04
   0   8  -7  110.88    5.66
   1   5  -5  475.72    7.92
   1  11  -8   15.17    3.08
   2   7  -6   -0.27    1.69
   2   9  -7   27.37    2.92
   2  12  -8   19.92    3.52
   3   6  -5   91.56    3.23
   3  10  -7    2.61    2.20
   4   7  -5  151.86    3.88
   4  12  -7   -0.76    2.11
   5   7  -4    2.11    0.82
   6   6  -1   16.90    1.18
 -12   6  -1   31.32    4.76
 -11   5  -1   19.56    3.25
 -11   8  -3   -2.61    3.79
 -10   4  -1   69.05    4.53
  -9   2   0    7.82    2.38
  -9   3  -1   71.20    4.44
  -9   7  -4    4.75    3.78
  -9   9  -5    6.09    4.96
  -8  -1   3   16.96    1.26
  -8   8  -5   47.53    5.22
  -7   0   1    6.24    1.31
  -7   4  -3   99.28    5.53
  -7   9  -6   25.90    4.42
  -6   8  -6    8.18    3.30
  -6  10  -7   -0.74    4.46
  -5   3  -3  124.42    5.02
  -5   9  -7   14.29    4.63
  -4  -3   5   44.16    1.91
  -4   5  -5    4.80    2.89
  -4  11  -8    9.43    3.61
  -3   8  -7  177.59    7.82
  -3  10  -8    3.94    3.91
  -2   6  -6   -0.83    2.58
  -2  10  -8    3.41    2.72
  -1   6  -6   22.62    2.83
  -1  10  -8   22.53    3.48
  -1  13  -9    6.28    4.37
  -1  14  -9    6.49    3.84
   0   6  -6  106.27    4.79
   0  13  -9   65.81    6.16
   0  14  -9    3.51    3.31
   1  10  -8   20.57    3.75
   1  14  -9    0.28    3.75
   1  15  -9    3.29    4.15
   2  11  -8    5.16    2.82
   3  13  -8    8.42    2.85
   4  11  -7    4.59    2.18
 -12   7  -2   65.79    6.11
 -11   6  -2    4.04    3.32
 -10   0   3   31.02    2.15
 -10   5  -2    6.74    2.68
 -10   8  -4   -0.51    3.39
  -9   1   1   60.07    3.27
  -9   4  -2   10.55    3.44
  -8  -3   7  105.63    2.62
  -8   6  -4   58.52    4.92
  -7   5  -4    4.57    3.41
  -6   6  -5  179.38    7.45
  -5   4  -4   32.26    3.21
  -5   7  -6   13.62    3.21
  -5  11  -8    9.74    4.66
  -4   8  -7   23.85    4.37
  -4  10  -8   -4.59    4.12
  -3   6  -6  168.63    6.66
  -2  -2   3   16.85    0.99
  -2   9  -8   10.32    3.80
  -2  12  -9   20.38    4.90
  -1   9  -8   -3.29    3.36
  -1  12  -9   51.54    5.38
   0   9  -8    2.42    3.38
   0  12  -9    0.54    3.46
   1   6  -6    1.64    1.35
   1  13  -9    8.86    3.01
   2   4  -4    2.98    0.97
   2   8  -7   42.34    3.58
   2  10  -8   27.03    3.70
   2  14  -9   -2.79    3.17
   2  15  -9    6.21    3.96
   3   7  -6  194.78    5.28
   3   9  -7   66.67    3.76
   3  12  -8   15.25    2.57
   4   3  -1   32.55    0.99
   5  10  -6   13.62    1.92
 -11   7  -3    0.62    4.24
 -10   6  -3    4.84    2.82
  -9   5  -3   -1.13    2.97
  -9   8  -5    9.11    4.68
  -8   2  -1   18.70    2.64
  -8   3  -2   42.79    4.02
  -8   7  -5    7.76    4.06
  -7   8  -6   37.09    4.75
  -7  10  -7   23.84    5.08
  -6   2  -2  117.38    4.64
  -6   3  -3  322.08    8.15
  -6   7  -6   12.93    3.94
  -6   9  -7    0.58    3.17
  -5   0   0  163.64    3.61
  -5   5  -5   16.07    2.93
  -5   8  -7   -0.57    4.03
  -5  10  -8   -1.16    4.30
  -4  -2   3  230.84    1.99
  -4   6  -6    4.95    2.63
  -3   7  -7   17.84    4.10
  -3   9  -8   23.81    4.55
  -3  12  -9   36.91    5.10
  -2   2  -3  831.91    9.65
  -2   3  -4   26.76    2.69
  -2   7  -7   40.15    3.89
  -2  11  -9   42.45    5.68
  -1   3  -4  155.57    4.71
  -1   7  -7    0.13    2.27
   0   7  -7    1.14    2.08
   0  11  -9   51.82    5.30
   1   7  -7 1129.53   14.86
   1   9  -8   17.89    2.95
   1  12  -9   45.08    4.43
   2   0   2 1106.03    9.12
   2  13  -9    0.10    2.30
   3  11  -8   24.65    2.93
   4   2   1  284.25    4.72
   4  10  -7   92.58    4.05
   5   5  -2   11.49    0.55
   5   8  -5    8.18    1.19
 -12   5  -1    0.46    3.26
 -11   2   1   58.78    3.78
 -11   3   0  113.97    5.52
 -11   4  -1   10.92    3.29
 -10   7  -4   39.18    5.26
  -9   0   2    2.11    1.27
  -9   6  -4    2.42    3.53
  -8   1   0   46.94    3.09
  -8   4  -3   32.62    3.55
  -8   8  -6    5.67    4.45
  -7   9  -7   90.59    7.62
  -6  -3   6  156.27    3.24
  -6   1  -1  228.11    5.39
  -5   6  -6    7.25    3.73
  -4   7  -7   30.32    4.68
  -4   9  -8   -0.87    2.91
  -4  11  -9    1.07    4.83
  -3  -1   1    8.09    0.50
  -3   2  -3 1422.00   13.42
  -3   3  -4  225.03    6.08
  -3   4  -5   -0.33    2.43
  -3  11  -9   -2.30    2.88
  -2   4  -5   40.57    3.01
  -2   5  -6   52.22    4.12
  -2   8  -8    1.46    3.30
  -2  10  -9  139.79    7.83
  -1  -2   4  164.95    3.86
  -1   2  -3 2352.38   14.80
  -1   4  -5   25.55    2.41
  -1   5  -6   74.03    4.26
  -1   8  -8  133.27    6.77
  -1  10  -9   54.69    5.67
  -1  13 -10    0.24    4.74
   0  -1   2 6097.39   17.06
   0   3  -4  430.15    6.83
   0   4  -5 1651.77   15.09
   0   8  -8   33.50    4.02
   0  13 -10    8.52    4.16
   0  14 -10   16.77    4.05
   1  11  -9    3.61    2.63
   1  14 -10   14.58    4.25
   2   9  -8   12.64    3.22
   2  12  -9    1.30    2.28
   3   8  -7   -0.08    1.86
   3  10  -8    2.98    2.60
   3  13  -9   -0.99    2.60
   4  12  -8   36.96    3.51
   5   4   0    5.71    1.14
 -12   6  -2    2.63    3.97
 -11   5  -2   12.39    3.55
 -10   2   0   18.42    2.83
 -10   3  -1    8.77    2.90
 -10   4  -2    1.39    3.04
  -9   7  -5    9.41    4.60
  -8   5  -4   62.72    4.81
  -8   6  -5   15.99    4.20
  -7   3  -3   11.62    2.96
  -6   8  -7    2.15    3.17
  -6  10  -8   38.65    5.31
  -5  -3   6   49.18    2.23
  -5   7  -7   40.24    4.89
  -5   9  -8    1.01    3.05
  -4   2  -3  470.39    8.28
  -4   3  -4   24.30    2.69
  -4   4  -5   22.27    3.35
  -3   1  -2   20.95    1.73
  -3   5  -6   27.88    3.33
  -3   8  -8    8.41    3.04
  -2   1  -2 1889.84   12.34
  -2  12 -10   24.64    5.91
  -1   6  -7   63.05    4.59
   0   2  -3 6470.94   22.34
   0   5  -6   15.28    2.09
   0  12 -10  143.05    8.08
   1  10  -9    1.22    3.18
   1  13 -10    4.03    3.84
   2   7  -7  101.52    4.70
   2  11  -9   25.90    3.36
   2  14 -10    0.48    3.28
   2  15 -10    5.64    4.36
   3  12  -9   -0.98    2.76
   4   9  -7    7.00    1.90
   4  11  -8    0.64    2.22
   5   9  -6    9.65    1.56
 -11   6  -3   30.04    4.19
 -10   1   1   61.21    3.33
 -10   5  -3    0.84    2.39
  -9   2  -1    8.53    2.41
  -9   3  -2   10.77    3.13
  -9   4  -3   -2.05    2.75
  -8   0   1   73.12    3.00
  -7  -3   7    0.69    1.06
  -7  -1   2   84.83    2.25
  -7   1  -1  112.20    4.31
  -7   2  -2  671.49   10.87
  -7   4  -4   15.36    3.03
  -6   0   0   44.28    2.19
  -6   6  -6   32.14    4.02
  -6   9  -8    6.86    4.84
  -5   3  -4  115.91    5.36
  -5   4  -5   35.30    3.92
  -4   1  -2    3.07    1.16
  -4   5  -6   20.94    3.16
  -4   8  -8    0.38    2.81
  -4  10  -9    8.42    3.61
  -3   6  -7   -2.60    3.07
  -2   6  -7   86.59    5.02
  -2   9  -9   77.45    6.35
  -2  11 -10    2.47    4.18
  -1   1  -2 1374.62    9.46
  -1   9  -9    3.52    2.74
   0   6  -7   83.21    4.51
   0   9  -9   62.51    5.40
   1   3  -4  141.63    3.79
   1   4  -5  297.80    6.06
   1   5  -6   84.74    3.79
   1  12 -10   51.69    5.26
   2   2  -2  355.91    2.90
   2   8  -8   30.90    3.61
   2  10  -9    4.38    3.16
   2  13 -10   -1.42    3.27
   3   5  -5  361.29    5.82
   3   9  -8   29.91    3.27
   3  11  -9    8.78    3.05
   4   5  -4    1.78    0.79
   4   6  -5    5.57    1.17
 -11   7  -4   -2.00    3.15
 -10   6  -4   11.10    3.34
  -9   5  -4   13.55    3.76
  -9   8  -6    0.01    3.55
  -8   7  -6   81.71    6.19
  -7   6  -6   81.53    6.50
  -6   7  -7   -1.13    2.82
  -5   5  -6   59.16    5.19
  -5   8  -8   15.40    3.76
  -5  10  -9    3.88    3.84
  -4   6  -7    3.04    2.69
  -4   9  -9  101.11    7.56
  -3   7  -8   38.47    5.02
  -3   9  -9   13.92    3.60
  -3  11 -10    4.70    4.18
  -2  -2   4   89.90    2.67
  -2   7  -8    8.07    2.83
  -1   7  -8   20.26    3.28
   0   7  -8   96.00    5.23
   0  11 -10   20.66    3.81
   1   0   1   92.52    1.92
   1   6  -7  114.88    4.88
   1   9  -9   79.19    5.22
   1  11 -10  150.82    7.70
   2   1   0  133.96    1.93
   2  12 -10    1.67    3.10
   3   6  -6  588.67    8.50
   3   7  -7   18.02    2.47
   3  14 -10    5.17    3.32
   4  10  -8   -0.93    1.84
   5  10  -7    7.61    1.83
 -11   4  -2   38.34    4.23
 -10   7  -5   14.63    3.91
  -9   1   0    1.52    1.66
  -9   6  -5   -0.62    2.71
  -8   2  -2  480.96    9.89
  -8   3  -3    5.78    2.42
  -8   4  -4   52.37    4.77
  -8   5  -5   15.18    3.91
  -8   8  -7   51.14    5.84
  -6   2  -3  216.85    6.61
  -6   3  -4  118.05    5.40
  -6   8  -8   11.42    4.62
  -5  -1   1  194.99    3.04
  -5   6  -7    1.65    2.72
  -5   9  -9    3.62    4.62
  -4   7  -8    0.67    3.46
  -3   0  -1  135.71    3.19
  -3  10 -10   -4.24    4.20
  -2   3  -5  609.23   10.23
  -2   4  -6   12.53    2.95
  -2   8  -9    2.10    3.87
  -2  10 -10   17.07    3.99
  -1   4  -6  720.77   11.62
  -1   8  -9   11.66    3.74
  -1  10 -10   -2.04    2.88
   0  -1   3 1347.42    9.87
   0   8  -9  114.54    6.55
   0  13 -11    4.40    3.60
   1   7  -8  405.79    9.58
   1  13 -11    0.15    4.03
   1  14 -11   32.30    4.60
   2   5  -6  779.22   10.29
   2   9  -9    3.72    3.04
   2  11 -10   61.24    5.37
   3  10  -9   -1.29    2.36
   3  13 -10   25.26    3.47
   4   3   0  200.16    3.45
   4   8  -7   51.99    2.94
   4  12  -9   19.75    2.75
 -11   3  -1   51.21    3.95
 -11   5  -3   13.96    3.25
 -11   6  -4    5.77    4.41
 -10   0   2   61.52    2.84
 -10   3  -2   12.45    3.21
 -10   4  -3   25.24    4.18
  -9  -1   3   35.43    1.59
  -9   7  -6    9.37    3.86
  -8   1  -1   28.87    2.76
  -8   6  -6   15.40    4.67
  -7   0   0  608.97    8.13
  -6   1  -2  442.83    8.25
  -5   7  -8    6.53    4.07
  -4   3  -5   99.62    5.17
  -4   4  -6  109.92    5.83
  -4   8  -9   63.27    6.40
  -4  10 -10    4.19    3.53
  -3   2  -4  180.91    5.55
  -3   3  -5  117.53    4.99
  -3   4  -6    2.67    2.19
  -3   5  -7   14.13    3.81
  -3   8  -9   16.98    3.75
  -2   0  -1 1312.01    8.37
  -2   2  -4  116.96    4.37
  -2   5  -7   -2.96    2.09
  -2   6  -8   10.63    3.57
  -1   3  -5  259.69    6.33
  -1   5  -7    5.16    2.31
  -1   6  -8   18.31    3.65
  -1   9 -10    8.03    3.92
   0   1  -2 6074.47   17.44
   0   4  -6  414.80    8.44
   0   5  -7   84.40    4.75
   0  12 -11    3.18    3.24
   1   2  -3 1903.03   10.87
   1  10 -10   31.47    4.03
   1  12 -11    1.98    4.02
   2   4  -5  192.40    4.54
   2  13 -11   13.49    4.12
   2  14 -11    2.52    2.99
   3   8  -8   19.68    2.56
   3  12 -10    3.42    2.32
   4   9  -8    2.75    2.18
   4  11  -9   26.87    3.19
   5   7  -5   31.65    1.59
   5   8  -6  266.39    5.06
 -10   2  -1   28.32    3.33
 -10   5  -4    3.16    2.75
 -10   6  -5    9.28    4.53
  -9   0   1   62.71    2.91
  -9   3  -3   21.01    3.48
  -9   4  -4   -2.58    3.27
  -8   7  -7   34.67    6.03
  -7   2  -3  325.55    8.45
  -7   3  -4   -1.24    2.14
  -7   4  -5   71.98    5.04
  -7   5  -6   21.38    4.43
  -6   7  -8  466.43   13.95
  -5   0  -1  153.05    4.04
  -5   8  -9   -0.12    4.49
  -4   2  -4  263.22    6.93
  -4   5  -7    5.13    2.74
  -3   6  -8   55.70    4.76
  -3   9 -10   -0.77    3.04
  -2   7  -9  103.84    6.60
  -2   9 -10    7.25    3.40
  -2  11 -11    3.05    4.06
  -1  -1   2 5390.48   13.73
  -1   2  -4  192.22    4.92
  -1   7  -9    6.29    3.74
   0   3  -5    2.27    1.42
   0   6  -8   15.15    2.90
   0   9 -10  137.14    7.06
   0  11 -11   19.35    4.09
   1  11 -11    2.01    3.87
   2   3  -4 4241.48   17.74
   2   8  -9  680.59   12.93
   2  10 -10   15.88    3.19
   2  12 -11   21.38    4.45
   3   9  -9    6.08    2.32
   3  11 -10    9.34    2.61
   5   5  -1  220.04    3.41
   5   9  -7  114.83    4.00
  -9   2  -2   47.05    3.96
  -9   5  -5    2.67    2.77
  -9   6  -6    1.91    4.29
  -8  -1   2    4.90    1.08
  -7   6  -7   68.64    5.71
  -6  -1   1  248.46    3.89
  -6   8  -9   -0.85    4.79
  -5   4  -6  360.40    9.90
  -5   5  -7  161.88    7.37
  -4   6  -8   80.07    5.68
  -4   7  -9   12.60    4.40
  -4   9 -10    9.69    3.80
  -3   1  -3    2.82    1.72
  -3   7  -9   33.57    4.38
  -3  10 -11   -1.35    4.68
  -2   1  -3  469.18    7.23
  -2  10 -11   -2.39    4.48
  -1   8 -10    6.36    3.79
  -1  10 -11   -6.46    3.75
   0   7  -9    3.44    2.57
   1   0   2 4544.08   16.81
   1   4  -6  663.16    9.90
   1   5  -7   86.99    4.16
   1   6  -8   21.75    2.94
   1  13 -12    0.96    4.43
   2   9 -10  225.37    8.41
   2  11 -11   17.04    4.06
   2  14 -12    1.18    4.02
   3   6  -7   18.45    2.30
   3  10 -10   54.57    4.92
   3  13 -11   26.28    3.73
   4   7  -7   65.41    3.31
   4  10  -9   -0.23    1.61
   4  12 -10   -0.66    2.44
   5   5   0    2.30    1.07
   5   6  -4  112.85    1.89
 -11   4  -3   55.71    5.26
 -11   5  -4   12.85    4.28
 -10   1   0  121.05    4.72
  -8   0   0   11.66    1.96
  -8   3  -4   28.18    3.87
  -8   4  -5    6.15    2.78
  -8   5  -6   46.19    5.44
  -7   1  -2  119.48    4.69
  -7   7  -8    3.98    3.66
  -6   0  -1   16.94    1.89
  -6   3  -5  468.46   11.01
  -6   4  -6   87.92    5.60
  -5   6  -8  122.78    7.02
  -5   7  -9   57.65    6.27
  -3   8 -10    3.73    3.25
  -2   4  -7   -1.72    2.70
  -2   8 -10   51.08    5.12
   0   2  -4   21.40    1.83
   0   8 -10   16.02    3.33
   0  12 -12   -1.82    3.47
   1   3  -5  790.40    9.65
   1   7  -9   87.41    5.16
   1  10 -11    6.27    3.23
   1  12 -12   13.00    4.99
   2   1   1  403.17    4.63
   2  13 -12    1.86    4.04
   3   2   1  811.25    7.53
   3   5  -6  139.14    4.11
   3   7  -8   60.59    3.53
   3   8  -9  441.18   10.03
   3  12 -11   -0.38    2.26
   4   8  -8  282.10    6.90
   4  11 -10   -0.53    2.60
 -11   3  -2   -1.93    2.06
 -10   3  -3  159.78    7.12
 -10   4  -4   33.82    4.52
 -10   5  -5   42.63    5.48
  -9   1  -1   10.51    1.99
  -8   2  -3  122.97    5.46
  -8   6  -7    1.89    3.28
  -7   4  -6   16.46    4.05
  -6   2  -4   35.06    3.34
  -5   1  -3  122.21    4.52
  -5   8 -10  212.80   10.72
  -4  -2   4  246.76    3.47
  -4   3  -6   10.53    3.17
  -4   4  -7  440.50   11.44
  -4   5  -8   41.46    4.94
  -4   8 -10   17.81    4.14
  -3   3  -6   17.62    2.82
  -3   4  -7  350.01    9.56
  -3   5  -8   23.49    3.64
  -3   6  -9   10.68    4.32
  -3   9 -11    0.65    4.55
  -2   3  -6   38.75    3.37
  -2   5  -8   45.78    4.22
  -2   6  -9    1.86    3.53
  -2   9 -11    0.25    3.08
  -1  -1   3   58.35    2.15
  -1   0  -1   92.43    1.99
  -1   1  -3 1312.70   10.97
  -1   3  -6   36.35    3.42
  -1   4  -7   26.62    3.12
  -1   5  -8   52.88    4.29
  -1   6  -9    0.99    3.30
  -1   9 -11   -3.19    2.94
   0   4  -7  275.61    7.70
   0   5  -8   56.26    4.52
   0   6  -9   54.07    4.86
   0   9 -11    9.63    3.44
   0  11 -12    5.16    3.87
   1  11 -12   18.87    4.91
   2   1   2   18.58    1.43
   2   4  -6   35.08    2.69
   2   5  -7 1064.54   13.10
   2  10 -11    1.66    2.79
   2  12 -12   14.16    4.62
   3   9 -10  146.50    6.77
   3  11 -11    5.17    3.26
   4   5  -5    4.97    1.07
   4   9  -9   20.34    2.62
   5   8  -7  155.14    4.42
 -10   2  -2    4.78    2.67
  -9   3  -4   52.04    4.92
  -9   4  -5   10.00    3.61
  -9   5  -6   -1.62    3.90
  -8   1  -2   13.17    2.73
  -7  -1   1    7.75    1.31
  -7   0  -1  797.19   10.28
  -7   2  -4  267.57    8.29
  -7   3  -5    7.66    2.74
  -7   5  -7   46.07    4.91
  -7   6  -8   22.91    5.52
  -6   1  -3  728.72   11.37
  -5   5  -8  304.40   10.76
  -4  -2   5  378.88    5.42
  -4   2  -5  259.94    7.62
  -4   6  -9  206.68    8.97
  -3   2  -5  213.95    6.48
  -3   7 -10   19.26    5.10
  -2   2  -5  932.12   12.44
  -2   7 -10   39.22    4.71
  -1   2  -5  301.04    6.96
  -1   7 -10   -0.75    2.69
  -1  10 -12   -2.39    4.68
   0   3  -6  460.27    8.86
   0   7 -10   48.99    5.33
   1   5  -8   13.04    3.07
   1   6  -9   40.80    4.28
   2   8 -10    9.12    2.97
[truncated: 515,168 more chars]
