# Supplementary material for: Crystal structure of an aceto­nitrile solvate of 2-(3,4,5-triphen­ylphen­yl)acetic acid
Source: Acta Crystallogr E Crystallogr Commun. 2024 Oct 24;80(Pt 11):1198–201. doi: 10.1107/S2056989024009976 (PMC11660473; doi:10.1107/S2056989024009976)
Supplement: Supplementary file 2 [file e-80-01198-Isup2.hkl]

data_I                                                                          
_shelx_title ' fg0621_01_a.res in P-1'                                          
_shelx_refln_list_code          4                                               
_shelx_F_calc_maximum      108.19                                               
_exptl_crystal_F_000       428.00                                               
_reflns_d_resolution_high  0.7330                                               
                                                                                
loop_                                                                           
 _space_group_symop_operation_xyz                                               
 'x, y, z'                                                                      
 '-x, -y, -z'                                                                   
                                                                                
_cell_length_a    10.0737                                                       
_cell_length_b    11.1039                                                       
_cell_length_c    11.5835                                                       
_cell_angle_alpha 107.025                                                       
_cell_angle_beta  114.263                                                       
_cell_angle_gamma  93.898                                                       
                                                                                
_shelx_F_squared_multiplier     1.000                                           
                                                                                
loop_                                                                           
 _refln_index_h                                                                 
 _refln_index_k                                                                 
 _refln_index_l                                                                 
 _refln_F_squared_calc                                                          
 _refln_F_squared_meas                                                          
 _refln_F_squared_sigma                                                         
 _refln_observed_status                                                         
   1   0   0        103.69        113.44         0.86 o                         
   2   0   0       4044.77       4077.91        18.07 o                         
   3   0   0         23.56         20.81         0.41 o                         
   4   0   0        405.23        400.95         4.17 o                         
   5   0   0        182.29        184.54         1.99 o                         
   6   0   0         50.19         51.57         1.25 o                         
   7   0   0        732.59        732.64        15.16 o                         
   8   0   0         18.44         16.36         1.46 o                         
   9   0   0          0.09          0.87         2.29 o                         
  10   0   0         16.72         16.41         1.94 o                         
  11   0   0          3.17          3.67         2.02 o                         
  12   0   0          0.15          0.87         2.28 o                         
 -12   1   0          5.14          6.43         2.48 o                         
 -11   1   0          0.01          0.87         1.73 o                         
 -10   1   0        160.17        152.49         4.50 o                         
  -9   1   0          0.21          0.74         1.24 o                         
  -8   1   0         59.47         58.88         1.73 o                         
  -7   1   0          6.71          5.20         0.80 o                         
  -6   1   0        112.94        100.81         2.08 o                         
  -5   1   0         43.90         35.71         0.91 o                         
  -4   1   0        312.39        347.69         2.47 o                         
  -3   1   0        252.24        255.92         1.54 o                         
  -2   1   0       1204.17       1159.93         6.81 o                         
  -1   1   0        886.28        866.85         5.13 o                         
   0   1   0       1208.99       1150.84         9.53 o                         
   1   1   0       1692.83       1645.47        12.20 o                         
   2   1   0        153.95        150.13         1.44 o                         
   3   1   0        204.53        218.46         1.38 o                         
   4   1   0          0.27          1.17         0.49 o                         
   5   1   0        129.02        133.60         2.02 o                         
   6   1   0         24.55          9.80        13.64 o                         
   7   1   0        451.25        444.31         5.67 o                         
   8   1   0        348.52        359.53        10.63 o                         
   9   1   0        188.32        194.37         4.57 o                         
  10   1   0          1.08          1.16         2.03 o                         
  11   1   0          4.00          0.96         1.86 o                         
  12   1   0         28.10         25.07         3.52 o                         
 -12   2   0          8.70         15.18         2.32 o                         
 -11   2   0        123.26        136.45         3.53 o                         
 -10   2   0         19.21         24.12         1.51 o                         
  -9   2   0          8.41         10.86         1.24 o                         
  -8   2   0          0.02          0.38         1.03 o                         
  -7   2   0         21.45         23.70         1.28 o                         
  -6   2   0        333.93        357.80         2.64 o                         
  -5   2   0        422.47        457.11         2.83 o                         
  -4   2   0        531.48        572.42         3.35 o                         
  -3   2   0        136.47        132.62         1.03 o                         
  -2   2   0       8741.32       8475.10        31.49 o                         
  -1   2   0         86.41         83.19         0.71 o                         
   0   2   0        699.17        671.54         3.96 o                         
   1   2   0       4452.13       4392.77        11.57 o                         
   2   2   0        467.70        445.70         2.65 o                         
   3   2   0         11.61         16.39         0.74 o                         
   4   2   0        164.55        157.38         1.85 o                         
   5   2   0          1.33          1.37         0.63 o                         
   6   2   0        285.56        266.87        12.64 o                         
   7   2   0        200.16        185.21         3.48 o                         
   8   2   0          0.05          0.89         1.62 o                         
   9   2   0          0.95         -2.23         1.49 o                         
  10   2   0          6.12          4.74         1.88 o                         
  11   2   0          7.35          3.09         2.32 o                         
 -12   3   0         29.19         36.84         2.81 o                         
 -11   3   0        120.19        136.82         2.83 o                         
 -10   3   0        111.05        115.51         2.98 o                         
  -9   3   0          2.59          4.83         1.39 o                         
  -8   3   0         92.39         78.11         3.57 o                         
  -7   3   0          9.58          5.68         0.67 o                         
  -6   3   0        103.23         92.14         1.35 o                         
  -5   3   0         15.93          9.51         0.62 o                         
  -4   3   0       1329.47       1419.95         8.97 o                         
  -3   3   0       2792.43       2811.84        38.41 o                         
  -2   3   0        258.35        270.42         1.59 o                         
  -1   3   0       3694.03       3624.17        18.85 o                         
   0   3   0       2511.67       2495.34         8.51 o                         
   1   3   0        322.73        311.01         2.22 o                         
   2   3   0        602.85        654.93         4.41 o                         
   3   3   0        603.76        619.96         7.86 o                         
   4   3   0        233.78        235.44         2.47 o                         
   5   3   0        110.53        104.94         2.02 o                         
   6   3   0        251.52        244.87         4.06 o                         
   7   3   0         71.81         67.94         2.49 o                         
   8   3   0         22.09         26.51         2.19 o                         
   9   3   0          2.47          0.86         1.67 o                         
  10   3   0         78.29         76.12         3.27 o                         
  11   3   0          0.00          2.55         2.50 o                         
 -12   4   0         41.65         35.79         2.49 o                         
 -11   4   0        101.55        100.06         2.70 o                         
 -10   4   0          0.09         -0.87         1.48 o                         
  -9   4   0        105.28         95.34         2.34 o                         
  -8   4   0         91.23         75.40         1.44 o                         
  -7   4   0          3.88          2.94         0.62 o                         
  -6   4   0          0.00          0.38         0.44 o                         
  -5   4   0         11.32         10.41         0.89 o                         
  -4   4   0        329.80        332.48         4.20 o                         
  -3   4   0        246.34        250.11         1.96 o                         
  -2   4   0       3044.30       3087.43        26.93 o                         
  -1   4   0        106.15         90.76         1.50 o                         
   0   4   0       1597.54       1615.14         6.35 o                         
   1   4   0         52.33         50.09         1.51 o                         
   2   4   0       2959.04       3093.83        21.89 o                         
   3   4   0         34.70         27.13         0.88 o                         
   4   4   0         11.17         10.28         1.11 o                         
   5   4   0          2.28          5.33         1.02 o                         
   6   4   0          0.13          0.22         1.01 o                         
   7   4   0         76.27         86.52         2.94 o                         
   8   4   0          3.09          4.31         1.85 o                         
   9   4   0        216.36        227.94         9.13 o                         
  10   4   0          0.02          1.36         1.69 o                         
  11   4   0         47.04         41.72         5.17 o                         
 -12   5   0         91.66        103.66         3.28 o                         
 -11   5   0         51.49         48.24         2.31 o                         
 -10   5   0          2.55          0.50         1.30 o                         
  -9   5   0        228.69        213.74         3.39 o                         
  -8   5   0          0.00          0.48         0.60 o                         
  -7   5   0         12.53         15.74         1.02 o                         
  -6   5   0        139.72        146.97         3.45 o                         
  -5   5   0        706.55        718.39         9.31 o                         
  -4   5   0         29.40         30.81         1.27 o                         
  -3   5   0        964.05        969.21         4.33 o                         
  -2   5   0          6.00         11.49         0.84 o                         
  -1   5   0        103.94        107.31         3.38 o                         
   0   5   0          9.95         13.81         1.26 o                         
   1   5   0        134.92        144.33         4.51 o                         
   2   5   0        177.89        199.43         2.65 o                         
   3   5   0        605.99        637.97         4.76 o                         
   4   5   0         41.43         42.47         1.85 o                         
   5   5   0          1.19          4.14         1.11 o                         
   6   5   0         82.32         70.73         2.34 o                         
   7   5   0          2.96          2.49         1.78 o                         
   8   5   0        153.68        150.31         3.84 o                         
   9   5   0         68.59         75.66         3.25 o                         
  10   5   0         78.96         76.61         3.92 o                         
 -12   6   0        199.76        190.15         6.33 o                         
 -11   6   0          3.23          0.83         1.59 o                         
 -10   6   0          0.52          3.13         1.50 o                         
  -9   6   0          0.40          1.81         1.29 o                         
  -8   6   0          4.82          4.29         0.86 o                         
  -7   6   0         70.95         66.65         2.14 o                         
  -6   6   0          2.01         -0.02         1.27 o                         
  -5   6   0         75.77         67.27         2.77 o                         
  -4   6   0        876.32        919.50         7.40 o                         
  -3   6   0          4.37          2.43         0.59 o                         
  -2   6   0        426.46        435.54         3.84 o                         
  -1   6   0         55.11         47.45         1.65 o                         
   0   6   0        188.39        203.76         2.31 o                         
   1   6   0         49.74         49.80         1.51 o                         
   2   6   0          6.75         10.51         1.13 o                         
   3   6   0        244.70        249.51         3.81 o                         
   4   6   0         11.08         13.19         1.22 o                         
   5   6   0         53.82         50.79         3.01 o                         
   6   6   0         13.03          9.75         2.00 o                         
   7   6   0          0.34         -0.40         1.76 o                         
   8   6   0         13.72         15.62         2.44 o                         
   9   6   0          0.02          2.60         2.34 o                         
  10   6   0          8.81          8.18         4.00 o                         
 -12   7   0          8.95          6.11         2.51 o                         
 -11   7   0         58.73         67.06         2.75 o                         
 -10   7   0          0.25          0.00         1.49 o                         
  -9   7   0          4.20          4.88         1.52 o                         
  -8   7   0          6.99          4.95         1.10 o                         
  -7   7   0        155.18        174.18         3.60 o                         
  -6   7   0         65.54         70.76         2.44 o                         
  -5   7   0        345.62        355.93         4.40 o                         
  -4   7   0         71.58         82.17         1.27 o                         
  -3   7   0        414.50        409.55         3.88 o                         
  -2   7   0         30.62         22.05         1.43 o                         
  -1   7   0        176.67        174.73         5.38 o                         
   0   7   0         91.42         94.22         1.78 o                         
   1   7   0         10.71         12.31         1.15 o                         
   2   7   0         27.12         27.40         1.43 o                         
   3   7   0         76.00         81.77         2.79 o                         
   4   7   0        211.58        212.78         4.05 o                         
   5   7   0          9.76         12.11         2.84 o                         
   6   7   0         14.19         10.54         2.22 o                         
   7   7   0         23.00         24.42         2.85 o                         
   8   7   0          3.64          4.45         2.53 o                         
   9   7   0         26.54         20.11         3.75 o                         
 -11   8   0          4.18          3.45         1.82 o                         
 -10   8   0          0.08         -1.03         1.74 o                         
  -9   8   0          2.59          1.71         1.48 o                         
  -8   8   0         35.05         36.37         3.67 o                         
  -7   8   0        318.91        309.82         6.79 o                         
  -6   8   0        877.36        871.52         9.64 o                         
  -5   8   0          3.67          3.79         1.84 o                         
  -4   8   0        150.19        147.09         2.71 o                         
  -3   8   0         46.51         55.59         1.74 o                         
  -2   8   0         66.53         56.05         2.60 o                         
  -1   8   0          3.33         -0.23         1.49 o                         
   0   8   0         51.15         50.64         1.40 o                         
   1   8   0         17.92         22.72         1.37 o                         
   2   8   0         22.96         31.43         1.76 o                         
   3   8   0          3.23          4.24         1.32 o                         
   4   8   0        245.03        225.69         3.26 o                         
   5   8   0          2.44          2.49         1.74 o                         
   6   8   0         39.81         36.94         3.11 o                         
   7   8   0         51.41         56.74         4.23 o                         
   8   8   0         17.16         24.32         3.04 o                         
 -11   9   0         14.06         20.16         2.75 o                         
 -10   9   0         16.00         21.29         2.17 o                         
  -9   9   0         62.30         54.19         3.22 o                         
  -8   9   0          4.35          2.19         1.89 o                         
  -7   9   0        492.91        479.63         6.49 o                         
  -6   9   0        244.87        245.91         5.03 o                         
  -5   9   0         20.27         22.81         2.20 o                         
  -4   9   0         16.18         14.83         1.24 o                         
  -3   9   0        117.61        120.78         2.69 o                         
  -2   9   0         42.90         43.27         2.12 o                         
  -1   9   0         46.96         47.96         2.34 o                         
   0   9   0        269.88        260.93         4.42 o                         
   1   9   0         50.99         50.35         2.59 o                         
   2   9   0        154.15        140.05         3.81 o                         
   3   9   0          0.76          2.25         1.31 o                         
   4   9   0         18.29         17.70         1.40 o                         
   5   9   0         26.41         25.89         2.35 o                         
   6   9   0          2.72          3.27         2.45 o                         
   7   9   0         24.38         27.42         2.93 o                         
 -10  10   0         20.70         19.54         2.42 o                         
  -9  10   0          1.19          1.16         2.13 o                         
  -8  10   0          4.04          4.41         1.85 o                         
  -7  10   0        160.45        151.58         3.93 o                         
  -6  10   0          7.17          6.71         2.10 o                         
  -5  10   0          1.14          1.22         1.78 o                         
  -4  10   0         14.26         15.54         1.39 o                         
  -3  10   0         33.55         32.05         1.78 o                         
  -2  10   0         36.00         31.56         1.99 o                         
  -1  10   0         20.56         23.78         2.06 o                         
   0  10   0        230.51        219.47         5.28 o                         
   1  10   0         17.88         19.34         1.34 o                         
   2  10   0         29.04         25.89         1.65 o                         
   3  10   0         10.47         11.69         1.64 o                         
   4  10   0          1.32         -0.60         1.48 o                         
   5  10   0          1.26          0.60         1.89 o                         
   6  10   0         40.87         47.90         3.68 o                         
 -10  11   0         24.65         25.95         4.16 o                         
  -9  11   0        101.64         92.60         4.80 o                         
  -8  11   0         43.65         47.25         2.68 o                         
  -7  11   0        131.58        134.59         4.56 o                         
  -6  11   0          0.00         -2.17         2.28 o                         
  -5  11   0          6.57          4.12         1.92 o                         
  -4  11   0          0.64          0.89         1.69 o                         
  -3  11   0         58.08         55.59         2.03 o                         
  -2  11   0         33.46         30.93         2.35 o                         
  -1  11   0         57.27         58.81         3.20 o                         
   0  11   0          0.03          1.08         2.24 o                         
   1  11   0          0.62          0.74         1.93 o                         
   2  11   0        118.71        121.67         3.68 o                         
   3  11   0          0.12          0.29         1.91 o                         
   4  11   0          1.45          1.72         2.24 o                         
   5  11   0          5.11          9.71         2.68 o                         
  -8  12   0          0.23          2.25         2.43 o                         
  -7  12   0         40.51         42.28         2.96 o                         
  -6  12   0          8.33          8.77         1.93 o                         
  -5  12   0          0.41         -0.89         1.97 o                         
  -4  12   0         15.48         12.86         2.53 o                         
  -3  12   0          2.27          4.90         2.09 o                         
  -2  12   0          7.10          7.17         2.05 o                         
  -1  12   0          6.90          6.46         1.92 o                         
   0  12   0         14.66         18.40         2.88 o                         
   1  12   0          9.95         10.10         2.72 o                         
   2  12   0          0.12          0.74         2.04 o                         
   3  12   0          1.63          3.08         2.09 o                         
   4  12   0         45.58         57.09         5.32 o                         
  -7  13   0         12.45         16.52         3.61 o                         
  -6  13   0         21.98         21.54         2.74 o                         
  -5  13   0         12.23         10.65         2.54 o                         
  -4  13   0         37.34         37.19         2.99 o                         
  -3  13   0          0.00          0.51         2.22 o                         
  -2  13   0          5.37          6.20         2.25 o                         
  -1  13   0          0.73          2.28         2.12 o                         
   0  13   0          6.60          9.85         2.34 o                         
   1  13   0          2.03          0.75         2.13 o                         
   2  13   0          3.00          3.15         2.81 o                         
  -5  14   0         40.88         40.61         5.49 o                         
  -4  14   0         21.41         24.28         5.11 o                         
  -3  14   0         12.20         15.99         3.28 o                         
  -2  14   0          0.89          0.78         2.34 o                         
  -1  14   0          3.67          5.45         2.67 o                         
   0  14   0          0.76         -0.67         2.43 o                         
  -1 -14   1         32.84         42.66         3.47 o                         
   0 -14   1          0.86          0.20         2.36 o                         
   1 -14   1          0.24         -1.88         2.73 o                         
   2 -14   1         17.28         12.08         2.88 o                         
   3 -14   1          4.02          2.28         2.75 o                         
   4 -14   1          7.08          8.50         2.36 o                         
   5 -14   1         25.53         23.44         3.12 o                         
   6 -14   1          0.31         -2.20         5.06 o                         
  -3 -13   1         15.25         19.96         3.19 o                         
  -2 -13   1          0.00          0.07         1.68 o                         
  -1 -13   1          0.73          0.16         1.94 o                         
   0 -13   1         93.20         96.54         6.79 o                         
   1 -13   1          0.16         -1.60         2.04 o                         
   2 -13   1         89.47         94.01         5.05 o                         
   3 -13   1         28.79         27.48         2.95 o                         
   4 -13   1          5.22          5.83         1.88 o                         
   5 -13   1          8.84          9.12         1.95 o                         
   6 -13   1         22.08         28.74         2.89 o                         
   7 -13   1         19.91         20.07         5.93 o                         
  -5 -12   1         15.31         14.97         6.47 o                         
  -4 -12   1          0.02         -2.21         2.63 o                         
  -3 -12   1          1.74          2.24         2.14 o                         
  -2 -12   1         15.99         18.07         1.92 o                         
  -1 -12   1         36.43         40.79         2.32 o                         
   0 -12   1          5.70          6.53         2.00 o                         
   1 -12   1          3.04          1.24         1.84 o                         
   2 -12   1         84.61         82.97         4.97 o                         
   3 -12   1         48.84         48.06         3.48 o                         
   4 -12   1          0.17          2.46         2.26 o                         
   5 -12   1          0.14          0.79         2.06 o                         
   6 -12   1          3.11          3.77         2.08 o                         
   7 -12   1          4.03          5.89         2.28 o                         
   8 -12   1        106.72         97.43         6.50 o                         
  -6 -11   1          0.75         -2.20         5.99 o                         
  -5 -11   1         15.76         15.11         2.83 o                         
  -4 -11   1          5.72          3.20         1.90 o                         
  -3 -11   1          0.51          0.89         1.50 o                         
  -2 -11   1         17.95         16.94         1.92 o                         
  -1 -11   1         51.00         54.81         2.93 o                         
   0 -11   1        107.43        113.65         3.02 o                         
   1 -11   1         32.61         26.96         1.86 o                         
   2 -11   1         69.99         62.74         2.12 o                         
   3 -11   1        131.63        134.23         5.97 o                         
   4 -11   1         78.83         78.89         3.98 o                         
   5 -11   1          0.39          0.37         1.64 o                         
   6 -11   1        117.64        131.18         4.15 o                         
   7 -11   1         39.30         38.73         3.14 o                         
   8 -11   1         10.88          9.33         2.16 o                         
   9 -11   1        150.51        145.37         3.98 o                         
  -7 -10   1          5.28          3.28         2.56 o                         
  -6 -10   1          0.09         -2.18         2.01 o                         
  -5 -10   1         16.12         13.20         2.33 o                         
  -4 -10   1          8.18         11.47         1.66 o                         
  -3 -10   1          7.78          6.12         1.45 o                         
  -2 -10   1         77.94         77.09         2.18 o                         
  -1 -10   1        618.30        621.31         9.25 o                         
   0 -10   1         16.13         16.78         1.91 o                         
   1 -10   1        145.27        146.73         4.34 o                         
   2 -10   1          1.66          1.37         1.07 o                         
   3 -10   1        167.20        167.28         2.36 o                         
   4 -10   1         92.34         86.61         3.06 o                         
   5 -10   1         73.96         73.66         3.25 o                         
   6 -10   1         41.57         40.24         2.33 o                         
   7 -10   1          0.61          0.70         1.72 o                         
   8 -10   1         70.43         66.88         2.94 o                         
   9 -10   1          1.66          2.18         1.61 o                         
  10 -10   1         19.36         20.12         2.86 o                         
  -8  -9   1          0.08         -3.31         3.33 o                         
  -7  -9   1         22.60         23.18         2.63 o                         
  -6  -9   1          9.48          7.70         2.59 o                         
  -5  -9   1          1.12          2.71         1.31 o                         
  -4  -9   1          0.06          1.43         1.08 o                         
  -3  -9   1         93.30         86.57         2.68 o                         
  -2  -9   1       1355.05       1313.62        13.90 o                         
  -1  -9   1         39.11         39.45         1.25 o                         
   0  -9   1          3.63          5.91         1.87 o                         
   1  -9   1        175.78        179.65         3.75 o                         
   2  -9   1        668.41        652.97         6.32 o                         
   3  -9   1          7.74          5.68         1.41 o                         
   4  -9   1        262.69        250.13         6.77 o                         
   5  -9   1        152.13        158.94         3.23 o                         
   6  -9   1          2.19          3.10         1.54 o                         
   7  -9   1         90.58         84.89         2.96 o                         
   8  -9   1          5.04          6.95         1.59 o                         
   9  -9   1         30.32         32.51         2.67 o                         
  10  -9   1          7.56          8.49         1.87 o                         
  11  -9   1          0.46         -0.10         2.50 o                         
  -9  -8   1          2.60         -3.30         3.91 o                         
  -8  -8   1          9.46          8.74         2.96 o                         
  -7  -8   1         12.46         17.40         2.63 o                         
  -6  -8   1         51.58         44.91         3.57 o                         
  -5  -8   1         26.86         23.61         1.85 o                         
  -4  -8   1        191.62        192.00         3.47 o                         
  -3  -8   1         73.57         66.29         2.23 o                         
  -2  -8   1          4.13          2.56         1.28 o                         
  -1  -8   1         57.98         57.22         2.26 o                         
   0  -8   1         63.10         66.32         2.85 o                         
   1  -8   1         63.79         69.38         2.00 o                         
   2  -8   1          0.60          0.97         0.80 o                         
   3  -8   1        516.59        516.98         5.71 o                         
   4  -8   1         57.10         53.18         2.25 o                         
   5  -8   1         60.45         67.42         2.59 o                         
   6  -8   1        170.99        169.78         5.54 o                         
   7  -8   1         34.27         32.60         2.24 o                         
   8  -8   1         13.51         15.90         1.81 o                         
   9  -8   1          0.06          1.25         1.74 o                         
  10  -8   1        128.88        138.86         4.30 o                         
  11  -8   1          7.32          8.96         2.28 o                         
  -9  -7   1         41.92         48.10         3.42 o                         
  -8  -7   1          0.81          2.64         1.99 o                         
  -7  -7   1          3.46          3.73         2.09 o                         
  -6  -7   1         35.67         37.12         2.81 o                         
  -5  -7   1          1.12         -0.22         1.41 o                         
  -4  -7   1        313.31        320.63         5.02 o                         
  -3  -7   1         14.49         13.16         0.89 o                         
  -2  -7   1        864.49        859.77         6.99 o                         
  -1  -7   1        181.09        176.80         2.28 o                         
   0  -7   1          7.87         13.57         0.96 o                         
   1  -7   1         31.53         37.84         1.36 o                         
   2  -7   1        248.50        225.88         3.09 o                         
   3  -7   1        655.16        683.14         4.64 o                         
   4  -7   1         66.45         63.84         2.24 o                         
   5  -7   1        979.01        991.86        13.85 o                         
   6  -7   1         28.76         33.00         1.62 o                         
   7  -7   1         13.02         10.71         1.31 o                         
   8  -7   1          6.77          8.73         2.18 o                         
   9  -7   1          4.67          3.75         1.58 o                         
  10  -7   1         22.18         19.71         1.67 o                         
  11  -7   1          7.27          6.85         1.80 o                         
 -10  -6   1         18.13         26.36         2.75 o                         
  -9  -6   1         78.92         87.75         3.45 o                         
  -8  -6   1         10.49         10.27         1.92 o                         
  -7  -6   1         15.04         18.69         2.75 o                         
  -6  -6   1         22.53         20.46         1.32 o                         
  -5  -6   1         80.34         84.94         2.59 o                         
  -4  -6   1         23.07         17.83         1.12 o                         
  -3  -6   1        215.06        208.97         2.11 o                         
  -2  -6   1        104.81        104.40         2.06 o                         
  -1  -6   1          9.33         11.30         1.21 o                         
   0  -6   1        100.09        103.44         1.70 o                         
   1  -6   1        524.48        536.11         3.71 o                         
   2  -6   1        414.60        409.42         2.56 o                         
   3  -6   1         38.86         41.19         1.00 o                         
   4  -6   1        246.92        250.73         2.49 o                         
   5  -6   1         21.06         16.78         1.04 o                         
   6  -6   1          1.53         -0.11         1.14 o                         
   7  -6   1          0.43          1.22         0.65 o                         
   8  -6   1         31.22         33.16         1.79 o                         
   9  -6   1          2.60          2.02         1.22 o                         
  10  -6   1         63.51         66.26         2.56 o                         
  11  -6   1          0.02          0.62         1.50 o                         
 -11  -5   1         35.86         36.16         4.50 o                         
 -10  -5   1         79.88         85.40         3.98 o                         
  -9  -5   1          6.28          4.96         2.30 o                         
  -8  -5   1          4.44          4.47         2.64 o                         
  -7  -5   1          2.96         -0.54         2.40 o                         
  -6  -5   1          0.06         -0.48         0.80 o                         
  -5  -5   1        267.77        257.49         2.74 o                         
  -4  -5   1        815.04        807.52        10.12 o                         
  -3  -5   1         35.99         34.66         0.94 o                         
  -2  -5   1          3.47          2.63         0.99 o                         
  -1  -5   1       2075.23       2053.62        25.72 o                         
   0  -5   1        705.79        664.09        11.18 o                         
   1  -5   1        498.08        485.52         5.65 o                         
   2  -5   1        661.04        674.16         3.71 o                         
   3  -5   1        823.32        867.56         5.83 o                         
   4  -5   1        375.28        387.23         3.31 o                         
   5  -5   1        132.29        143.57         2.07 o                         
   6  -5   1         26.02         34.65         1.08 o                         
   7  -5   1         20.53         23.59         1.85 o                         
   8  -5   1          0.27          0.39         1.25 o                         
   9  -5   1         17.90         15.01         1.63 o                         
  10  -5   1          3.23          0.13         1.66 o                         
  11  -5   1         28.10         29.96         1.84 o                         
  12  -5   1          1.63         -0.60         2.26 o                         
 -11  -4   1         12.37         15.80         2.90 o                         
 -10  -4   1          7.98          7.86         2.17 o                         
  -9  -4   1         78.25         71.28         4.11 o                         
  -8  -4   1         88.38         92.16         2.93 o                         
  -7  -4   1         85.08         90.43         3.08 o                         
  -6  -4   1         69.14         61.74         2.13 o                         
  -5  -4   1        174.02        158.25         3.79 o                         
  -4  -4   1          4.36          4.90         0.98 o                         
  -3  -4   1        359.25        398.34         4.12 o                         
  -2  -4   1        283.93        270.51         4.86 o                         
  -1  -4   1         75.99         79.53         1.52 o                         
   0  -4   1         89.41         93.67         1.17 o                         
   1  -4   1        482.57        487.43         3.06 o                         
   2  -4   1        471.79        501.09         5.02 o                         
   3  -4   1        248.77        246.21         2.07 o                         
   4  -4   1        313.54        334.87         2.66 o                         
   5  -4   1         22.74         28.48         0.85 o                         
   6  -4   1        312.61        314.07         2.80 o                         
   7  -4   1          2.19          3.76         0.86 o                         
   8  -4   1        166.91        176.81         3.23 o                         
   9  -4   1         18.14         17.27         1.69 o                         
  10  -4   1         67.34         79.05         2.34 o                         
  11  -4   1         14.11         15.68         1.70 o                         
  12  -4   1          4.02          4.98         2.69 o                         
 -11  -3   1          0.33          0.37         1.95 o                         
 -10  -3   1         54.11         56.57         2.80 o                         
  -9  -3   1          5.09          5.49         1.72 o                         
  -8  -3   1         90.49         89.88         2.87 o                         
  -7  -3   1         53.76         53.87         2.51 o                         
  -6  -3   1        293.14        308.64         3.19 o                         
  -5  -3   1         24.08         26.31         1.14 o                         
  -4  -3   1         33.07         37.59         0.81 o                         
  -3  -3   1         28.54         29.68         1.17 o                         
  -2  -3   1        345.65        324.45         4.33 o                         
  -1  -3   1       6034.42       5969.09        23.99 o                         
   0  -3   1       2875.52       2674.06        27.93 o                         
   1  -3   1       2768.15       2749.25         9.51 o                         
   2  -3   1        313.04        308.47         1.98 o                         
   3  -3   1       1314.09       1346.80         5.32 o                         
   4  -3   1         59.23         62.18         1.04 o                         
   5  -3   1         28.37         32.26         1.28 o                         
   6  -3   1          2.86          3.33         1.15 o                         
   7  -3   1        123.74        120.23         2.42 o                         
   8  -3   1         13.58         15.45         1.41 o                         
   9  -3   1         87.19         89.78         2.21 o                         
  10  -3   1          9.39         10.69         1.45 o                         
  11  -3   1         64.14         70.05         2.83 o                         
  12  -3   1          3.47          1.88         5.01 o                         
 -12  -2   1         21.69         16.60         3.32 o                         
 -11  -2   1          0.69         -0.58         1.89 o                         
 -10  -2   1          5.88          6.56         1.91 o                         
  -9  -2   1        349.12        373.39         6.09 o                         
  -8  -2   1        131.13        130.93         3.46 o                         
  -7  -2   1        386.02        388.52         6.37 o                         
  -6  -2   1         90.96         95.57         1.94 o                         
  -5  -2   1        414.31        452.28         5.37 o                         
  -4  -2   1          3.63          3.52         0.35 o                         
  -3  -2   1        133.09        126.41         1.23 o                         
  -2  -2   1       1316.24       1262.94         8.78 o                         
  -1  -2   1       2978.05       2925.83         8.65 o                         
   0  -2   1        480.87        447.24         2.86 o                         
   1  -2   1        165.63        151.51         0.75 o                         
   2  -2   1       4502.95       4465.51         8.98 o                         
   3  -2   1        434.39        414.59         3.28 o                         
   4  -2   1        247.01        282.49         3.12 o                         
   5  -2   1         88.05         91.01         2.20 o                         
   6  -2   1        338.26        344.03         4.86 o                         
   7  -2   1         85.04         85.95         2.04 o                         
   8  -2   1         20.39         22.03         1.32 o                         
   9  -2   1         13.83         13.95         1.70 o                         
  10  -2   1         34.31         31.33         2.07 o                         
  11  -2   1         49.87         59.51         2.79 o                         
  12  -2   1          2.09          3.45         3.01 o                         
 -12  -1   1         15.05         19.80         2.66 o                         
 -11  -1   1         47.50         50.44         3.51 o                         
 -10  -1   1        114.86        109.24         3.04 o                         
  -9  -1   1          7.78          7.25         1.89 o                         
  -8  -1   1        386.26        385.26         5.52 o                         
  -7  -1   1          8.43          9.04         1.20 o                         
  -6  -1   1        282.69        288.93         2.67 o                         
  -5  -1   1        211.74        228.14         2.25 o                         
  -4  -1   1         10.42          8.63         0.60 o                         
  -3  -1   1          8.66          8.95         0.31 o                         
  -2  -1   1       1822.56       1704.67        15.11 o                         
  -1  -1   1        412.20        371.67         2.15 o                         
   0  -1   1        250.59        234.35         1.54 o                         
   1  -1   1        977.19        974.37         6.21 o                         
   2  -1   1       1630.78       1603.99         8.08 o                         
   3  -1   1       1216.38       1257.64         3.97 o                         
   4  -1   1        112.85        106.19         1.28 o                         
   5  -1   1          1.66          0.51         0.46 o                         
   6  -1   1        260.26        269.83         2.46 o                         
   7  -1   1        134.75        131.66         2.60 o                         
   8  -1   1         31.71         33.87         2.24 o                         
   9  -1   1         14.16         14.15         1.43 o                         
  10  -1   1          0.49          0.93         1.62 o                         
  11  -1   1         56.55         56.16         3.21 o                         
 -12   0   1         55.77         63.89         3.43 o                         
 -11   0   1          9.29          7.23         2.81 o                         
 -10   0   1         19.58         21.14         1.44 o                         
  -9   0   1         81.73         79.08         1.96 o                         
  -8   0   1         81.39         88.56         1.94 o                         
  -7   0   1          6.90          7.75         1.05 o                         
  -6   0   1         33.18         36.89         1.05 o                         
  -5   0   1        213.74        195.77         2.46 o                         
  -4   0   1        415.24        422.01         2.80 o                         
  -3   0   1         34.30         42.08         0.52 o                         
  -2   0   1       2136.80       2011.98         6.47 o                         
  -1   0   1        332.93        301.46         2.95 o                         
   0   0   1        419.49        414.58         4.95 o                         
   1   0   1        110.08        106.33         0.86 o                         
   2   0   1       1518.82       1539.27         5.19 o                         
   3   0   1        140.81        151.25         1.98 o                         
   4   0   1         13.41         14.60         0.89 o                         
   5   0   1        156.74        179.09         3.34 o                         
   6   0   1         15.87         20.55         0.92 o                         
   7   0   1        957.63        913.34         9.44 o                         
   8   0   1         37.46         37.85         2.71 o                         
   9   0   1          4.12          5.16         2.07 o                         
  10   0   1          0.01         -1.65         1.65 o                         
  11   0   1          2.37          2.47         1.74 o                         
 -12   1   1         26.90         21.72         2.68 o                         
 -11   1   1          0.42          1.60         2.49 o                         
 -10   1   1         76.21         70.77         2.53 o                         
  -9   1   1         66.70         67.98         1.76 o                         
  -8   1   1        339.72        347.98         5.10 o                         
  -7   1   1          6.51          7.23         0.74 o                         
  -6   1   1         33.52         31.39         0.89 o                         
  -5   1   1          2.54          1.43         0.53 o                         
  -4   1   1          0.16         -0.01         0.35 o                         
  -3   1   1       3178.89       3162.22        12.24 o                         
  -2   1   1       2793.25       2643.83         7.55 o                         
  -1   1   1        377.94        329.57         1.22 o                         
   0   1   1          6.33          9.97         0.39 o                         
   1   1   1         21.94         19.11         0.38 o                         
   2   1   1        490.58        466.78         1.96 o                         
   3   1   1         34.26         47.30         1.17 o                         
   4   1   1        579.58        612.42         4.92 o                         
   5   1   1        134.97        130.01         5.67 o                         
   6   1   1         66.81         68.05         6.04 o                         
   7   1   1        459.18        450.20         5.91 o                         
   8   1   1          8.95          6.90         3.71 o                         
   9   1   1        125.63        124.38         8.96 o                         
  10   1   1          4.47          2.24         1.66 o                         
  11   1   1          4.48          5.93         2.03 o                         
 -12   2   1          6.02          7.88         2.12 o                         
 -11   2   1         60.60         68.91         2.69 o                         
 -10   2   1         34.64         35.03         1.71 o                         
  -9   2   1         44.61         41.28         1.47 o                         
  -8   2   1         47.72         48.67         1.38 o                         
  -7   2   1          2.63          3.74         0.64 o                         
  -6   2   1         86.62         85.04         1.41 o                         
  -5   2   1         38.41         40.37         0.91 o                         
  -4   2   1        359.55        354.34         4.54 o                         
  -3   2   1       1026.95       1022.33         5.13 o                         
  -2   2   1        508.86        546.83         2.01 o                         
  -1   2   1       1278.23       1188.11         2.75 o                         
   0   2   1       3501.99       3552.60        10.57 o                         
   1   2   1         59.00         57.68         0.95 o                         
   2   2   1        193.87        182.99         1.42 o                         
   3   2   1        911.92       1023.28        15.05 o                         
   4   2   1        305.74        330.72         3.90 o                         
   5   2   1          0.02          0.92         1.28 o                         
   6   2   1         40.00         35.93         1.69 o                         
   7   2   1        369.46        352.38         5.62 o                         
   8   2   1         67.14         70.62         2.75 o                         
   9   2   1         13.80         14.33         3.21 o                         
  10   2   1         27.86         26.28         2.34 o                         
  11   2   1          0.00         -1.60         2.10 o                         
 -12   3   1          5.86          5.35         2.10 o                         
 -11   3   1          1.53          1.14         1.26 o                         
 -10   3   1          4.82          5.42         1.46 o                         
  -9   3   1         19.96         20.22         1.06 o                         
  -8   3   1         34.64         35.62         1.90 o                         
  -7   3   1          6.98          8.41         0.68 o                         
  -6   3   1          2.27          4.46         0.63 o                         
  -5   3   1        779.61        856.99         5.89 o                         
  -4   3   1        175.99        195.83         3.31 o                         
  -3   3   1        944.35       1059.56         3.95 o                         
  -2   3   1         19.04         15.21         0.55 o                         
  -1   3   1        103.54        116.34         1.07 o                         
   0   3   1          0.08         -0.04         0.48 o                         
   1   3   1        432.06        430.03         3.35 o                         
   2   3   1       1723.95       1880.41        13.89 o                         
   3   3   1       1526.25       1578.57         7.44 o                         
   4   3   1        249.06        247.14         5.17 o                         
   5   3   1         28.59         30.90         1.53 o                         
   6   3   1          1.94          1.71         1.23 o                         
   7   3   1         42.04         42.56         2.28 o                         
   8   3   1        240.22        229.53         4.16 o                         
   9   3   1          8.53         11.58         2.16 o                         
  10   3   1         40.50         43.75         2.96 o                         
 -12   4   1         12.90          8.86         1.79 o                         
 -11   4   1        110.33        107.39         3.09 o                         
 -10   4   1        116.37        117.25         2.90 o                         
  -9   4   1        145.29        142.90         3.41 o                         
  -8   4   1          5.22          3.27         0.71 o                         
  -7   4   1         19.15         17.64         0.84 o                         
  -6   4   1        193.23        191.81         2.91 o                         
  -5   4   1        238.07        258.26         3.56 o                         
  -4   4   1         15.33         17.03         1.03 o                         
  -3   4   1        328.04        332.79         4.19 o                         
  -2   4   1        424.66        420.36         3.15 o                         
  -1   4   1          3.00          7.09         0.71 o                         
   0   4   1          2.06          2.70         0.81 o                         
   1   4   1          1.48          1.58         1.20 o                         
   2   4   1         48.86         51.88         1.53 o                         
   3   4   1         23.57         21.63         1.87 o                         
   4   4   1        320.03        350.64         7.51 o                         
   5   4   1         18.71         26.52         1.69 o                         
   6   4   1        123.76        113.04         3.26 o                         
   7   4   1         18.93         23.82         2.18 o                         
   8   4   1          4.05          4.34         2.48 o                         
   9   4   1        131.94        151.61         6.26 o                         
  10   4   1         82.14         97.07         5.46 o                         
 -12   5   1        131.93        145.61         4.49 o                         
 -11   5   1         34.06         30.92         2.08 o                         
 -10   5   1         76.22         66.52         2.52 o                         
  -9   5   1          2.82          1.72         0.90 o                         
  -8   5   1          2.95          1.83         1.00 o                         
  -7   5   1         43.48         34.77         1.87 o                         
  -6   5   1         20.16         25.14         1.68 o                         
  -5   5   1       1899.03       1939.47        23.44 o                         
  -4   5   1        355.64        395.85         2.63 o                         
  -3   5   1        632.87        669.05         5.78 o                         
  -2   5   1         48.06         62.77         1.57 o                         
  -1   5   1        283.68        312.95         2.85 o                         
   0   5   1         19.10         18.28         1.10 o                         
   1   5   1        271.77        277.15         3.69 o                         
   2   5   1         81.25         77.75         2.73 o                         
   3   5   1        111.46        107.49         2.35 o                         
   4   5   1          1.21          0.99         1.09 o                         
   5   5   1         47.90         36.84         2.63 o                         
   6   5   1          5.14          2.17         2.16 o                         
   7   5   1         42.99         44.61         2.73 o                         
   8   5   1          5.95          8.55         2.85 o                         
   9   5   1        118.92        147.49         6.01 o                         
  10   5   1          3.14          1.39         3.46 o                         
 -12   6   1          6.34          6.16         2.27 o                         
 -11   6   1         24.43         24.57         2.03 o                         
 -10   6   1         10.18         11.26         1.75 o                         
  -9   6   1          3.74          1.99         0.96 o                         
  -8   6   1         65.96         52.99         1.90 o                         
  -7   6   1         75.21         75.29         3.07 o                         
  -6   6   1        121.14        122.02         3.25 o                         
  -5   6   1        468.74        487.05         2.72 o                         
  -4   6   1          0.41          1.51         0.73 o                         
  -3   6   1        410.77        427.68         4.25 o                         
  -2   6   1        478.29        489.83         3.63 o                         
  -1   6   1        108.41        101.73         2.18 o                         
   0   6   1          0.72          0.79         0.97 o                         
   1   6   1        680.68        676.52         8.62 o                         
   2   6   1          1.35         -0.23         1.27 o                         
   3   6   1        120.52        121.70         4.10 o                         
   4   6   1         19.62         20.03         1.60 o                         
   5   6   1         98.40         71.26         3.34 o                         
   6   6   1          4.32          0.18         1.93 o                         
   7   6   1          0.31          0.64         2.05 o                         
   8   6   1          0.11         -0.13         2.13 o                         
   9   6   1          2.63          2.30         2.64 o                         
 -12   7   1          5.13          0.61         1.94 o                         
 -11   7   1          0.48          0.09         1.49 o                         
 -10   7   1          0.23          2.61         1.74 o                         
  -9   7   1          6.20          5.97         1.16 o                         
  -8   7   1         21.14         23.95         2.87 o                         
  -7   7   1         29.89         34.55         2.23 o                         
  -6   7   1        137.81        145.62         4.19 o                         
  -5   7   1         95.29         86.85         3.04 o                         
  -4   7   1          9.85          9.83         1.04 o                         
  -3   7   1          1.51          1.53         0.83 o                         
  -2   7   1         34.70         29.13         1.68 o                         
  -1   7   1        609.96        589.56         4.32 o                         
   0   7   1        229.42        235.86         3.56 o                         
   1   7   1         84.80         84.41         2.32 o                         
   2   7   1         75.73         74.91         2.15 o                         
   3   7   1          5.21          3.90         1.43 o                         
   4   7   1         71.47         59.39         2.22 o                         
   5   7   1         18.43         16.14         2.28 o                         
   6   7   1         12.44          9.61         2.38 o                         
   7   7   1         35.27         34.61         3.22 o                         
   8   7   1         16.30         21.07         3.15 o                         
 -11   8   1          1.95          5.40         1.71 o                         
 -10   8   1         23.21         21.89         2.05 o                         
  -9   8   1         23.29         21.52         1.81 o                         
  -8   8   1          0.02          2.35         2.25 o                         
  -7   8   1        279.03        278.46         5.68 o                         
  -6   8   1         13.32         11.25         1.90 o                         
  -5   8   1         19.71         20.76         1.11 o                         
  -4   8   1        153.50        153.91         3.48 o                         
  -3   8   1        127.05        118.33         2.13 o                         
  -2   8   1        146.60        138.24         3.39 o                         
  -1   8   1        158.50        171.34         3.84 o                         
   0   8   1        243.60        226.41         3.39 o                         
   1   8   1        432.00        423.74         6.89 o                         
   2   8   1          1.20          1.73         1.21 o                         
   3   8   1         14.74         15.46         1.62 o                         
   4   8   1          3.74          3.21         1.22 o                         
   5   8   1         23.39         28.10         3.27 o                         
   6   8   1          0.06          1.17         2.50 o                         
   7   8   1         19.92         19.56         3.49 o                         
   8   8   1         44.38         50.13         4.84 o                         
 -11   9   1          0.00         -1.20         2.48 o                         
 -10   9   1         83.26         82.02         2.84 o                         
  -9   9   1          8.01          7.74         2.55 o                         
  -8   9   1          9.22          9.38         2.20 o                         
  -7   9   1          1.41          2.98         1.94 o                         
  -6   9   1         40.64         35.76         2.62 o                         
  -5   9   1          6.24          6.14         0.91 o                         
  -4   9   1         41.04         37.29         1.38 o                         
  -3   9   1        401.84        382.37         5.96 o                         
  -2   9   1         36.67         36.64         2.52 o                         
  -1   9   1        369.56        367.15         7.34 o                         
   0   9   1        191.96        188.66         3.88 o                         
   1   9   1        483.71        462.40         5.00 o                         
   2   9   1         11.16         10.89         1.66 o                         
   3   9   1         44.57         43.89         2.18 o                         
   4   9   1         15.91         16.27         2.05 o                         
   5   9   1         19.70         18.27         2.24 o                         
   6   9   1          0.11         -0.68         2.28 o                         
   7   9   1         36.82         41.81         6.76 o                         
 -10  10   1          2.39          3.04         1.81 o                         
  -9  10   1         35.70         35.10         3.07 o                         
  -8  10   1         46.82         43.33         2.96 o                         
  -7  10   1         18.70         20.70         2.34 o                         
  -6  10   1          0.90          0.35         1.58 o                         
  -5  10   1         21.86         21.76         1.32 o                         
  -4  10   1         30.25         32.95         1.94 o                         
  -3  10   1        316.85        300.25         4.66 o                         
  -2  10   1         35.60         34.26         2.24 o                         
  -1  10   1         58.69         56.33         3.71 o                         
   0  10   1        163.55        163.47         4.98 o                         
   1  10   1         14.21         11.52         1.68 o                         
   2  10   1         22.18         19.29         1.91 o                         
   3  10   1         45.79         45.33         2.20 o                         
   4  10   1         15.34         15.78         1.88 o                         
   5  10   1         25.69         30.84         3.57 o                         
   6  10   1         10.95          4.25         4.96 o                         
 -10  11   1          9.79          6.19         2.87 o                         
  -9  11   1         41.06         39.09         3.38 o                         
  -8  11   1         11.43          9.74         2.32 o                         
  -7  11   1          1.57          1.93         2.47 o                         
  -6  11   1          5.52          6.77         2.09 o                         
  -5  11   1          4.24          4.55         1.91 o                         
  -4  11   1        249.80        247.42         5.67 o                         
  -3  11   1          5.67          4.24         1.47 o                         
  -2  11   1         27.56         25.95         2.22 o                         
  -1  11   1         48.08         45.68         2.83 o                         
   0  11   1          6.04          8.48         3.18 o                         
   1  11   1        156.72        165.84         4.33 o                         
   2  11   1         20.29         20.27         2.35 o                         
   3  11   1         11.47         11.62         2.10 o                         
   4  11   1         46.40         56.41         3.37 o                         
   5  11   1          0.36         -2.80         3.89 o                         
  -8  12   1         26.42         31.00         3.85 o                         
  -7  12   1         21.81         22.87         2.83 o                         
  -6  12   1         15.06         18.37         2.40 o                         
  -5  12   1         12.47          9.63         2.29 o                         
  -4  12   1          4.27          0.67         2.24 o                         
  -3  12   1          0.34         -0.67         2.52 o                         
  -2  12   1         41.26         41.23         3.60 o                         
  -1  12   1          8.56          8.60         2.16 o                         
   0  12   1         10.72         10.26         2.88 o                         
   1  12   1         15.27         17.83         2.65 o                         
   2  12   1         18.32         18.75         3.01 o                         
   3  12   1         44.68         59.93         4.09 o                         
  -6  13   1         11.80         10.93         2.53 o                         
  -5  13   1         30.86         33.94         3.00 o                         
  -4  13   1          0.02         -0.58         2.63 o                         
  -3  13   1          0.70          4.04         2.95 o                         
  -2  13   1          3.30          6.21         2.31 o                         
  -1  13   1          2.09          3.47         3.41 o                         
   0  13   1         34.80         34.00         3.54 o                         
   1  13   1         44.84         49.07         4.29 o                         
  -4  14   1          4.20          4.33         4.11 o                         
  -3  14   1         18.85         15.05         3.86 o                         
  -2  14   1          4.72          5.07         2.98 o                         
  -2 -14   2          2.77          4.66         2.49 o                         
  -1 -14   2         43.47         44.95         2.72 o                         
   0 -14   2          0.85          0.53         1.89 o                         
   1 -14   2         70.95         63.10         3.12 o                         
   2 -14   2          3.03          3.49         2.08 o                         
   3 -14   2          4.18          3.61         2.45 o                         
   4 -14   2          7.63          8.84         2.32 o                         
   5 -14   2         22.72         22.93         3.82 o                         
   6 -14   2          8.74          3.95         4.02 o                         
  -4 -13   2          4.90          4.66         3.19 o                         
  -3 -13   2          2.13          4.14         2.05 o                         
  -2 -13   2        108.08        110.43         4.70 o                         
  -1 -13   2         26.09         28.90         2.02 o                         
   0 -13   2        171.85        187.39         4.64 o                         
   1 -13   2         14.33         10.15         1.53 o                         
   2 -13   2         29.47         31.79         2.23 o                         
   3 -13   2         25.62         26.72         3.03 o                         
   4 -13   2          3.87          3.85         1.93 o                         
   5 -13   2          0.66         -0.19         1.66 o                         
   6 -13   2          0.24         -2.00         1.94 o                         
   7 -13   2         42.30         43.15         4.46 o                         
  -5 -12   2          9.04          8.60         2.80 o                         
  -4 -12   2          9.47          6.05         2.07 o                         
  -3 -12   2         22.91         25.63         2.48 o                         
  -2 -12   2         49.94         46.20         2.64 o                         
  -1 -12   2        163.95        171.54         3.66 o                         
   0 -12   2        123.79        132.44         3.50 o                         
   1 -12   2         19.76         21.00         2.13 o                         
   2 -12   2         61.48         59.19         2.89 o                         
   3 -12   2          0.92          1.81         1.48 o                         
   4 -12   2         61.61         66.38         2.97 o                         
   5 -12   2          1.39          1.21         1.65 o                         
   6 -12   2          1.72          1.71         1.98 o                         
   7 -12   2         88.03         87.48         3.90 o                         
   8 -12   2         18.86         16.72         3.18 o                         
  -6 -11   2         13.41         11.17         6.13 o                         
  -5 -11   2          8.12          5.48         2.15 o                         
  -4 -11   2          0.11         -0.45         1.75 o                         
  -3 -11   2         28.66         24.83         2.40 o                         
  -2 -11   2        124.29        123.00         2.72 o                         
  -1 -11   2         75.42         72.70         2.69 o                         
   0 -11   2         16.69         16.78         1.93 o                         
   1 -11   2         11.49         11.50         1.59 o                         
   2 -11   2          0.10          1.43         1.88 o                         
   3 -11   2         28.44         31.69         1.99 o                         
   4 -11   2        213.39        212.04         4.29 o                         
   5 -11   2          2.28          2.05         1.74 o                         
   6 -11   2         86.83         89.77         4.53 o                         
   7 -11   2         97.46         86.81         3.79 o                         
   8 -11   2          4.93          7.09         1.72 o                         
   9 -11   2         11.35         18.16         3.00 o                         
  -8 -10   2          0.28          0.35         4.86 o                         
  -7 -10   2         48.78         50.51         3.60 o                         
  -6 -10   2          0.01          1.19         1.86 o                         
  -5 -10   2          5.01          5.87         1.78 o                         
  -4 -10   2         83.04         78.82         3.02 o                         
  -3 -10   2        260.35        255.67         4.18 o                         
  -2 -10   2        204.26        197.56         3.00 o                         
  -1 -10   2          0.71          1.18         1.49 o                         
   0 -10   2          0.14         -0.58         1.72 o                         
   1 -10   2         12.66         12.17         1.08 o                         
   2 -10   2          4.03          5.02         1.99 o                         
   3 -10   2         57.23         56.95         2.54 o                         
   4 -10   2          0.11         -0.57         1.45 o                         
   5 -10   2        469.12        483.28         7.67 o                         
   6 -10   2        340.61        331.88         9.55 o                         
   7 -10   2          3.95          4.95         1.77 o                         
   8 -10   2         32.33         31.29         2.08 o                         
   9 -10   2          8.70          7.74         2.37 o                         
  10 -10   2          8.80          6.11         4.08 o                         
  -8  -9   2         50.60         55.10         3.29 o                         
  -7  -9   2          0.40         -0.92         2.05 o                         
  -6  -9   2          2.09          1.52         1.86 o                         
  -5  -9   2         34.60         30.08         1.71 o                         
  -4  -9   2        305.67        316.15         4.66 o                         
  -3  -9   2         75.84         62.98         1.45 o                         
  -2  -9   2        108.18        106.64         2.09 o                         
  -1  -9   2         50.60         46.68         2.13 o                         
   0  -9   2         22.58         23.67         1.97 o                         
   1  -9   2         51.40         46.06         1.72 o                         
   2  -9   2        119.74        134.61         4.42 o                         
   3  -9   2         36.86         35.80         1.46 o                         
   4  -9   2         76.04         72.53         1.84 o                         
   5  -9   2       1045.24       1077.22         8.49 o                         
   6  -9   2        151.55        154.24         3.58 o                         
   7  -9   2         35.51         36.44         1.96 o                         
   8  -9   2          2.20          1.14         1.19 o                         
   9  -9   2          1.74          3.31         1.73 o                         
  10  -9   2          2.61          4.37         1.66 o                         
  -9  -8   2         23.69         33.83         3.02 o                         
  -8  -8   2          8.53         10.07         2.25 o                         
  -7  -8   2          3.30          5.15         2.52 o                         
  -6  -8   2         24.83         24.44         2.01 o                         
  -5  -8   2        435.04        409.32         6.26 o                         
  -4  -8   2         37.69         38.08         2.34 o                         
  -3  -8   2         34.42         40.64         1.05 o                         
  -2  -8   2         56.54         60.74         1.70 o                         
  -1  -8   2         18.42         18.32         1.25 o                         
   0  -8   2          3.18          2.98         0.94 o                         
   1  -8   2          2.34          0.87         0.91 o                         
   2  -8   2        169.37        171.78         2.88 o                         
   3  -8   2         36.64         42.16         1.24 o                         
   4  -8   2        124.02        133.02         2.79 o                         
   5  -8   2          3.66          3.93         1.54 o                         
   6  -8   2          9.21         10.50         1.57 o                         
   7  -8   2         33.19         37.90         1.77 o                         
   8  -8   2          2.36          3.77         1.67 o                         
   9  -8   2          5.87          5.22         1.60 o                         
  10  -8   2          0.20          1.66         1.59 o                         
  11  -8   2         92.57        105.50         4.66 o                         
 -10  -7   2        116.32        133.52         6.53 o                         
  -9  -7   2          2.74          2.20         2.05 o                         
  -8  -7   2          3.39          3.38         1.79 o                         
  -7  -7   2          8.76         13.58         2.27 o                         
  -6  -7   2        374.04        371.12         5.30 o                         
  -5  -7   2          4.10          3.86         0.68 o                         
  -4  -7   2         23.35         23.64         1.02 o                         
  -3  -7   2        727.74        735.30         8.08 o                         
  -2  -7   2         59.90         63.13         1.62 o                         
  -1  -7   2        173.21        163.32         1.81 o                         
   0  -7   2         41.80         40.62         1.13 o                         
   1  -7   2        463.64        502.97         4.49 o                         
   2  -7   2          0.53          0.20         0.43 o                         
   3  -7   2         58.42         61.09         1.29 o                         
   4  -7   2          2.92          5.42         1.10 o                         
   5  -7   2         28.27         27.09         1.35 o                         
   6  -7   2         61.01         63.09         1.48 o                         
   7  -7   2          0.37          0.55         1.32 o                         
   8  -7   2          8.40          7.08         1.43 o                         
   9  -7   2          5.45          3.20         1.36 o                         
  10  -7   2          4.41          2.28         1.61 o                         
  11  -7   2          6.19          9.19         1.93 o                         
 -10  -6   2         64.68         66.42         3.38 o                         
  -9  -6   2          7.45          5.98         2.19 o                         
  -8  -6   2         32.59         32.86         2.62 o                         
  -7  -6   2        177.42        179.78         3.79 o                         
  -6  -6   2         18.29         19.97         1.91 o                         
  -5  -6   2        274.95        251.63         7.20 o                         
  -4  -6   2          3.44          3.66         0.55 o                         
  -3  -6   2        528.53        565.02         4.66 o                         
  -2  -6   2         33.33         34.59         1.10 o                         
  -1  -6   2       1654.16       1745.22         9.84 o                         
   0  -6   2         17.62         20.71         1.15 o                         
   1  -6   2        141.13        134.55         1.49 o                         
   2  -6   2        123.80        131.79         1.50 o                         
   3  -6   2          0.47         -0.34         0.82 o                         
   4  -6   2        199.28        204.93         2.78 o                         
   5  -6   2        938.43        955.30         6.99 o                         
   6  -6   2        215.78        205.35         3.40 o                         
   7  -6   2        313.72        305.40         4.14 o                         
   8  -6   2         81.02         72.98         2.23 o                         
   9  -6   2         59.92         60.24         2.29 o                         
  10  -6   2        111.34        117.30         3.23 o                         
  11  -6   2          2.16          1.33         1.67 o                         
 -11  -5   2          8.67          3.70         3.22 o                         
 -10  -5   2          0.62          1.68         2.54 o                         
  -9  -5   2         81.38         86.04         5.55 o                         
  -8  -5   2          0.15          0.01         2.65 o                         
  -7  -5   2         24.85         23.42         1.40 o                         
  -6  -5   2        244.98        231.38         5.59 o                         
  -5  -5   2         12.36         12.05         0.67 o                         
  -4  -5   2         44.93         42.01         0.94 o                         
  -3  -5   2        299.14        364.54         3.57 o                         
  -2  -5   2       2777.73       2827.32        27.52 o                         
  -1  -5   2         16.13         13.97         0.57 o                         
   0  -5   2       2528.67       2562.59        12.64 o                         
   1  -5   2         48.10         47.16         0.98 o                         
   2  -5   2          0.49          0.55         0.48 o                         
   3  -5   2        712.15        722.23         4.17 o                         
   4  -5   2        248.63        268.26         2.19 o                         
   5  -5   2         25.66         27.66         0.75 o                         
   6  -5   2        255.23        243.99         3.42 o                         
   7  -5   2        163.24        149.63         1.70 o                         
   8  -5   2        153.39        146.07         3.05 o                         
   9  -5   2         13.72         14.37         1.53 o                         
  10  -5   2          7.49          8.02         1.27 o                         
  11  -5   2         12.93         14.93         1.87 o                         
 -11  -4   2          0.14          1.60         2.26 o                         
 -10  -4   2         74.97         71.38         2.98 o                         
  -9  -4   2         28.20         31.08         2.17 o                         
  -8  -4   2         20.96         25.63         2.06 o                         
  -7  -4   2       1716.51       1644.87        29.63 o                         
  -6  -4   2         24.95         21.25         0.97 o                         
  -5  -4   2         44.81         42.05         1.13 o                         
  -4  -4   2          8.17          5.00         0.41 o                         
  -3  -4   2        672.59        666.76         8.98 o                         
  -2  -4   2        218.21        239.38         2.84 o                         
  -1  -4   2        265.62        283.62         2.17 o                         
   0  -4   2        201.85        202.31         1.06 o                         
   1  -4   2         63.00         56.70         0.74 o                         
   2  -4   2        106.50        107.39         1.55 o                         
   3  -4   2        310.23        308.20         2.23 o                         
   4  -4   2          0.97          0.27         0.26 o                         
   5  -4   2          3.03          3.30         0.75 o                         
   6  -4   2         14.68         13.01         1.27 o                         
   7  -4   2        316.98        316.19         4.46 o                         
   8  -4   2          5.63          7.63         1.50 o                         
   9  -4   2         15.09         13.42         1.41 o                         
  10  -4   2          4.10          1.90         1.21 o                         
  11  -4   2         47.37         47.72         2.65 o                         
 -12  -3   2          2.11          3.75         3.56 o                         
 -11  -3   2         28.30         26.95         2.28 o                         
 -10  -3   2          2.58          4.19         1.72 o                         
  -9  -3   2        121.31        121.85         3.35 o                         
  -8  -3   2        347.77        310.97         6.49 o                         
  -7  -3   2        643.59        614.75        12.91 o                         
  -6  -3   2        261.13        265.61         2.53 o                         
  -5  -3   2        437.20        412.73         2.57 o                         
  -4  -3   2        167.47        165.04         1.88 o                         
  -3  -3   2         87.48        100.98         2.04 o                         
  -2  -3   2        225.18        210.48         2.01 o                         
  -1  -3   2       9245.77       8894.29        31.29 o                         
   0  -3   2        187.28        193.36         0.66 o                         
   1  -3   2       1025.35       1023.69         2.78 o                         
   2  -3   2        317.31        325.25         1.88 o                         
   3  -3   2        201.54        223.51         2.78 o                         
   4  -3   2         17.85         13.92         1.07 o                         
   5  -3   2         64.20         63.05         1.65 o                         
   6  -3   2         81.45         67.94         2.72 o                         
   7  -3   2        124.57        126.57         2.63 o                         
   8  -3   2         43.55         51.34         1.73 o                         
   9  -3   2         14.57         15.72         1.45 o                         
  10  -3   2         19.23         19.78         1.89 o                         
  11  -3   2          1.99          0.02         1.56 o                         
 -12  -2   2          0.05         -1.50         2.16 o                         
 -11  -2   2          0.02         -1.15         1.65 o                         
 -10  -2   2          6.73          6.66         1.99 o                         
  -9  -2   2        130.39        138.83         5.43 o                         
  -8  -2   2        457.57        420.64        16.05 o                         
  -7  -2   2        111.10        108.56         2.07 o                         
  -6  -2   2         20.63         17.42         1.25 o                         
  -5  -2   2         62.18         52.30         1.02 o                         
  -4  -2   2         26.61         27.66         1.48 o                         
  -3  -2   2          9.01         10.41         0.54 o                         
  -2  -2   2        413.91        402.40         2.81 o                         
  -1  -2   2       5041.04       5015.21        14.87 o                         
   0  -2   2      11704.75      11184.62        37.18 o                         
   1  -2   2       1526.35       1503.77         5.14 o                         
   2  -2   2         12.07          8.98         0.35 o                         
   3  -2   2        152.29        169.72         2.55 o                         
   4  -2   2          8.74          8.24         1.07 o                         
   5  -2   2        620.78        631.39         7.55 o                         
   6  -2   2        144.78        140.14         2.58 o                         
   7  -2   2        785.77        795.32         5.64 o                         
   8  -2   2        575.91        579.96         6.67 o                         
   9  -2   2         48.69         50.21         2.24 o                         
  10  -2   2          6.94          7.45         1.54 o                         
  11  -2   2          2.58          2.26         2.21 o                         
 -12  -1   2          0.05          1.50         2.20 o                         
 -11  -1   2         23.92         32.63         2.64 o                         
 -10  -1   2         28.67         31.76         1.80 o                         
  -9  -1   2         81.78         77.38         2.25 o                         
  -8  -1   2          3.20          5.56         0.87 o                         
  -7  -1   2         94.65         96.74         1.59 o                         
  -6  -1   2        366.36        386.33         7.93 o                         
  -5  -1   2          0.34          0.62         0.40 o                         
  -4  -1   2        309.14        305.68         2.16 o                         
  -3  -1   2        546.90        547.10         4.95 o                         
  -2  -1   2         94.49        103.69         0.92 o                         
  -1  -1   2       6501.31       6294.66        25.55 o                         
   0  -1   2       7169.08       7017.83        18.67 o                         
   1  -1   2       1610.48       1600.26         9.66 o                         
   2  -1   2       2226.43       2215.78        18.23 o                         
   3  -1   2         14.89         20.63         0.88 o                         
   4  -1   2          2.75          3.41         0.37 o                         
   5  -1   2         67.88         76.14         1.36 o                         
   6  -1   2        538.36        519.13         4.76 o                         
   7  -1   2        150.89        147.07         2.95 o                         
   8  -1   2         15.85         14.74         1.61 o                         
   9  -1   2         85.44         84.24         3.37 o                         
  10  -1   2         23.56         21.31         1.97 o                         
  11  -1   2          1.12         -0.89         2.01 o                         
 -12   0   2         36.84         45.46         3.50 o                         
 -11   0   2         23.14         25.89         2.30 o                         
 -10   0   2         76.54         78.27         3.71 o                         
  -9   0   2          1.26          1.10         0.83 o                         
  -8   0   2          9.89         10.41         0.75 o                         
  -7   0   2        122.87        145.60         1.77 o                         
  -6   0   2         16.55         18.80         0.91 o                         
  -5   0   2       2096.22       2296.92        24.42 o                         
  -4   0   2       1138.82       1173.82         5.00 o                         
  -3   0   2         23.36         26.80         0.53 o                         
  -2   0   2        305.55        314.07         1.86 o                         
  -1   0   2        186.21        157.93         1.03 o                         
   0   0   2         35.48         28.87         0.48 o                         
   1   0   2       5294.70       5176.71        29.78 o                         
   2   0   2       1259.48       1287.14         5.50 o                         
   3   0   2       1123.52       1148.83        16.72 o                         
   4   0   2         16.73         11.96         0.72 o                         
   5   0   2        354.81        353.20         3.57 o                         
   6   0   2         16.99         17.22         1.73 o                         
   7   0   2          9.80          9.02         1.07 o                         
   8   0   2         31.68         30.65         2.36 o                         
   9   0   2          1.99          0.53         1.82 o                         
  10   0   2         13.00         16.29         2.38 o                         
  11   0   2         38.24         33.21         3.43 o                         
 -13   1   2          8.86         10.85         4.59 o                         
 -12   1   2        109.80        120.15         5.32 o                         
 -11   1   2         90.43         99.19         3.67 o                         
 -10   1   2        241.32        223.93         5.38 o                         
  -9   1   2         82.41         71.38         3.11 o                         
  -8   1   2          5.70          5.16         0.81 o                         
  -7   1   2         10.40         12.35         0.88 o                         
  -6   1   2        301.60        310.92         3.15 o                         
  -5   1   2       1379.90       1505.01         7.10 o                         
  -4   1   2        692.18        691.10         3.26 o                         
  -3   1   2        961.26        874.17         2.90 o                         
  -2   1   2       3879.04       3740.29        15.66 o                         
  -1   1   2       4812.73       4574.31         7.61 o                         
   0   1   2       1151.08       1116.09         3.27 o                         
   1   1   2       1122.14       1112.27         3.80 o                         
   2   1   2         27.03         20.59         0.76 o                         
   3   1   2       1567.46       1596.61        12.54 o                         
   4   1   2          0.03         -0.89         0.76 o                         
   5   1   2        160.02        162.40         3.40 o                         
   6   1   2        165.64        164.16         4.32 o                         
   7   1   2        133.44        143.24         4.32 o                         
   8   1   2         57.14         56.90         2.56 o                         
   9   1   2         10.95          9.05         1.73 o                         
  10   1   2          4.37          3.80         1.74 o                         
  11   1   2          2.61          2.73         3.01 o                         
 -13   2   2          7.07          7.66         2.49 o                         
 -12   2   2         40.91         43.70         3.07 o                         
 -11   2   2         30.91         33.01         1.91 o                         
 -10   2   2         62.21         55.06         1.61 o                         
  -9   2   2         83.20         60.33         1.57 o                         
  -8   2   2         43.03         38.05         1.19 o                         
  -7   2   2          2.56          1.87         0.67 o                         
  -6   2   2         91.01         91.15         1.63 o                         
  -5   2   2          9.82         12.62         0.90 o                         
  -4   2   2         24.57         33.30         1.20 o                         
  -3   2   2       2097.42       2050.11         7.96 o                         
  -2   2   2       3835.26       3735.44         6.78 o                         
  -1   2   2        258.32        219.13         1.50 o                         
   0   2   2        220.70        193.60         1.76 o                         
   1   2   2         46.46         57.41         0.99 o                         
   2   2   2       1329.08       1386.46         6.07 o                         
   3   2   2          1.30          0.44         0.58 o                         
   4   2   2          0.17         -0.67         1.17 o                         
   5   2   2          3.04          3.63         1.26 o                         
   6   2   2         44.12         45.04         2.06 o                         
   7   2   2        130.09        134.63         3.93 o                         
   8   2   2         53.62         53.87         2.62 o                         
   9   2   2          0.38         -0.52         1.53 o                         
  10   2   2         40.02         45.92         2.98 o                         
 -13   3   2         16.02         12.62         2.54 o                         
 -12   3   2         18.37         17.64         2.40 o                         
 -11   3   2         41.26         43.25         2.91 o                         
 -10   3   2         90.70         75.97         3.29 o                         
  -9   3   2        104.95         72.34         1.70 o                         
  -8   3   2          0.98          0.33         0.85 o                         
  -7   3   2        292.10        291.03         3.05 o                         
  -6   3   2         68.56         79.72         3.11 o                         
  -5   3   2        341.96        344.94         2.56 o                         
  -4   3   2         40.92         32.53         1.41 o                         
  -3   3   2       1201.98       1137.53         4.35 o                         
  -2   3   2        136.74        125.21         1.45 o                         
  -1   3   2         31.99         37.44         0.99 o                         
   0   3   2       1190.32       1184.71         6.43 o                         
   1   3   2        195.92        202.85         5.06 o                         
   2   3   2         37.80         45.22         1.72 o                         
   3   3   2          0.45          1.55         1.55 o                         
   4   3   2         48.03         47.90         2.31 o                         
   5   3   2         26.96         24.34         1.59 o                         
   6   3   2          8.72          8.68         1.71 o                         
   7   3   2         10.76          9.34         1.79 o                         
   8   3   2         41.70         34.01         2.45 o                         
   9   3   2         19.14         17.51         2.03 o                         
  10   3   2         24.69         24.84         2.79 o                         
 -13   4   2        196.50        217.55         8.99 o                         
 -12   4   2         13.04         15.69         1.89 o                         
 -11   4   2        102.19        104.95         4.04 o                         
 -10   4   2         63.10         60.58         1.88 o                         
  -9   4   2        141.26        133.41         2.59 o                         
  -8   4   2         28.53         35.21         1.76 o                         
  -7   4   2          0.00         -0.79         0.77 o                         
  -6   4   2         54.00         43.65         3.60 o                         
  -5   4   2         12.24         15.73         1.22 o                         
  -4   4   2        262.88        269.49         3.47 o                         
  -3   4   2        722.49        824.36        13.86 o                         
  -2   4   2        104.71        110.80         3.47 o                         
  -1   4   2         19.36         17.67         1.30 o                         
   0   4   2        758.09        772.72         5.93 o                         
   1   4   2        931.88        914.82         7.85 o                         
   2   4   2        327.51        312.47         3.48 o                         
   3   4   2         53.66         53.64         1.97 o                         
   4   4   2         26.62         27.45         1.58 o                         
   5   4   2         12.05         14.31         1.77 o                         
   6   4   2        113.13        104.76         3.91 o                         
   7   4   2         54.98         54.60         3.32 o                         
   8   4   2          5.30          5.02         2.19 o                         
   9   4   2         17.93         15.69         3.12 o                         
 -12   5   2          0.84          1.02         1.81 o                         
 -11   5   2          1.15          1.72         1.70 o                         
 -10   5   2        124.53        124.94         2.84 o                         
  -9   5   2         27.79         26.53         1.62 o                         
  -8   5   2        232.34        204.09         3.06 o                         
  -7   5   2         66.51         53.79         4.49 o                         
  -6   5   2         22.94         23.04         1.09 o                         
  -5   5   2         13.57         12.18         0.86 o                         
  -4   5   2         10.11         10.48         0.98 o                         
  -3   5   2          7.75          7.34         1.14 o                         
  -2   5   2         49.24         54.19         1.41 o                         
  -1   5   2         58.18         58.50         1.46 o                         
   0   5   2         84.00        101.48         2.17 o                         
   1   5   2        309.79        292.94         4.08 o                         
   2   5   2          6.53          3.71         1.11 o                         
   3   5   2        139.67        139.68         3.00 o                         
   4   5   2         22.68         22.10         1.76 o                         
   5   5   2        271.20        257.50         5.66 o                         
   6   5   2         24.73         26.22         3.04 o                         
   7   5   2          5.91          8.44         3.49 o                         
   8   5   2          8.77          6.30         2.48 o                         
   9   5   2         30.56         30.65         3.19 o                         
 -12   6   2         31.87         36.48         3.66 o                         
 -11   6   2         35.03         32.63         2.22 o                         
 -10   6   2         35.08         30.14         2.25 o                         
  -9   6   2         66.27         53.27         1.89 o                         
  -8   6   2         50.39         45.51         2.75 o                         
  -7   6   2        360.82        235.25       154.64 o                         
  -6   6   2         88.53         83.27         1.63 o                         
  -5   6   2        133.07        132.96         2.19 o                         
  -4   6   2          3.13          2.40         0.95 o                         
  -3   6   2        322.53        315.99         5.27 o                         
  -2   6   2        159.46        179.72         2.64 o                         
  -1   6   2        333.84        332.18         3.83 o                         
   0   6   2        259.37        252.81         3.90 o                         
   1   6   2          5.79          6.13         1.40 o                         
   2   6   2          0.62         -1.10         1.28 o                         
   3   6   2         13.91         17.51         1.52 o                         
   4   6   2         42.40         43.43         1.85 o                         
   5   6   2          6.94          5.26         1.90 o                         
   6   6   2         24.74         23.65         3.34 o                         
   7   6   2         21.76         18.04         2.51 o                         
   8   6   2         13.27         12.26         2.72 o                         
 -12   7   2         10.57         13.61         2.23 o                         
 -11   7   2         16.14         16.75         1.93 o                         
 -10   7   2         19.22         18.46         2.08 o                         
  -9   7   2          5.01          2.31         1.35 o                         
  -8   7   2         85.25         87.80         4.16 o                         
  -7   7   2        242.55        236.23         5.63 o                         
  -6   7   2         32.68         27.23         1.59 o                         
  -5   7   2        279.72        274.03         3.27 o                         
  -4   7   2         85.82         85.86         2.49 o                         
  -3   7   2         71.73         65.02         1.95 o                         
  -2   7   2          7.49         11.71         2.10 o                         
  -1   7   2        117.99        105.87         3.09 o                         
   0   7   2         10.69         10.81         1.30 o                         
   1   7   2          5.21          4.61         1.43 o                         
   2   7   2        334.32        320.81         4.08 o                         
   3   7   2          3.75          4.02         1.45 o                         
   4   7   2         28.11         26.75         1.80 o                         
   5   7   2          0.85          1.75         1.56 o                         
   6   7   2         66.33         65.91         6.34 o                         
   7   7   2          4.92          3.72         2.53 o                         
   8   7   2          5.75          9.90         3.19 o                         
 -12   8   2          4.57          8.64         2.73 o                         
 -11   8   2         58.30         67.25         3.01 o                         
 -10   8   2         20.82         20.48         1.86 o                         
  -9   8   2         48.00         51.04         2.82 o                         
  -8   8   2         17.10         24.42         2.93 o                         
  -7   8   2        216.18        197.33         6.85 o                         
  -6   8   2          7.43         10.43         1.39 o                         
  -5   8   2         84.37         84.43         2.20 o                         
  -4   8   2         18.67         21.09         1.78 o                         
  -3   8   2        186.61        181.61         2.80 o                         
  -2   8   2          0.61          1.43         1.57 o                         
  -1   8   2        291.82        273.27         3.88 o                         
   0   8   2        319.80        322.22         4.91 o                         
   1   8   2        520.44        504.76         6.37 o                         
   2   8   2         87.76         89.54         2.58 o                         
   3   8   2          2.84          1.78         1.58 o                         
   4   8   2         67.27         63.41         2.73 o                         
   5   8   2          0.75         -1.47         1.54 o                         
   6   8   2          3.91          4.78         2.78 o                         
   7   8   2          3.00          0.40         3.17 o                         
 -11   9   2        125.51        138.36         3.97 o                         
 -10   9   2          7.57          4.33         1.60 o                         
  -9   9   2         24.41         22.65         2.72 o                         
  -8   9   2         24.36         22.76         2.28 o                         
  -7   9   2         26.05         18.82         3.92 o                         
  -6   9   2          1.26          0.93         0.90 o                         
  -5   9   2         51.50         54.33         1.89 o                         
  -4   9   2         20.89         19.32         2.00 o                         
  -3   9   2         34.66         42.73         2.31 o                         
  -2   9   2         28.52         23.10         2.07 o                         
  -1   9   2          0.02         -0.07         1.05 o                         
   0   9   2         32.40         37.74         2.10 o                         
   1   9   2          0.03         -1.98         1.73 o                         
   2   9   2          0.55          0.03         1.67 o                         
   3   9   2          6.22          6.01         1.70 o                         
   4   9   2         54.97         57.82         2.66 o                         
   5   9   2          1.01          3.14         2.58 o                         
   6   9   2          3.09          0.87         2.23 o                         
 -10  10   2          0.03         -0.14         2.16 o                         
  -9  10   2         14.97         10.14         2.35 o                         
  -8  10   2          4.01          4.19         1.98 o                         
  -7  10   2         34.46         29.03         3.35 o                         
  -6  10   2          1.16          0.41         1.37 o                         
  -5  10   2         13.21         11.80         1.58 o                         
  -4  10   2         42.88         43.68         2.87 o                         
  -3  10   2          2.78          2.89         1.65 o                         
  -2  10   2         28.95         28.16         2.17 o                         
  -1  10   2          6.94          6.93         2.53 o                         
   0  10   2        265.66        255.73         6.12 o                         
   1  10   2         13.26         13.23         1.72 o                         
   2  10   2          1.09          0.57         1.88 o                         
   3  10   2          0.00         -0.22         1.35 o                         
   4  10   2          0.34          0.56         2.55 o                         
   5  10   2          0.16          3.15         3.88 o                         
 -10  11   2          0.21          5.56         4.14 o                         
  -9  11   2          0.01          0.57         2.33 o                         
  -8  11   2         13.02         14.97         2.65 o                         
  -7  11   2          0.91          2.70         2.57 o                         
  -6  11   2         65.10         64.37         3.15 o                         
  -5  11   2          0.61          1.08         2.72 o                         
  -4  11   2          2.15          3.20         1.84 o                         
  -3  11   2          2.78          4.53         1.84 o                         
  -2  11   2          0.09         -0.86         1.60 o                         
  -1  11   2         16.22         19.45         2.59 o                         
   0  11   2         68.49         71.11         3.31 o                         
   1  11   2          5.06          3.19         2.04 o                         
   2  11   2          0.10          0.00         1.98 o                         
   3  11   2         34.56         40.47         3.12 o                         
   4  11   2         67.51         63.03         6.01 o                         
  -8  12   2         11.32          9.19         2.96 o                         
  -7  12   2          0.36         -0.39         3.47 o                         
  -6  12   2         75.44         79.03         3.51 o                         
  -5  12   2          0.01          2.12         2.49 o                         
  -4  12   2        120.75        125.63         4.63 o                         
  -3  12   2          0.56         -0.44         2.62 o                         
  -2  12   2         28.03         25.88         2.72 o                         
  -1  12   2         78.29         81.13         3.92 o                         
   0  12   2          0.80          3.74         3.03 o                         
   1  12   2          0.14         -0.18         2.00 o                         
   2  12   2         11.77         18.58         3.32 o                         
  -6  13   2         51.61         50.44         4.25 o                         
  -5  13   2          7.33          7.01         2.32 o                         
  -4  13   2         54.09         51.58         3.85 o                         
  -3  13   2         43.92         43.43         3.92 o                         
  -2  13   2         83.47         88.34         5.16 o                         
  -1  13   2         37.86         40.67         3.93 o                         
   0  13   2          6.94          3.25         3.93 o                         
   1 -15   3         11.24         15.66         2.79 o                         
   2 -15   3         53.85         48.42         4.11 o                         
  -3 -14   3         43.52         36.85         3.13 o                         
  -2 -14   3          5.06          7.68         1.88 o                         
  -1 -14   3          0.57         -0.20         1.82 o                         
   0 -14   3         59.17         63.52         2.97 o                         
   1 -14   3         32.34         32.91         2.51 o                         
   2 -14   3        214.22        240.13         5.39 o                         
   3 -14   3          4.29          3.61         2.17 o                         
   4 -14   3          0.05          1.02         2.12 o                         
   5 -14   3          0.71          1.35         2.73 o                         
  -5 -13   3         53.79         67.78         6.30 o                         
  -4 -13   3          8.63         13.38         2.97 o                         
  -3 -13   3         60.06         50.60         2.85 o                         
  -2 -13   3         49.43         57.73         2.39 o                         
  -1 -13   3          3.99          1.89         1.84 o                         
   0 -13   3          0.32         -0.74         1.69 o                         
   1 -13   3          4.64          5.82         1.69 o                         
   2 -13   3          6.15          4.16         1.72 o                         
   3 -13   3          0.31          0.56         1.79 o                         
   4 -13   3          0.27         -0.08         1.51 o                         
   5 -13   3          6.97          6.33         2.08 o                         
   6 -13   3          0.00          0.44         1.96 o                         
   7 -13   3         10.36          7.22         3.94 o                         
  -6 -12   3          5.06          0.83         3.43 o                         
  -5 -12   3          0.24          0.60         2.43 o                         
  -4 -12   3         82.65         82.68         3.52 o                         
  -3 -12   3         39.22         38.75         2.16 o                         
  -2 -12   3         60.23         62.03         2.46 o                         
  -1 -12   3         82.72         81.61         2.68 o                         
   0 -12   3         14.75         16.74         1.95 o                         
   1 -12   3          2.16          2.41         1.21 o                         
   2 -12   3          3.30          4.57         1.90 o                         
   3 -12   3          1.25          1.67         1.61 o                         
   4 -12   3          0.49          1.87         1.88 o                         
   5 -12   3         11.94         11.28         1.98 o                         
   6 -12   3         13.98         18.49         2.32 o                         
   7 -12   3         36.09         37.21         2.66 o                         
   8 -12   3         11.26         16.41         4.85 o                         
  -7 -11   3         11.87         15.08         3.64 o                         
  -6 -11   3          1.70         -0.53         2.21 o                         
  -5 -11   3          0.01          0.26         2.20 o                         
  -4 -11   3         69.89         66.66         2.76 o                         
  -3 -11   3         45.58         40.80         2.71 o                         
  -2 -11   3        640.68        618.98         6.52 o                         
  -1 -11   3          9.71          8.54         1.25 o                         
   0 -11   3          0.06          1.64         1.27 o                         
   1 -11   3         19.09         20.64         2.38 o                         
   2 -11   3         21.79         21.95         1.72 o                         
   3 -11   3         12.80         12.27         1.71 o                         
   4 -11   3          1.94          0.26         1.55 o                         
   5 -11   3         30.12         38.23         2.39 o                         
   6 -11   3        184.86        183.57         4.73 o                         
   7 -11   3         37.17         35.27         2.54 o                         
   8 -11   3          8.88          6.78         2.64 o                         
  -8 -10   3          0.90         -0.88         3.94 o                         
  -7 -10   3         21.56         20.69         3.14 o                         
  -6 -10   3         50.38         43.78         3.07 o                         
  -5 -10   3          7.93          2.78         1.73 o                         
  -4 -10   3        118.97         96.89         2.55 o                         
  -3 -10   3          1.84          2.50         0.84 o                         
  -2 -10   3        311.43        283.62         7.01 o                         
  -1 -10   3          0.52          0.33         0.99 o                         
   0 -10   3          0.17         -0.08         0.93 o                         
   1 -10   3         18.87         19.79         0.96 o                         
   2 -10   3        265.89        272.51         5.01 o                         
   3 -10   3         27.44         27.65         1.81 o                         
   4 -10   3        296.25        295.43         8.10 o                         
   5 -10   3         15.34         16.66         1.73 o                         
   6 -10   3         24.41         28.90         2.14 o                         
   7 -10   3         38.92         35.65         2.05 o                         
   8 -10   3          0.10         -0.79         1.36 o                         
   9 -10   3          0.35          0.95         3.18 o                         
  -9  -9   3          0.80          0.01         3.58 o                         
  -8  -9   3          2.60          1.95         2.46 o                         
  -7  -9   3          8.83          8.48         2.15 o                         
  -6  -9   3         10.18          7.57         1.44 o                         
  -5  -9   3         19.46         14.88         1.27 o                         
  -4  -9   3         60.28         57.93         1.68 o                         
  -3  -9   3          2.22          1.12         0.46 o                         
  -2  -9   3         48.85         44.91         1.31 o                         
  -1  -9   3         71.40         66.68         1.72 o                         
   0  -9   3         51.89         47.27         1.95 o                         
   1  -9   3          3.15          4.67         1.01 o                         
   2  -9   3          2.43          2.58         0.90 o                         
   3  -9   3         43.68         40.43         1.09 o                         
   4  -9   3         59.56         61.65         2.11 o                         
   5  -9   3         10.53         11.56         1.72 o                         
   6  -9   3        206.06        208.54         3.21 o                         
   7  -9   3          9.65          7.82         1.41 o                         
   8  -9   3         10.02         11.15         1.63 o                         
   9  -9   3         64.64         58.77         3.16 o                         
  10  -9   3         95.29         97.20         6.47 o                         
 -10  -8   3         72.09         76.48         5.38 o                         
  -9  -8   3          0.74         -0.21         2.52 o                         
  -8  -8   3          0.47         -0.05         1.87 o                         
  -7  -8   3          3.14          5.37         1.76 o                         
  -6  -8   3         61.65         58.56         2.28 o                         
  -5  -8   3          2.53          2.13         0.84 o                         
  -4  -8   3        398.33        364.34         3.87 o                         
  -3  -8   3        716.12        686.43        10.93 o                         
  -2  -8   3        437.27        419.17         4.01 o                         
  -1  -8   3        162.32        159.24         2.45 o                         
   0  -8   3         10.09          8.95         0.74 o                         
   1  -8   3        109.82        107.57         2.38 o                         
   2  -8   3         33.72         32.06         0.90 o                         
   3  -8   3         30.66         27.60         1.08 o                         
   4  -8   3         18.05         17.51         1.58 o                         
   5  -8   3        173.65        176.70         4.07 o                         
   6  -8   3         16.34         15.42         1.26 o                         
   7  -8   3         13.09         12.28         1.37 o                         
   8  -8   3          3.77          5.95         1.63 o                         
   9  -8   3         29.29         26.81         1.85 o                         
  10  -8   3          0.11         -2.90         2.20 o                         
 -10  -7   3          0.36         -0.64         2.05 o                         
  -9  -7   3          0.30          0.34         2.13 o                         
  -8  -7   3          7.82          5.23         1.68 o                         
  -7  -7   3         25.51         24.20         2.06 o                         
  -6  -7   3          0.10          0.37         1.01 o                         
  -5  -7   3        455.31        430.23         6.36 o                         
  -4  -7   3        140.85        142.42         2.21 o                         
  -3  -7   3        148.04        144.95         3.11 o                         
  -2  -7   3          9.29         11.80         0.57 o                         
  -1  -7   3        440.99        467.21         2.85 o                         
   0  -7   3        110.93        102.00         2.62 o                         
   1  -7   3         27.61         29.53         1.09 o                         
   2  -7   3         47.36         48.56         1.73 o                         
   3  -7   3          8.14          8.62         0.85 o                         
   4  -7   3        180.03        192.29         3.06 o                         
   5  -7   3         51.89         51.37         1.63 o                         
   6  -7   3         22.66         23.09         1.23 o                         
   7  -7   3         32.09         34.14         1.75 o                         
   8  -7   3        233.68        219.33         3.99 o                         
   9  -7   3         29.45         36.97         2.17 o                         
  10  -7   3          1.16          0.88         1.61 o                         
 -11  -6   3         12.38          9.12         3.98 o                         
 -10  -6   3          5.48          5.90         3.14 o                         
  -9  -6   3          1.14          1.17         2.60 o                         
  -8  -6   3         48.80         50.33         3.60 o                         
  -7  -6   3         41.09         39.82         1.75 o                         
  -6  -6   3         36.95         32.99         1.82 o                         
  -5  -6   3        166.48        165.34         1.98 o                         
  -4  -6   3        273.32        278.37         2.45 o                         
  -3  -6   3        368.01        344.82         3.62 o                         
  -2  -6   3        109.44         99.35         1.08 o                         
  -1  -6   3         11.38         14.22         0.59 o                         
   0  -6   3          6.34          5.11         0.56 o                         
   1  -6   3        216.54        221.14         1.97 o                         
   2  -6   3         12.86         18.72         0.78 o                         
   3  -6   3         26.30         29.62         1.08 o                         
   4  -6   3          2.44          3.84         0.52 o                         
   5  -6   3         12.16         15.67         0.81 o                         
   6  -6   3        307.93        322.72         3.81 o                         
   7  -6   3          0.34          1.11         1.21 o                         
   8  -6   3          3.87          3.69         1.42 o                         
   9  -6   3         16.81         15.63         1.75 o                         
  10  -6   3          7.08          8.02         1.65 o                         
  11  -6   3         31.19         36.53         3.68 o                         
 -11  -5   3          0.49         -0.35         2.64 o                         
 -10  -5   3          1.53          1.23         2.11 o                         
  -9  -5   3        206.29        200.06         6.13 o                         
  -8  -5   3          2.59          1.91         1.27 o                         
  -7  -5   3        300.90        310.94         6.79 o                         
  -6  -5   3         57.15         52.71         1.31 o                         
  -5  -5   3        455.09        452.13         3.82 o                         
  -4  -5   3         38.03         29.85         0.82 o                         
  -3  -5   3         95.05         88.98         1.26 o                         
  -2  -5   3         67.10         69.68         1.04 o                         
  -1  -5   3        159.44        180.18         1.95 o                         
   0  -5   3         76.54         71.18         0.83 o                         
   1  -5   3         41.13         44.35         0.99 o                         
   2  -5   3          5.49          6.21         0.32 o                         
   3  -5   3         30.60         30.91         0.73 o                         
   4  -5   3        834.35        868.44         3.79 o                         
   5  -5   3         61.53         57.22         1.26 o                         
   6  -5   3        336.35        349.21         3.25 o                         
   7  -5   3         25.91         27.03         1.37 o                         
   8  -5   3         58.13         59.07         2.34 o                         
   9  -5   3          0.17         -0.92         1.20 o                         
  10  -5   3          0.70          1.77         1.39 o                         
  11  -5   3          9.94         15.11         2.78 o                         
 -12  -4   3          2.68          4.65         5.00 o                         
 -11  -4   3         53.73         47.73         4.77 o                         
 -10  -4   3         13.23         14.17         1.84 o                         
  -9  -4   3         15.56         15.42         1.85 o                         
  -8  -4   3        116.42        114.53         2.89 o                         
  -7  -4   3        106.76        106.54         2.49 o                         
  -6  -4   3         80.96         82.72         2.45 o                         
  -5  -4   3         37.39         34.66         1.01 o                         
  -4  -4   3         59.35         54.96         1.97 o                         
  -3  -4   3         54.91         46.41         0.79 o                         
  -2  -4   3       1201.38       1236.79         8.31 o                         
  -1  -4   3       1247.84       1255.62         5.71 o                         
   0  -4   3       2944.63       2948.27         9.07 o                         
   1  -4   3        168.44        177.31         2.22 o                         
   2  -4   3        515.76        545.68         2.83 o                         
   3  -4   3        451.03        461.92         2.63 o                         
   4  -4   3         10.96          7.15         0.68 o                         
   5  -4   3         76.96         70.52         1.87 o                         
   6  -4   3          9.98         14.77         1.53 o                         
   7  -4   3        123.30        116.44         3.09 o                         
   8  -4   3         43.74         41.55         1.68 o                         
   9  -4   3          1.97          0.74         1.21 o                         
  10  -4   3         28.53         27.68         2.50 o                         
  11  -4   3         63.08         65.98         3.58 o                         
 -12  -3   3          1.95          3.15         2.53 o                         
 -11  -3   3          0.15          2.48         1.70 o                         
 -10  -3   3         47.57         43.64         3.26 o                         
  -9  -3   3         28.48         28.68         2.05 o                         
  -8  -3   3         51.40         51.77         2.09 o                         
  -7  -3   3         17.20         14.08         1.19 o                         
  -6  -3   3         80.90         79.19         2.36 o                         
  -5  -3   3        587.46        617.53         5.75 o                         
  -4  -3   3          2.79          3.63         0.45 o                         
  -3  -3   3       1712.93       1787.26        17.79 o                         
  -2  -3   3        751.46        769.80         2.76 o                         
  -1  -3   3          3.24          3.78         0.17 o                         
   0  -3   3        242.68        265.59         1.11 o                         
   1  -3   3         37.53         40.45         0.66 o                         
   2  -3   3        413.84        469.10         4.04 o                         
   3  -3   3        272.41        296.07         3.63 o                         
   4  -3   3          8.70         14.59         1.18 o                         
   5  -3   3        143.69        151.01         2.52 o                         
   6  -3   3        394.49        395.19         9.37 o                         
   7  -3   3         11.75         11.32         1.18 o                         
   8  -3   3          7.43          9.28         1.26 o                         
   9  -3   3         29.16         28.18         1.76 o                         
  10  -3   3        178.85        174.86         5.10 o                         
  11  -3   3         35.30         38.65         3.14 o                         
 -12  -2   3         47.21         48.68         3.72 o                         
 -11  -2   3         20.71         18.54         2.03 o                         
 -10  -2   3         70.04         70.99         3.77 o                         
  -9  -2   3         53.39         55.54         1.66 o                         
  -8  -2   3        171.44        169.15         3.06 o                         
  -7  -2   3        439.54        430.18         5.50 o                         
  -6  -2   3         19.14         17.13         1.72 o                         
  -5  -2   3          0.01          1.02         0.63 o                         
  -4  -2   3        243.94        267.82         1.89 o                         
  -3  -2   3        659.32        661.21         3.51 o                         
  -2  -2   3         19.54         17.35         0.31 o                         
  -1  -2   3       2118.45       2163.12         7.24 o                         
   0  -2   3       7496.59       7651.44        38.98 o                         
   1  -2   3       2600.85       2649.22        17.43 o                         
   2  -2   3        937.22        983.85         8.89 o                         
   3  -2   3       1572.78       1721.35        34.25 o                         
   4  -2   3        523.37        549.75         3.69 o                         
   5  -2   3        289.23        318.36         3.46 o                         
   6  -2   3        270.84        267.72         4.62 o                         
   7  -2   3        382.22        387.34         4.59 o                         
   8  -2   3        136.12        142.30         3.17 o                         
   9  -2   3         50.46         53.89         2.36 o                         
  10  -2   3          0.75          2.13         2.36 o                         
  11  -2   3          7.61          5.14         2.67 o                         
 -13  -1   3          0.75          1.88         4.79 o                         
 -12  -1   3          7.36          5.42         2.09 o                         
 -11  -1   3          8.54         12.98         2.14 o                         
 -10  -1   3         27.92         28.33         1.90 o                         
  -9  -1   3         43.15         42.78         1.45 o                         
  -8  -1   3         24.76         24.28         0.99 o                         
  -7  -1   3        301.57        316.25         3.22 o                         
  -6  -1   3         86.67         98.58         1.40 o                         
  -5  -1   3        722.46        793.75         7.26 o                         
  -4  -1   3          1.45          4.97         0.60 o                         
  -3  -1   3        130.65        137.25         1.05 o                         
  -2  -1   3        490.34        476.71         2.48 o                         
  -1  -1   3         66.81         67.29         0.56 o                         
   0  -1   3       1579.15       1569.58        10.60 o                         
   1  -1   3       1468.11       1480.56         6.57 o                         
   2  -1   3        500.54        541.46         3.98 o                         
   3  -1   3          2.72          4.06         0.98 o                         
   4  -1   3         93.76         89.00         1.98 o                         
   5  -1   3        156.41        149.27         2.62 o                         
   6  -1   3        880.48        840.84        11.51 o                         
   7  -1   3         82.95         79.40         2.39 o                         
   8  -1   3         57.30         58.51         3.08 o                         
   9  -1   3          0.95          1.49         1.69 o                         
  10  -1   3         70.32         70.87         3.74 o                         
 -13   0   3          9.93          9.02         2.78 o                         
 -12   0   3         97.71        102.37         4.04 o                         
 -11   0   3         64.59         62.22         3.58 o                         
 -10   0   3         37.69         36.63         1.35 o                         
  -9   0   3        124.60        114.86         2.29 o                         
  -8   0   3          0.49         -0.60         0.58 o                         
  -7   0   3         41.11         44.80         1.06 o                         
  -6   0   3         48.46         46.17         1.48 o                         
  -5   0   3         87.09         94.54         1.36 o                         
  -4   0   3        131.84        144.77         1.61 o                         
  -3   0   3          2.06          3.90         0.33 o                         
  -2   0   3        136.87        143.47         1.37 o                         
  -1   0   3       2389.13       2350.03         9.21 o                         
   0   0   3         13.17         13.64         0.78 o                         
   1   0   3        850.38        806.97         3.60 o                         
   2   0   3       2702.78       2827.14        13.53 o                         
   3   0   3        440.03        466.68         3.76 o                         
   4   0   3         67.95         74.73         4.26 o                         
   5   0   3         24.23         16.73         1.05 o                         
   6   0   3         16.20         14.14         1.04 o                         
   7   0   3        429.80        411.40         6.69 o                         
   8   0   3          2.88          3.21         1.84 o                         
   9   0   3          0.79          1.19         1.51 o                         
  10   0   3         14.93         18.84         2.66 o                         
 -13   1   3          0.81          1.39         4.51 o                         
 -12   1   3          9.21          8.80         2.22 o                         
 -11   1   3         14.77          9.05         1.43 o                         
 -10   1   3          0.60          1.77         0.88 o                         
  -9   1   3          3.20          3.31         0.94 o                         
  -8   1   3          2.33          1.17         0.82 o                         
  -7   1   3        112.45        127.94         2.04 o                         
  -6   1   3          0.00          0.18         0.80 o                         
  -5   1   3         16.42         25.70         0.80 o                         
  -4   1   3        109.40        104.81         1.61 o                         
  -3   1   3        106.87         97.39         1.41 o                         
  -2   1   3       1013.76        987.04         4.23 o                         
  -1   1   3       1237.54       1216.93         3.97 o                         
   0   1   3        732.07        709.13         4.67 o                         
   1   1   3         16.98         18.99         1.28 o                         
   2   1   3       1101.31       1227.98         6.98 o                         
   3   1   3        206.03        235.72         2.62 o                         
   4   1   3        292.64        318.53         3.90 o                         
   5   1   3          9.31         11.44         1.62 o                         
   6   1   3         88.46         90.09         2.95 o                         
   7   1   3         46.65         45.81         2.05 o                         
   8   1   3         29.73         28.52         1.99 o                         
   9   1   3          0.22          0.73         1.60 o                         
  10   1   3          1.71          2.31         1.96 o                         
 -13   2   3         13.25          9.21         2.84 o                         
 -12   2   3         22.42         30.92         4.22 o                         
 -11   2   3         23.94         20.48         1.29 o                         
 -10   2   3         27.80         25.13         1.36 o                         
  -9   2   3         88.45         81.90         2.17 o                         
  -8   2   3        292.19        298.92         3.34 o                         
  -7   2   3        127.06        133.16         2.56 o                         
  -6   2   3        297.76        297.00         3.79 o                         
  -5   2   3        329.26        353.38         5.54 o                         
  -4   2   3        362.94        353.14         7.57 o                         
  -3   2   3         13.78          8.45         0.86 o                         
  -2   2   3       1660.32       1665.98         5.96 o                         
  -1   2   3        677.40        665.78         3.46 o                         
   0   2   3        303.54        301.12         2.84 o                         
   1   2   3         53.55         36.19         1.53 o                         
   2   2   3        558.94        581.08        10.73 o                         
   3   2   3          4.00          3.12         1.00 o                         
   4   2   3         12.74         13.72         1.58 o                         
   5   2   3         26.10         29.61         1.91 o                         
   6   2   3          0.19         -0.67         1.53 o                         
   7   2   3         11.95         10.27         1.70 o                         
   8   2   3         52.23         54.59         2.45 o                         
   9   2   3         79.37         90.55         3.94 o                         
  10   2   3          0.44          1.29         3.15 o                         
 -13   3   3         15.56         12.74         2.81 o                         
 -12   3   3          1.63          4.73         2.99 o                         
 -11   3   3        289.38        260.72         4.84 o                         
 -10   3   3         37.56         29.97         1.73 o                         
  -9   3   3         97.50         76.10         1.90 o                         
  -8   3   3         14.48         16.01         1.21 o                         
  -7   3   3         16.39         13.08         1.21 o                         
  -6   3   3         45.93         44.99         3.42 o                         
  -5   3   3         99.54         84.75         2.04 o                         
  -4   3   3       1806.56       1795.34        21.94 o                         
  -3   3   3       1338.68       1346.55        22.30 o                         
  -2   3   3       1498.06       1655.57         8.09 o                         
  -1   3   3        210.78        212.82         2.59 o                         
   0   3   3         27.77         31.43         1.70 o                         
   1   3   3         48.67         50.14         1.42 o                         
   2   3   3        228.41        253.20         2.93 o                         
   3   3   3        441.13        509.18         9.72 o                         
   4   3   3         49.30         56.13         2.71 o                         
   5   3   3          9.97          6.47         1.67 o                         
   6   3   3        288.00        269.45         7.57 o                         
   7   3   3          9.58          7.39         2.11 o                         
   8   3   3         29.85         32.91         3.17 o                         
   9   3   3          4.52          4.96         4.00 o                         
 -13   4   3          2.64          5.08         2.94 o                         
 -12   4   3         27.09         29.76         2.31 o                         
 -11   4   3          0.11         -2.75         2.14 o                         
 -10   4   3        220.28        229.89         3.32 o                         
  -9   4   3         20.81         13.77         1.25 o                         
  -8   4   3        302.51        298.37         3.72 o                         
  -7   4   3         95.01         86.66         2.16 o                         
  -6   4   3        440.67        415.14        11.57 o                         
  -5   4   3          2.20          0.21         1.10 o                         
  -4   4   3          2.94          1.94         0.66 o                         
  -3   4   3          7.23         10.24         1.02 o                         
  -2   4   3        654.03        714.46         8.95 o                         
  -1   4   3         93.08        111.62         3.62 o                         
   0   4   3        241.25        248.40         4.36 o                         
   1   4   3        142.30        146.11         3.60 o                         
   2   4   3        257.76        262.53         3.72 o                         
   3   4   3          5.65         10.84         3.48 o                         
   4   4   3          5.54         11.58         1.61 o                         
   5   4   3        180.49        147.49         3.87 o                         
   6   4   3          7.84          8.86         2.05 o                         
   7   4   3          5.28          5.94         1.98 o                         
   8   4   3          2.28          2.49         1.99 o                         
   9   4   3          6.74          9.81         5.02 o                         
 -13   5   3          3.18          7.82         3.78 o                         
 -12   5   3         31.41         35.40         2.48 o                         
 -11   5   3         54.74         56.69         2.97 o                         
 -10   5   3          2.53          5.72         1.31 o                         
  -9   5   3          7.82          5.18         1.29 o                         
  -8   5   3          3.68          4.74         1.52 o                         
  -7   5   3         22.39         21.50         1.35 o                         
  -6   5   3         54.72         56.89         2.97 o                         
  -5   5   3         48.05         50.44         2.19 o                         
  -4   5   3        231.70        256.83         3.52 o                         
  -3   5   3        105.13        104.59         3.04 o                         
  -2   5   3          5.76          3.64         0.94 o                         
  -1   5   3        211.41        203.31         3.46 o                         
   0   5   3         14.78         16.07         1.45 o                         
   1   5   3        163.71        144.73         3.23 o                         
   2   5   3         45.81         40.77         1.73 o                         
   3   5   3          6.34          5.17         1.14 o                         
   4   5   3        174.96        135.85         3.55 o                         
   5   5   3          0.37          2.66         1.96 o                         
   6   5   3          0.02         -2.48         2.11 o                         
   7   5   3          6.42          7.26         3.23 o                         
   8   5   3          1.21          0.73         2.21 o                         
 -12   6   3         35.38         38.42         2.45 o                         
 -11   6   3          0.04         -0.88         1.49 o                         
 -10   6   3         57.92         59.90         2.46 o                         
  -9   6   3          0.41         -0.80         1.25 o                         
  -8   6   3          0.14         -0.93         1.92 o                         
  -7   6   3        473.27        449.75        13.62 o                         
  -6   6   3        269.22        257.50         5.58 o                         
  -5   6   3         13.40         12.41         1.13 o                         
  -4   6   3         64.55         63.82         2.18 o                         
  -3   6   3         22.94         20.73         1.47 o                         
  -2   6   3         10.95          8.14         1.38 o                         
  -1   6   3        334.37        342.68         8.77 o                         
   0   6   3        452.07        424.52         6.17 o                         
   1   6   3        127.93        134.59         4.85 o                         
   2   6   3         13.97         17.42         1.79 o                         
   3   6   3        465.79        428.33         9.94 o                         
   4   6   3         18.78         10.41         2.64 o                         
   5   6   3          0.11          0.54         1.59 o                         
   6   6   3          1.67         -0.65         2.06 o                         
   7   6   3          1.86          3.04         2.67 o                         
   8   6   3          1.10          0.99         2.88 o                         
 -12   7   3          0.48          1.59         1.69 o                         
 -11   7   3         28.90         27.45         2.18 o                         
 -10   7   3         55.89         62.08         2.13 o                         
  -9   7   3        140.66        134.76         3.84 o                         
  -8   7   3         10.89         10.68         3.10 o                         
  -7   7   3        136.17        121.84         3.31 o                         
  -6   7   3        372.48        349.15        10.93 o                         
  -5   7   3         21.71         23.29         1.47 o                         
  -4   7   3          1.22          1.02         1.35 o                         
  -3   7   3          0.28          0.67         1.20 o                         
  -2   7   3        213.39        205.28         3.10 o                         
  -1   7   3        395.31        376.15         4.68 o                         
   0   7   3        810.10        780.00        13.95 o                         
   1   7   3         30.28         29.09         2.59 o                         
   2   7   3        135.86        135.81         3.85 o                         
   3   7   3          3.47          0.73         1.45 o                         
   4   7   3          0.26          2.13         1.65 o                         
   5   7   3          2.05          1.04         1.86 o                         
   6   7   3          2.34          5.41         2.49 o                         
   7   7   3         38.33         44.05         4.17 o                         
 -12   8   3         34.34         44.25         3.37 o                         
 -11   8   3         10.88          8.32         1.99 o                         
 -10   8   3          6.98          8.99         1.68 o                         
  -9   8   3         15.30         18.37         2.48 o                         
  -8   8   3          0.81          0.59         1.97 o                         
  -7   8   3         45.30         47.81         1.91 o                         
  -6   8   3          0.39          0.74         1.18 o                         
  -5   8   3        127.85        118.53         2.71 o                         
  -4   8   3          1.98          5.55         1.38 o                         
  -3   8   3         88.29         80.54         2.75 o                         
  -2   8   3          5.70          5.43         1.33 o                         
  -1   8   3        246.59        242.49         3.76 o                         
   0   8   3        457.02        439.85         5.53 o                         
   1   8   3        155.61        146.27         3.11 o                         
   2   8   3         66.83         60.99         2.79 o                         
   3   8   3         16.92         14.43         1.70 o                         
   4   8   3          2.69          1.91         1.84 o                         
   5   8   3         34.53         36.18         2.48 o                         
   6   8   3          0.18         -1.15         2.41 o                         
 -11   9   3          0.12          2.86         2.04 o                         
 -10   9   3          0.42          3.71         2.00 o                         
  -9   9   3         24.05         25.47         2.75 o                         
  -8   9   3         17.06         11.86         2.49 o                         
  -7   9   3        108.23        109.16         4.54 o                         
  -6   9   3         81.97         74.45         4.37 o                         
  -5   9   3        123.72        113.76         3.18 o                         
  -4   9   3        261.91        234.99         4.65 o                         
  -3   9   3         22.34         21.33         2.10 o                         
  -2   9   3          0.41          0.00         1.29 o                         
  -1   9   3         21.90         23.75         1.65 o                         
   0   9   3          1.77          1.47         1.44 o                         
   1   9   3         24.90         25.15         2.02 o                         
   2   9   3         21.89         19.83         1.87 o                         
   3   9   3          7.67         13.95         1.73 o                         
   4   9   3          0.57          0.10         1.32 o                         
   5   9   3          0.54         -0.83         2.27 o                         
 -10  10   3          2.39          1.76         1.99 o                         
  -9  10   3          0.31         -0.05         2.15 o                         
  -8  10   3         44.84         49.49         4.29 o                         
  -7  10   3          0.81          1.61         1.78 o                         
  -6  10   3         36.47         34.48         2.26 o                         
  -5  10   3         10.77          5.93         1.97 o                         
  -4  10   3        157.37        151.32         3.80 o                         
  -3  10   3         63.46         67.32         3.04 o                         
  -2  10   3          6.66          6.58         2.38 o                         
  -1  10   3          3.24          1.92         2.06 o                         
   0  10   3          0.43         -2.70         1.97 o                         
   1  10   3          0.63          2.32         1.98 o                         
   2  10   3          0.03          0.04         2.07 o                         
   3  10   3          5.72          5.23         1.74 o                         
   4  10   3         10.98         13.38         2.58 o                         
  -9  11   3          2.44          3.51         3.08 o                         
  -8  11   3         75.31         77.79         3.86 o                         
  -7  11   3          1.84          1.03         2.80 o                         
  -6  11   3          0.63         -0.33         2.59 o                         
  -5  11   3          2.44          0.67         1.94 o                         
  -4  11   3         15.94         14.48         2.12 o                         
  -3  11   3          8.51          7.23         2.15 o                         
  -2  11   3         17.57         18.76         2.55 o                         
  -1  11   3         13.99         13.76         2.48 o                         
   0  11   3         24.77         22.69         2.75 o                         
   1  11   3         11.04         11.10         2.37 o                         
   2  11   3         31.50         32.77         3.07 o                         
   3  11   3          3.85          4.72         2.42 o                         
  -8  12   3          3.38          8.49         6.09 o                         
  -7  12   3          0.93          1.10         2.91 o                         
  -6  12   3         22.62         25.04         3.64 o                         
  -5  12   3         29.44         23.78         3.28 o                         
  -4  12   3         11.76         14.52         3.01 o                         
  -3  12   3          9.44          8.76         2.53 o                         
  -2  12   3         51.30         62.97         3.30 o                         
  -1  12   3         20.02         21.78         2.92 o                         
   0  12   3         33.51         29.66         2.64 o                         
   1  12   3          0.04          0.56         2.36 o                         
  -6  13   3          9.71         13.90         5.32 o                         
  -5  13   3         44.90         36.27         5.48 o                         
  -4  13   3         17.31         22.25         5.53 o                         
  -3  13   3          0.08          1.64         3.93 o                         
  -2  13   3         12.02         11.12         4.76 o                         
  -1  13   3         12.30         17.83         6.54 o                         
   0 -15   4         22.03         15.17         2.57 o                         
   1 -15   4         15.03         12.18         2.94 o                         
   2 -15   4          3.90          2.66         3.09 o                         
  -3 -14   4          5.86          9.43         3.11 o                         
  -2 -14   4          0.65          0.37         1.57 o                         
  -1 -14   4        133.11        143.20         4.25 o                         
   0 -14   4         34.62         39.32         2.74 o                         
   1 -14   4         16.67         19.42         2.47 o                         
   2 -14   4          2.48          0.66         1.54 o                         
   3 -14   4         46.14         52.76         2.99 o                         
   4 -14   4          2.24         -0.13         1.94 o                         
   5 -14   4          0.02          1.33         3.04 o                         
  -5 -13   4         10.97         20.13         5.38 o                         
  -4 -13   4         58.26         48.27         2.87 o                         
  -3 -13   4          2.86          2.39         1.57 o                         
  -2 -13   4        121.41        136.11         3.09 o                         
  -1 -13   4        143.08        143.07         3.29 o                         
   0 -13   4         32.00         37.91         2.44 o                         
   1 -13   4          5.34          8.43         1.58 o                         
   2 -13   4          2.86          5.25         1.81 o                         
   3 -13   4          4.48          6.56         1.68 o                         
   4 -13   4         73.03         73.16         2.78 o                         
   5 -13   4         22.01         23.26         2.40 o                         
   6 -13   4         35.66         37.67         2.75 o                         
   7 -13   4          2.46          0.52         3.39 o                         
  -6 -12   4          1.11          0.03         2.41 o                         
  -5 -12   4         24.26         30.76         2.92 o                         
  -4 -12   4         36.12         38.25         2.42 o                         
  -3 -12   4        253.20        227.28         3.59 o                         
  -2 -12   4        187.48        186.60         4.62 o                         
  -1 -12   4          5.33          3.97         1.11 o                         
   0 -12   4         56.57         50.71         2.38 o                         
   1 -12   4          5.11          4.81         1.47 o                         
   2 -12   4          4.64          2.26         1.49 o                         
   3 -12   4          8.11          7.29         1.57 o                         
   4 -12   4        456.16        460.76         9.50 o                         
   5 -12   4         17.41         17.17         2.08 o                         
   6 -12   4         13.47         15.82         2.23 o                         
   7 -12   4          9.02         15.02         2.26 o                         
  -7 -11   4          5.15          6.30         2.76 o                         
  -6 -11   4         95.25         93.32         3.68 o                         
  -5 -11   4          0.03          0.83         1.74 o                         
  -4 -11   4          2.10          0.64         1.51 o                         
  -3 -11   4        198.62        205.19         4.95 o                         
  -2 -11   4         92.29         80.57         1.81 o                         
  -1 -11   4          2.51          1.81         1.03 o                         
   0 -11   4          5.45          4.85         1.36 o                         
   1 -11   4         20.06         20.53         1.91 o                         
   2 -11   4          7.81          6.60         1.44 o                         
   3 -11   4          3.77          4.64         1.46 o                         
   4 -11   4        145.91        152.25         3.45 o                         
   5 -11   4       1203.43       1275.72         9.93 o                         
   6 -11   4         47.25         51.42         2.75 o                         
   7 -11   4         37.59         34.96         3.41 o                         
   8 -11   4          0.82          2.57         2.56 o                         
  -8 -10   4          5.31          4.10         2.90 o                         
  -7 -10   4         29.63         28.22         2.81 o                         
  -6 -10   4          2.88          0.67         1.64 o                         
  -5 -10   4         55.57         53.12         1.88 o                         
  -4 -10   4         22.25         23.97         1.42 o                         
  -3 -10   4         48.36         47.92         1.32 o                         
  -2 -10   4         11.20          8.62         1.05 o                         
  -1 -10   4         55.10         49.24         1.86 o                         
   0 -10   4          2.67          3.14         0.78 o                         
   1 -10   4         50.30         53.50         1.98 o                         
   2 -10   4        232.42        221.91         5.46 o                         
   3 -10   4        281.21        291.76         4.64 o                         
   4 -10   4          5.93          7.26         1.17 o                         
   5 -10   4        107.37        110.46         3.25 o                         
   6 -10   4         80.37         78.31         2.62 o                         
   7 -10   4          1.12          1.34         1.58 o                         
   8 -10   4         34.57         33.61         3.19 o                         
   9 -10   4          3.00          3.42         6.01 o                         
  -9  -9   4         14.69         13.32         2.66 o                         
  -8  -9   4         26.05         33.90         2.68 o                         
  -7  -9   4         51.56         54.35         2.82 o                         
  -6  -9   4          8.85          5.94         1.68 o                         
  -5  -9   4        100.17         95.82         2.52 o                         
  -4  -9   4         51.30         51.82         1.76 o                         
  -3  -9   4        183.86        184.98         2.88 o                         
  -2  -9   4         17.99         23.28         0.64 o                         
  -1  -9   4         91.86         84.86         1.75 o                         
   0  -9   4        290.76        296.68         2.94 o                         
   1  -9   4        401.16        416.85         4.26 o                         
   2  -9   4          7.81          8.53         0.64 o                         
   3  -9   4         41.52         42.10         1.25 o                         
   4  -9   4        101.34        103.92         2.46 o                         
   5  -9   4         41.46         42.30         1.81 o                         
   6  -9   4        173.47        174.44         2.85 o                         
   7  -9   4          6.83          4.97         1.43 o                         
   8  -9   4         21.88         24.14         2.38 o                         
   9  -9   4          2.54          1.49         2.35 o                         
 -10  -8   4         10.72         16.30         3.33 o                         
  -9  -8   4          7.93          9.36         2.10 o                         
  -8  -8   4          8.73         10.85         2.02 o                         
  -7  -8   4          2.12          1.51         1.56 o                         
  -6  -8   4         90.57         88.13         1.96 o                         
  -5  -8   4        132.33        125.79         2.33 o                         
  -4  -8   4         46.49         53.72         2.45 o                         
  -3  -8   4        336.08        356.93         3.50 o                         
  -2  -8   4          1.68          1.94         0.40 o                         
  -1  -8   4        119.81        130.10         1.59 o                         
   0  -8   4        100.15        111.24         1.51 o                         
   1  -8   4        100.14        113.25         2.10 o                         
   2  -8   4         50.17         47.71         1.35 o                         
   3  -8   4          0.46          0.17         1.00 o                         
   4  -8   4        252.72        255.98         4.41 o                         
   5  -8   4          4.31          4.37         1.10 o                         
   6  -8   4         49.04         46.52         1.85 o                         
   7  -8   4          2.72          0.93         1.18 o                         
   8  -8   4         16.86         20.26         2.21 o                         
   9  -8   4         18.24         21.89         2.75 o                         
  10  -8   4          0.23          1.10         2.50 o                         
 -11  -7   4         51.09         61.82         6.35 o                         
 -10  -7   4         13.08         16.55         4.50 o                         
  -9  -7   4          0.01          0.65         2.27 o                         
  -8  -7   4         50.35         51.45         3.38 o                         
  -7  -7   4         59.08         58.51         2.99 o                         
  -6  -7   4        274.91        272.33         4.50 o                         
  -5  -7   4          2.09          2.76         0.67 o                         
  -4  -7   4         27.42         25.62         1.35 o                         
  -3  -7   4        196.37        214.40         2.52 o                         
  -2  -7   4          6.40          6.57         0.55 o                         
  -1  -7   4         55.92         68.85         1.23 o                         
   0  -7   4          0.00          0.24         0.49 o                         
   1  -7   4        120.05        133.67         1.72 o                         
   2  -7   4         13.45         13.01         0.93 o                         
   3  -7   4          1.44          1.20         1.10 o                         
   4  -7   4          0.03         -0.02         0.41 o                         
   5  -7   4        296.73        288.52         5.25 o                         
   6  -7   4         62.16         68.43         1.97 o                         
   7  -7   4        328.49        318.08        10.00 o                         
   8  -7   4          0.03         -0.37         1.63 o                         
   9  -7   4          5.29          6.61         1.70 o                         
  10  -7   4         61.76         53.78         3.91 o                         
 -11  -6   4          3.60          2.63         2.66 o                         
 -10  -6   4          0.24          3.01         4.43 o                         
  -9  -6   4         49.73         47.48         3.48 o                         
  -8  -6   4         35.03         40.07         4.05 o                         
  -7  -6   4        368.73        368.47         6.58 o                         
  -6  -6   4        244.62        249.82         4.49 o                         
  -5  -6   4        132.75        132.02         1.49 o                         
  -4  -6   4        306.31        323.38         4.13 o                         
  -3  -6   4         93.40         88.84         2.14 o                         
  -2  -6   4          2.15          3.33         0.48 o                         
  -1  -6   4        171.09        173.86         1.36 o                         
   0  -6   4        169.28        155.30         1.56 o                         
   1  -6   4         19.22         19.41         0.69 o                         
   2  -6   4        161.99        155.44         1.82 o                         
   3  -6   4          4.44          3.45         0.49 o                         
   4  -6   4          0.00         -0.24         0.46 o                         
   5  -6   4        210.25        193.72         2.39 o                         
   6  -6   4          3.25          3.76         0.97 o                         
   7  -6   4         26.56         28.46         2.18 o                         
   8  -6   4         62.62         60.80         2.37 o                         
   9  -6   4          0.94          0.96         1.41 o                         
  10  -6   4         16.40         16.45         2.18 o                         
 -12  -5   4         15.22         18.04         4.96 o                         
 -11  -5   4          7.39          9.76         2.91 o                         
 -10  -5   4          1.90          2.03         2.88 o                         
  -9  -5   4         19.48         19.42         2.25 o                         
  -8  -5   4        935.48        891.97        21.53 o                         
  -7  -5   4        690.05        663.97        16.31 o                         
  -6  -5   4         86.71         83.56         2.56 o                         
  -5  -5   4         23.53         20.72         1.08 o                         
  -4  -5   4          1.51          2.12         0.52 o                         
  -3  -5   4         69.87         90.04         1.73 o                         
  -2  -5   4        493.03        526.01         4.12 o                         
  -1  -5   4       2845.47       2856.34        17.43 o                         
   0  -5   4        516.22        536.33         2.51 o                         
   1  -5   4        138.01        145.78         1.63 o                         
   2  -5   4        212.20        224.16         1.60 o                         
   3  -5   4        677.78        731.48         3.18 o                         
   4  -5   4        104.92        106.16         1.81 o                         
   5  -5   4          6.36          8.14         1.48 o                         
   6  -5   4        177.59        170.92         2.57 o                         
   7  -5   4          1.83          1.28         1.31 o                         
   8  -5   4         65.67         72.17         2.08 o                         
   9  -5   4         21.76         18.83         1.92 o                         
  10  -5   4          7.16          6.17         1.55 o                         
 -12  -4   4          0.56         -4.29         3.28 o                         
 -11  -4   4         17.73         19.28         2.61 o                         
 -10  -4   4          0.38         -0.49         1.63 o                         
  -9  -4   4         18.87         16.10         1.51 o                         
  -8  -4   4        144.03        145.92         2.69 o                         
  -7  -4   4         40.17         41.45         1.63 o                         
  -6  -4   4        237.54        241.45         2.24 o                         
  -5  -4   4        121.55        125.66         1.28 o                         
  -4  -4   4        107.67        115.87         1.54 o                         
  -3  -4   4         43.30         45.24         0.87 o                         
  -2  -4   4          4.16          3.62         0.28 o                         
  -1  -4   4       1074.61       1140.26         4.99 o                         
   0  -4   4         62.87         55.94         0.59 o                         
   1  -4   4          7.54          6.52         0.42 o                         
   2  -4   4        508.16        540.02         4.10 o                         
   3  -4   4         66.71         71.97         1.66 o                         
   4  -4   4        211.55        215.82         2.90 o                         
   5  -4   4         39.88         41.54         1.62 o                         
   6  -4   4        207.86        211.71         4.18 o                         
   7  -4   4         22.30         20.59         1.85 o                         
   8  -4   4         56.12         55.97         1.96 o                         
   9  -4   4          2.00          0.97         1.79 o                         
  10  -4   4         37.83         39.37         2.66 o                         
 -12  -3   4         41.95         40.63         3.51 o                         
 -11  -3   4          1.57          5.14         3.38 o                         
 -10  -3   4         18.27         17.97         1.90 o                         
  -9  -3   4        428.70        440.61         5.20 o                         
  -8  -3   4         50.97         57.11         1.93 o                         
  -7  -3   4          4.28          3.70         0.64 o                         
  -6  -3   4         20.15         19.12         1.07 o                         
  -5  -3   4         30.30         40.19         1.13 o                         
  -4  -3   4        145.75        144.31         1.91 o                         
  -3  -3   4        176.87        182.33         1.86 o                         
  -2  -3   4       4890.15       4949.56        25.62 o                         
  -1  -3   4        138.33        165.76         1.25 o                         
   0  -3   4        493.21        496.46         2.36 o                         
   1  -3   4        167.21        181.79         1.57 o                         
   2  -3   4         25.34         33.80         0.89 o                         
   3  -3   4        306.45        278.90         3.60 o                         
   4  -3   4         33.40         31.70         1.82 o                         
   5  -3   4        149.65        150.61         4.14 o                         
   6  -3   4        138.12        133.86         2.57 o                         
   7  -3   4          0.88          0.59         1.01 o                         
   8  -3   4         36.42         33.31         1.77 o                         
   9  -3   4         64.38         62.07         2.88 o                         
  10  -3   4          3.58          1.06         2.80 o                         
 -13  -2   4         10.02          4.59         5.25 o                         
 -12  -2   4         42.52         44.51         3.02 o                         
 -11  -2   4         16.29         12.01         2.47 o                         
 -10  -2   4         44.02         42.38         2.24 o                         
  -9  -2   4          0.23         -0.69         1.06 o                         
  -8  -2   4         22.19         24.34         1.48 o                         
  -7  -2   4         78.65         77.66         2.30 o                         
  -6  -2   4        104.69        116.64         2.17 o                         
  -5  -2   4        334.76        351.54         3.48 o                         
  -4  -2   4        280.77        287.71         2.05 o                         
  -3  -2   4        621.70        618.90         7.85 o                         
  -2  -2   4         94.05        109.87         0.89 o                         
  -1  -2   4        185.58        184.18         1.00 o                         
   0  -2   4         36.31         27.79         0.60 o                         
   1  -2   4        208.95        223.51         2.14 o                         
   2  -2   4        135.11        129.62         1.74 o                         
   3  -2   4        212.19        210.25         1.69 o                         
   4  -2   4        318.15        329.47         4.63 o                         
   5  -2   4        142.81        151.76         2.71 o                         
   6  -2   4         43.78         42.76         2.08 o                         
   7  -2   4        306.66        316.77         4.27 o                         
   8  -2   4          5.67          9.70         1.71 o                         
   9  -2   4          6.80          7.94         2.48 o                         
  10  -2   4         12.39          8.15         2.17 o                         
 -13  -1   4         26.70         50.24         6.43 o                         
 -12  -1   4          9.20          7.30         2.25 o                         
 -11  -1   4          2.79          2.44         1.34 o                         
 -10  -1   4         55.20         45.77         2.11 o                         
  -9  -1   4         15.06         16.79         1.01 o                         
  -8  -1   4        110.00        115.45         1.52 o                         
  -7  -1   4         78.65         90.92         2.37 o                         
  -6  -1   4        232.08        256.89         2.38 o                         
  -5  -1   4       1102.92       1202.55        11.28 o                         
  -4  -1   4          0.31         -0.05         0.29 o                         
  -3  -1   4       2609.40       2572.21        22.76 o                         
  -2  -1   4        820.28        815.74         6.92 o                         
  -1  -1   4        644.06        638.86         9.65 o                         
   0  -1   4         74.94         75.88         1.28 o                         
   1  -1   4          2.41          2.99         0.91 o                         
   2  -1   4        533.72        568.46         4.84 o                         
   3  -1   4        599.20        611.48         3.71 o                         
   4  -1   4         25.08         30.03         1.28 o                         
   5  -1   4        486.74        480.81         9.83 o                         
   6  -1   4        417.97        415.33         5.05 o                         
   7  -1   4         27.24         25.15         1.89 o                         
   8  -1   4          3.70          4.11         1.57 o                         
   9  -1   4         12.33         10.84         2.17 o                         
  10  -1   4          0.64          0.09         2.02 o                         
 -13   0   4         43.66         53.80         5.25 o                         
 -12   0   4         23.35         17.34         2.69 o                         
 -11   0   4          7.17          4.64         1.56 o                         
 -10   0   4        181.47        162.92         3.53 o                         
  -9   0   4         38.62         30.61         1.14 o                         
  -8   0   4         64.93         61.84         1.41 o                         
  -7   0   4         28.63         29.12         1.44 o                         
  -6   0   4        134.27        144.09         1.91 o                         
  -5   0   4        312.62        328.07         2.79 o                         
  -4   0   4          0.24          0.90         0.49 o                         
  -3   0   4        207.19        200.03         2.28 o                         
  -2   0   4        365.80        371.54         3.03 o                         
  -1   0   4        633.96        622.38         3.94 o                         
   0   0   4        236.71        224.68         5.60 o                         
   1   0   4        163.76        150.68         1.93 o                         
   2   0   4        194.22        211.58         2.10 o                         
   3   0   4         53.34         65.44         1.63 o                         
   4   0   4         10.59          6.92         0.73 o                         
   5   0   4        230.46        215.51         4.79 o                         
   6   0   4          0.17          0.78         1.22 o                         
   7   0   4         36.36         38.76         2.10 o                         
   8   0   4         13.49         11.30         2.06 o                         
   9   0   4          0.07         -0.38         2.00 o                         
  10   0   4          6.49          4.80         2.89 o                         
 -13   1   4          2.43          3.77         2.58 o                         
 -12   1   4          2.66          2.93         1.89 o                         
 -11   1   4          0.02         -0.74         1.16 o                         
 -10   1   4        110.98         83.79         2.87 o                         
  -9   1   4         46.49         38.39         1.36 o                         
  -8   1   4          9.07         10.14         1.09 o                         
  -7   1   4         11.23         19.82         1.33 o                         
  -6   1   4         67.91         62.83         1.18 o                         
  -5   1   4        296.97        329.03         3.28 o                         
  -4   1   4        253.85        231.21         4.02 o                         
  -3   1   4         69.60         66.13         2.03 o                         
  -2   1   4         29.37         31.49         1.06 o                         
  -1   1   4          1.55          2.00         0.77 o                         
   0   1   4        186.43        186.29         3.24 o                         
   1   1   4        265.86        250.30         2.86 o                         
   2   1   4        387.98        402.03         3.37 o                         
   3   1   4          8.30          5.80         0.70 o                         
   4   1   4         52.48         47.85         1.33 o                         
   5   1   4         71.75         71.23         3.15 o                         
   6   1   4         17.29         13.66         1.54 o                         
   7   1   4          0.16         -0.81         1.33 o                         
   8   1   4          4.95          3.59         1.85 o                         
   9   1   4         85.39        102.87         4.83 o                         
 -13   2   4          1.19          0.53         2.62 o                         
 -12   2   4          1.08          1.83         1.73 o                         
 -11   2   4         10.63          8.42         1.23 o                         
 -10   2   4        121.57        122.95         3.04 o                         
  -9   2   4         22.38         28.17         1.62 o                         
  -8   2   4        268.86        273.49         5.24 o                         
  -7   2   4          1.28          2.96         0.81 o                         
  -6   2   4        131.38        126.29         1.70 o                         
  -5   2   4         94.46         88.36         1.58 o                         
  -4   2   4        336.71        309.02         2.93 o                         
  -3   2   4          1.39          1.79         0.57 o                         
  -2   2   4        110.73        109.59         2.38 o                         
  -1   2   4         19.04         23.54         1.29 o                         
   0   2   4          4.20          1.50         0.73 o                         
   1   2   4        324.40        328.85         6.20 o                         
   2   2   4         29.02         34.12         1.84 o                         
   3   2   4          1.48          2.61         1.52 o                         
   4   2   4          5.57          6.60         1.25 o                         
   5   2   4          8.10          4.83         1.51 o                         
   6   2   4         70.98         65.94         2.71 o                         
   7   2   4          7.45         11.73         1.95 o                         
   8   2   4          6.34          4.78         2.67 o                         
   9   2   4         66.83         79.80         5.71 o                         
 -13   3   4         39.38         45.42         6.65 o                         
 -12   3   4         35.00         36.84         2.77 o                         
 -11   3   4          0.76          0.05         1.04 o                         
 -10   3   4          6.17          6.27         1.45 o                         
  -9   3   4        159.58        158.97         3.66 o                         
  -8   3   4          0.42          1.04         1.18 o                         
  -7   3   4         63.26         60.01         1.65 o                         
  -6   3   4        363.18        352.39         3.83 o                         
  -5   3   4       1063.56       1049.28        10.38 o                         
  -4   3   4        477.93        491.77         4.68 o                         
  -3   3   4         37.10         45.41         1.21 o                         
  -2   3   4          5.73          4.58         1.00 o                         
  -1   3   4          3.90          6.15         1.03 o                         
   0   3   4        218.74        248.79         5.59 o                         
   1   3   4        438.22        454.73         6.97 o                         
   2   3   4         40.88         53.72         2.18 o                         
   3   3   4         67.35         63.21         2.15 o                         
   4   3   4        229.24        222.20         4.41 o                         
   5   3   4         14.07          5.40         1.90 o                         
   6   3   4         12.65         13.22         2.17 o                         
   7   3   4          0.98          0.23         1.83 o                         
   8   3   4          0.27          2.64         2.58 o                         
   9   3   4          9.00         10.18         6.16 o                         
 -13   4   4         33.88         52.59         6.60 o                         
 -12   4   4         24.46         24.31         2.05 o                         
 -11   4   4          5.35          5.96         1.32 o                         
 -10   4   4        271.02        242.27         4.11 o                         
  -9   4   4          0.07         -0.03         1.32 o                         
  -8   4   4        405.99        402.88         3.96 o                         
  -7   4   4        153.90        148.18         2.51 o                         
  -6   4   4        231.28        231.64         8.08 o                         
  -5   4   4         14.28         14.58         1.27 o                         
  -4   4   4         78.65         67.60         1.82 o                         
  -3   4   4          1.63          1.63         0.93 o                         
  -2   4   4          1.23          0.36         0.92 o                         
  -1   4   4         44.39         39.62         1.75 o                         
   0   4   4         44.01         45.06         3.19 o                         
   1   4   4        458.41        465.79         5.48 o                         
   2   4   4         34.93         31.06         1.63 o                         
   3   4   4          2.12          2.51         3.04 o                         
   4   4   4         18.11         15.91         1.84 o                         
   5   4   4         89.39         82.88         3.15 o                         
   6   4   4         22.85         24.27         2.79 o                         
   7   4   4         12.78         14.92         2.53 o                         
   8   4   4          0.02         -0.71         3.57 o                         
 -13   5   4         14.32         19.12         2.99 o                         
 -12   5   4         17.70         16.40         2.10 o                         
 -11   5   4          9.89          8.28         1.66 o                         
 -10   5   4         37.39         39.46         1.99 o                         
  -9   5   4         20.85         17.93         1.68 o                         
  -8   5   4        432.80        413.17         7.17 o                         
  -7   5   4         78.06         82.47         2.23 o                         
  -6   5   4         25.72         23.17         1.50 o                         
  -5   5   4         38.94         46.91         1.81 o                         
  -4   5   4         27.23         25.11         1.76 o                         
  -3   5   4          7.24          6.90         1.11 o                         
  -2   5   4        318.52        342.50         4.01 o                         
  -1   5   4         18.72         21.21         1.44 o                         
   0   5   4          0.46          3.21         1.55 o                         
   1   5   4         22.98         15.76         1.54 o                         
   2   5   4          3.53          5.13         1.31 o                         
   3   5   4          2.55          3.30         1.79 o                         
   4   5   4         48.99         46.55         2.40 o                         
   5   5   4          0.00          0.41         1.60 o                         
   6   5   4         25.49         20.54         3.26 o                         
   7   5   4         15.19         16.74         4.15 o                         
   8   5   4          0.19          2.82         3.90 o                         
 -12   6   4          0.70          1.49         2.03 o                         
 -11   6   4         10.49         10.46         1.58 o                         
 -10   6   4         62.74         60.29         3.10 o                         
  -9   6   4          5.88          6.11         1.48 o                         
  -8   6   4          8.29          7.13         1.10 o                         
  -7   6   4        261.35        256.79         3.79 o                         
  -6   6   4         27.76         22.44         1.50 o                         
  -5   6   4        251.18        241.70         3.72 o                         
  -4   6   4         50.32         44.05         1.88 o                         
  -3   6   4          7.34          4.81         1.15 o                         
  -2   6   4          0.83         -0.81         1.18 o                         
  -1   6   4         53.58         47.11         2.01 o                         
   0   6   4        471.10        456.12         6.73 o                         
   1   6   4        537.13        509.83         7.37 o                         
   2   6   4          7.76          6.21         2.09 o                         
   3   6   4         21.40         20.88         1.60 o                         
   4   6   4         59.86         58.90         2.99 o                         
   5   6   4         37.44         29.69         2.54 o                         
   6   6   4          2.18          1.25         2.65 o                         
   7   6   4         22.00         27.07         3.37 o                         
 -12   7   4         37.07         43.48         2.97 o                         
 -11   7   4         29.12         31.45         2.57 o                         
 -10   7   4          0.05          0.75         1.55 o                         
  -9   7   4          3.23          1.89         1.82 o                         
  -8   7   4          3.11          2.80         1.09 o                         
  -7   7   4         40.67         35.13         2.13 o                         
  -6   7   4        156.51        151.53         5.27 o                         
  -5   7   4          0.91          1.68         1.40 o                         
  -4   7   4         16.61         12.08         1.58 o                         
  -3   7   4         30.80         27.78         1.76 o                         
  -2   7   4         29.16         30.39         1.90 o                         
  -1   7   4         21.59         21.33         2.29 o                         
   0   7   4          1.41          1.51         1.70 o                         
   1   7   4        293.78        285.75         4.46 o                         
   2   7   4         30.31         32.50         2.20 o                         
   3   7   4         80.42         76.76         2.96 o                         
   4   7   4          8.41          9.35         1.99 o                         
   5   7   4          7.11         10.80         2.30 o                         
   6   7   4          6.05          4.79         3.46 o                         
 -12   8   4         20.43         24.83         3.76 o                         
 -11   8   4          0.50          1.22         1.55 o                         
 -10   8   4          3.35          3.57         2.11 o                         
  -9   8   4          5.38          5.25         2.49 o                         
  -8   8   4          7.08          6.38         2.44 o                         
  -7   8   4         11.67         10.29         1.41 o                         
  -6   8   4          2.88          1.50         1.21 o                         
  -5   8   4          0.23          0.12         1.52 o                         
  -4   8   4         14.74         19.94         2.03 o                         
  -3   8   4          8.15          4.49         1.83 o                         
  -2   8   4         15.97         15.46         1.69 o                         
  -1   8   4         18.22         18.49         1.96 o                         
   0   8   4         39.56         36.86         2.65 o                         
   1   8   4         42.40         38.33         2.21 o                         
   2   8   4         11.70         12.70         1.69 o                         
   3   8   4         17.80         18.28         1.67 o                         
   4   8   4          1.20         -0.74         2.03 o                         
   5   8   4          8.41          5.41         1.91 o                         
 -11   9   4         19.31         23.58         2.59 o                         
 -10   9   4         35.36         34.36         3.20 o                         
  -9   9   4         50.70         48.45         3.13 o                         
  -8   9   4         27.20         27.72         2.20 o                         
  -7   9   4         24.98         33.51         2.53 o                         
  -6   9   4         84.99         92.36         3.29 o                         
  -5   9   4         61.66         68.91         2.82 o                         
  -4   9   4         13.81          9.04         1.87 o                         
  -3   9   4         22.24         19.36         2.20 o                         
  -2   9   4         96.73         93.69         2.92 o                         
  -1   9   4         85.91         81.27         2.70 o                         
   0   9   4          1.28         -0.84         1.84 o                         
   1   9   4         17.40         13.27         1.82 o                         
   2   9   4          1.66          1.57         1.61 o                         
   3   9   4         32.94         28.95         1.92 o                         
   4   9   4          0.37          2.07         1.88 o                         
 -10  10   4          0.42          1.91         2.81 o                         
  -9  10   4         15.16         15.18         2.85 o                         
  -8  10   4         18.94         18.07         3.07 o                         
  -7  10   4          1.47         -0.79         1.85 o                         
  -6  10   4         31.21         32.25         2.49 o                         
  -5  10   4        129.79        124.39         4.40 o                         
  -4  10   4         25.62         17.44         2.26 o                         
  -3  10   4         46.06         49.27         2.90 o                         
  -2  10   4         13.77         14.51         2.80 o                         
  -1  10   4        100.85         98.63         3.68 o                         
   0  10   4          7.99          4.46         2.64 o                         
   1  10   4          0.21         -1.78         1.98 o                         
   2  10   4         58.38         63.01         3.39 o                         
   3  10   4         68.07         84.16         3.57 o                         
  -9  11   4         13.46         14.64         4.74 o                         
  -8  11   4          7.40         11.23         2.94 o                         
  -7  11   4          8.04         12.62         3.22 o                         
  -6  11   4         47.59         46.46         4.99 o                         
  -5  11   4        146.86        144.73         4.92 o                         
  -4  11   4         32.33         33.83         2.58 o                         
  -3  11   4          5.41          3.86         2.27 o                         
  -2  11   4         45.38         51.41         3.31 o                         
  -1  11   4         82.87         81.50         3.98 o                         
   0  11   4          4.16          3.92         1.87 o                         
   1  11   4          6.44          6.30         2.01 o                         
   2  11   4          1.19          1.62         2.89 o                         
  -8  12   4          2.71          5.54         5.86 o                         
  -7  12   4          0.01         -0.41         4.80 o                         
  -6  12   4         27.85         34.30         3.49 o                         
  -5  12   4        173.24        191.50         7.47 o                         
  -4  12   4         37.82         34.58         3.29 o                         
  -3  12   4         32.43         40.46         3.11 o                         
  -2  12   4        100.50        104.96         4.28 o                         
  -1  12   4          0.94          3.34         3.61 o                         
   0  12   4          1.91          2.14         2.21 o                         
   0 -15   5          0.19          1.08         2.42 o                         
   1 -15   5         13.39         12.20         2.84 o                         
   2 -15   5          0.00          0.64         2.45 o                         
  -4 -14   5         15.53         20.21         5.04 o                         
  -3 -14   5        200.53        203.83         8.40 o                         
  -2 -14   5          0.57          0.91         1.69 o                         
  -1 -14   5          0.68          2.28         1.61 o                         
   0 -14   5          5.16          5.40         1.80 o                         
   1 -14   5          0.01         -2.57         1.71 o                         
   2 -14   5          1.48          1.06         1.50 o                         
   3 -14   5          3.30          2.86         1.84 o                         
   4 -14   5         83.70         93.75         3.29 o                         
   5 -14   5          0.00         -0.26         2.31 o                         
  -5 -13   5          8.16          7.31         2.85 o                         
  -4 -13   5         51.83         62.09         3.44 o                         
  -3 -13   5         98.55         88.71         4.12 o                         
  -2 -13   5          6.41          8.38         1.53 o                         
  -1 -13   5          2.33          3.55         1.50 o                         
   0 -13   5         38.67         37.76         2.49 o                         
   1 -13   5          0.07          0.04         1.37 o                         
   2 -13   5         33.92         32.92         2.25 o                         
   3 -13   5         94.91         98.86         3.12 o                         
   4 -13   5          2.55          3.25         1.62 o                         
   5 -13   5          8.18          7.34         2.12 o                         
   6 -13   5         16.07         20.23         3.45 o                         
  -7 -12   5          0.18         -2.22         3.42 o                         
  -6 -12   5         57.75         66.33         3.37 o                         
  -5 -12   5          5.18          7.86         2.08 o                         
  -4 -12   5          0.08          0.48         1.48 o                         
  -3 -12   5         18.51         13.00         1.58 o                         
  -2 -12   5          1.22          1.75         1.30 o                         
  -1 -12   5          6.51          3.48         1.44 o                         
   0 -12   5         23.34         23.63         1.99 o                         
   1 -12   5          1.15         -0.53         1.31 o                         
   2 -12   5          2.77          1.92         1.60 o                         
   3 -12   5          0.01          0.14         1.51 o                         
   4 -12   5         10.39         11.81         1.84 o                         
   5 -12   5         12.34         15.17         2.06 o                         
   6 -12   5        152.15        151.47         4.11 o                         
   7 -12   5         35.17         39.43         4.06 o                         
  -8 -11   5         19.69         16.00        11.98 o                         
  -7 -11   5         75.12         80.55         3.80 o                         
  -6 -11   5          1.74          0.65         1.73 o                         
  -5 -11   5          3.60          2.12         1.71 o                         
  -4 -11   5         29.89         29.70         1.73 o                         
  -3 -11   5          0.43          0.98         1.24 o                         
  -2 -11   5         45.18         42.34         1.81 o                         
  -1 -11   5          1.29         -0.06         0.97 o                         
   0 -11   5          6.52          4.08         1.63 o                         
   1 -11   5         53.02         55.35         2.41 o                         
   2 -11   5          3.63          1.55         1.27 o                         
   3 -11   5          0.00          0.59         1.48 o                         
   4 -11   5          6.82          7.09         1.75 o                         
   5 -11   5         53.02         58.98         2.78 o                         
   6 -11   5         31.08         30.69         2.34 o                         
   7 -11   5          9.36          7.55         2.83 o                         
   8 -11   5         25.52         19.44         3.51 o                         
  -9 -10   5          0.55          3.10         3.67 o                         
  -8 -10   5          0.85          0.37         2.10 o                         
  -7 -10   5          1.08          2.56         2.15 o                         
  -6 -10   5          7.13          7.45         1.89 o                         
  -5 -10   5          5.26          4.87         1.02 o                         
  -4 -10   5          4.88          4.39         1.59 o                         
  -3 -10   5        123.29        110.84         2.15 o                         
  -2 -10   5         21.49         16.38         0.96 o                         
  -1 -10   5          2.23          1.96         0.90 o                         
   0 -10   5          0.01          0.89         1.01 o                         
   1 -10   5          3.05          3.70         1.20 o                         
   2 -10   5          5.69          6.53         0.74 o                         
   3 -10   5        172.02        177.69         3.59 o                         
   4 -10   5        489.64        497.86         8.66 o                         
   5 -10   5          8.87         10.34         1.47 o                         
   6 -10   5        124.09        131.93         3.54 o                         
   7 -10   5         18.73         18.73         2.57 o                         
   8 -10   5          5.22          4.64         1.94 o                         
 -10  -9   5          1.00         -0.03         4.94 o                         
  -9  -9   5         14.66         18.45         5.15 o                         
  -8  -9   5          3.04          7.45         1.91 o                         
  -7  -9   5          1.23         -0.70         1.46 o                         
  -6  -9   5          0.01         -0.70         1.25 o                         
  -5  -9   5          0.53          1.24         0.75 o                         
  -4  -9   5          0.40          0.56         0.90 o                         
  -3  -9   5         66.29         68.03         1.77 o                         
  -2  -9   5          6.63          4.75         0.69 o                         
  -1  -9   5          0.10          0.97         0.65 o                         
   0  -9   5          4.23          6.30         0.69 o                         
   1  -9   5          1.57          0.38         1.10 o                         
   2  -9   5         36.05         35.56         1.07 o                         
   3  -9   5         43.62         43.49         1.54 o                         
   4  -9   5          0.18          1.01         1.02 o                         
   5  -9   5         67.60         67.64         2.00 o                         
   6  -9   5         27.36         27.75         1.91 o                         
   7  -9   5          3.07          3.08         2.23 o                         
   8  -9   5         49.92         44.28         3.04 o                         
   9  -9   5          8.37          8.37         2.68 o                         
 -10  -8   5          1.24         -0.57         2.11 o                         
  -9  -8   5          5.98          7.82         2.25 o                         
  -8  -8   5          7.07          3.52         1.87 o                         
  -7  -8   5         20.90         20.48         2.57 o                         
  -6  -8   5          3.01          2.67         0.83 o                         
  -5  -8   5         10.85          8.88         0.76 o                         
  -4  -8   5          7.80          9.39         0.98 o                         
  -3  -8   5         15.52         14.49         0.95 o                         
  -2  -8   5         12.40         14.20         0.78 o                         
  -1  -8   5         36.49         32.93         1.22 o                         
   0  -8   5         54.87         59.13         1.20 o                         
   1  -8   5        105.57        103.90         1.85 o                         
   2  -8   5         74.08         71.24         1.49 o                         
   3  -8   5          3.73          4.78         0.90 o                         
   4  -8   5        399.61        408.57         5.12 o                         
   5  -8   5         21.88         20.31         1.65 o                         
   6  -8   5          9.27          8.66         1.50 o                         
   7  -8   5         98.43         91.15         4.12 o                         
   8  -8   5         63.63         67.10         5.67 o                         
   9  -8   5         14.84         13.30         2.74 o                         
 -11  -7   5          6.57          6.21         5.02 o                         
 -10  -7   5          0.12         -1.78         2.27 o                         
  -9  -7   5          1.77          0.73         1.99 o                         
  -8  -7   5         69.73         68.96         3.25 o                         
  -7  -7   5         17.97         17.56         2.35 o                         
  -6  -7   5          7.25          8.57         1.17 o                         
  -5  -7   5         39.93         38.02         1.08 o                         
  -4  -7   5        176.96        177.05         2.02 o                         
  -3  -7   5        108.25        107.38         1.20 o                         
  -2  -7   5          1.85          2.80         0.51 o                         
  -1  -7   5        503.59        499.36         3.94 o                         
   0  -7   5        107.21        121.94         1.26 o                         
   1  -7   5        220.72        242.06         1.82 o                         
   2  -7   5         32.64         35.45         1.30 o                         
   3  -7   5        447.34        466.41         2.30 o                         
   4  -7   5        197.71        198.66         1.85 o                         
   5  -7   5          3.59          4.50         0.70 o                         
   6  -7   5         11.24          9.32         1.40 o                         
   7  -7   5          2.25          1.81         2.14 o                         
   8  -7   5         13.25         12.47         3.26 o                         
   9  -7   5         13.95         10.47         2.41 o                         
 -11  -6   5          7.72         11.46         3.95 o                         
 -10  -6   5         36.18         35.29         3.38 o                         
  -9  -6   5         71.16         66.58         4.65 o                         
  -8  -6   5          2.13          0.89         2.25 o                         
  -7  -6   5        885.06        880.77         8.12 o                         
  -6  -6   5        155.81        162.42         2.92 o                         
  -5  -6   5         97.29         87.93         1.81 o                         
  -4  -6   5          2.79          4.41         0.64 o                         
  -3  -6   5        107.12        106.72         1.36 o                         
  -2  -6   5          5.01          8.35         0.56 o                         
  -1  -6   5        149.22        174.71         1.38 o                         
   0  -6   5        536.90        562.65         3.22 o                         
   1  -6   5        847.58        902.34         2.93 o                         
   2  -6   5         69.69         73.46         1.18 o                         
   3  -6   5        136.29        154.33         1.49 o                         
   4  -6   5         79.24         86.51         2.38 o                         
   5  -6   5         10.78          9.54         1.02 o                         
   6  -6   5        206.38        192.01         2.73 o                         
   7  -6   5         26.74         24.65         2.09 o                         
   8  -6   5         16.31         19.96         1.92 o                         
   9  -6   5          0.72         -0.88         1.74 o                         
  10  -6   5         13.81         16.90         5.83 o                         
 -12  -5   5         18.35         14.30         5.03 o                         
 -11  -5   5         49.14         50.96         4.77 o                         
 -10  -5   5          2.83          5.89         2.52 o                         
  -9  -5   5        230.71        240.46         5.03 o                         
  -8  -5   5         87.41         82.28         2.55 o                         
  -7  -5   5         27.06         27.53         1.14 o                         
  -6  -5   5         66.08         66.82         1.28 o                         
  -5  -5   5          0.01          0.16         0.50 o                         
  -4  -5   5         12.29          6.27         0.44 o                         
  -3  -5   5        389.37        418.13         1.85 o                         
  -2  -5   5         22.98         21.67         0.54 o                         
  -1  -5   5        554.98        553.86         2.07 o                         
   0  -5   5        657.36        723.95         4.56 o                         
   1  -5   5        158.16        145.35         1.89 o                         
   2  -5   5          9.27         14.10         0.65 o                         
   3  -5   5         93.78        109.19         1.61 o                         
   4  -5   5          3.55          4.92         1.03 o                         
   5  -5   5         18.63         20.12         1.22 o                         
   6  -5   5        189.42        188.69         3.49 o                         
   7  -5   5          9.26          9.20         1.12 o                         
   8  -5   5         22.19         20.88         1.91 o                         
   9  -5   5          0.56          1.91         2.11 o                         
  10  -5   5         58.48         53.44         3.98 o                         
 -12  -4   5          0.00         -0.21         2.55 o                         
 -11  -4   5         31.80         30.40         4.70 o                         
 -10  -4   5         13.07         15.37         1.54 o                         
  -9  -4   5         50.30         53.31         1.90 o                         
  -8  -4   5         29.39         20.67         4.15 o                         
  -7  -4   5         22.10         17.93         0.97 o                         
  -6  -4   5          0.09          0.43         0.50 o                         
  -5  -4   5          0.72          1.36         0.37 o                         
  -4  -4   5        391.62        419.29         3.26 o                         
  -3  -4   5          4.73          7.20         0.45 o                         
  -2  -4   5        223.09        222.45         1.25 o                         
  -1  -4   5        278.80        331.77         1.68 o                         
   0  -4   5       1782.46       1905.93         5.53 o                         
   1  -4   5         30.38         32.26         0.75 o                         
   2  -4   5         42.47         47.72         0.98 o                         
   3  -4   5          1.28          1.50         0.56 o                         
   4  -4   5         20.23         27.11         1.31 o                         
   5  -4   5         37.70         37.03         1.37 o                         
   6  -4   5          5.49          6.46         0.98 o                         
   7  -4   5         84.26         84.76         2.19 o                         
   8  -4   5          3.88          4.14         1.80 o                         
   9  -4   5         12.16         11.63         2.08 o                         
  10  -4   5         29.37         29.60         6.04 o                         
 -12  -3   5         23.02         21.78         3.53 o                         
 -11  -3   5          1.48          1.30         1.53 o                         
 -10  -3   5          5.57          5.99         1.46 o                         
  -9  -3   5         20.37         19.80         2.03 o                         
  -8  -3   5         15.99         16.27         1.35 o                         
  -7  -3   5          0.01          0.69         0.95 o                         
  -6  -3   5          0.35          0.16         0.42 o                         
  -5  -3   5         74.19         90.31         1.33 o                         
  -4  -3   5         60.06         53.63         0.67 o                         
  -3  -3   5        124.41        132.11         1.15 o                         
  -2  -3   5       1903.84       1966.50        12.36 o                         
  -1  -3   5        869.16        923.80         4.45 o                         
   0  -3   5          1.05          0.67         0.32 o                         
   1  -3   5        266.77        299.70         3.37 o                         
   2  -3   5        635.88        702.66         3.88 o                         
   3  -3   5        132.99        144.76         1.95 o                         
   4  -3   5        118.32        117.51         1.98 o                         
   5  -3   5        385.84        371.48         3.39 o                         
   6  -3   5        560.83        534.50         7.91 o                         
   7  -3   5          7.25          9.05         1.75 o                         
   8  -3   5         23.25         27.73         1.94 o                         
   9  -3   5          0.54         -0.20         1.81 o                         
  10  -3   5          8.37          9.41         4.86 o                         
 -13  -2   5          0.71          4.71         5.38 o                         
 -12  -2   5          0.82          1.70         1.53 o                         
 -11  -2   5         43.01         37.98         2.14 o                         
 -10  -2   5         53.89         57.44         3.37 o                         
  -9  -2   5          1.80          1.31         1.13 o                         
  -8  -2   5         43.82         46.14         2.60 o                         
  -7  -2   5         60.68         65.64         1.72 o                         
  -6  -2   5         75.42         89.35         1.56 o                         
  -5  -2   5       1712.03       1790.26        11.69 o                         
  -4  -2   5        428.45        440.50         2.63 o                         
  -3  -2   5          7.40          5.41         0.58 o                         
  -2  -2   5        151.12        153.71         1.98 o                         
  -1  -2   5        394.76        406.08         5.18 o                         
   0  -2   5         21.07         17.64         0.57 o                         
   1  -2   5        311.45        351.89         2.59 o                         
   2  -2   5       1044.82       1076.26         8.34 o                         
   3  -2   5        256.47        258.64         4.65 o                         
   4  -2   5        303.55        305.50         2.20 o                         
   5  -2   5        451.01        452.12         4.39 o                         
   6  -2   5        321.28        309.36         4.58 o                         
   7  -2   5          5.58          7.69         2.17 o                         
   8  -2   5         34.04         36.25         3.30 o                         
   9  -2   5          0.02          1.76         1.85 o                         
 -13  -1   5          1.44          0.69         2.48 o                         
 -12  -1   5         37.05         36.00         2.38 o                         
 -11  -1   5          0.31          0.02         1.59 o                         
 -10  -1   5        136.05        130.33         3.15 o                         
  -9  -1   5         22.76         19.67         1.19 o                         
  -8  -1   5         21.47         22.64         0.87 o                         
  -7  -1   5        114.22        114.08         1.54 o                         
  -6  -1   5         29.43         32.10         1.00 o                         
  -5  -1   5        214.13        213.15         3.60 o                         
  -4  -1   5        130.87        130.73         2.26 o                         
  -3  -1   5          2.33          5.07         0.81 o                         
  -2  -1   5        449.19        448.86         5.50 o                         
  -1  -1   5        377.55        411.22         4.67 o                         
   0  -1   5        993.63       1044.07        12.33 o                         
   1  -1   5         31.92         25.37         1.19 o                         
   2  -1   5        725.55        818.58         7.30 o                         
   3  -1   5         79.50         82.07         2.10 o                         
   4  -1   5          0.32          0.54         0.90 o                         
   5  -1   5         68.16         64.14         2.35 o                         
   6  -1   5         19.08         20.92         1.43 o                         
   7  -1   5         34.69         36.85         2.43 o                         
   8  -1   5         11.45          9.84         2.39 o                         
   9  -1   5         26.03         29.12         3.96 o                         
 -13   0   5          7.76          3.86         2.15 o                         
 -12   0   5         16.54         13.19         1.94 o                         
 -11   0   5          0.17          0.15         1.62 o                         
 -10   0   5         23.20         17.41         1.02 o                         
  -9   0   5         63.95         56.61         1.52 o                         
  -8   0   5         38.82         39.74         1.59 o                         
  -7   0   5        200.99        196.46         4.32 o                         
  -6   0   5         14.01         11.79         0.76 o                         
  -5   0   5        113.36        100.15         2.47 o                         
  -4   0   5         19.49         21.37         0.57 o                         
  -3   0   5         19.61         30.85         2.27 o                         
  -2   0   5        194.74        204.71         2.94 o                         
  -1   0   5          2.78          1.43         0.78 o                         
   0   0   5         29.05         32.85         1.35 o                         
   1   0   5        645.93        669.30         7.64 o                         
   2   0   5         96.03        115.36         2.28 o                         
   3   0   5          0.02          0.72         0.97 o                         
   4   0   5        147.66        134.04         5.04 o                         
   5   0   5        100.71         99.23         3.18 o                         
   6   0   5        171.83        171.15         5.91 o                         
   7   0   5         49.22         44.53         3.89 o                         
   8   0   5         15.08         14.78         2.77 o                         
   9   0   5         67.29         75.94         4.60 o                         
 -13   1   5         10.86         15.08         2.39 o                         
 -12   1   5          0.35          0.21         2.05 o                         
 -11   1   5          1.63          2.97         1.20 o                         
 -10   1   5        221.93        192.10         6.08 o                         
  -9   1   5          2.44          0.74         0.98 o                         
  -8   1   5          4.04          3.62         0.93 o                         
  -7   1   5          3.27          4.39         1.02 o                         
  -6   1   5         36.77         37.41         1.26 o                         
  -5   1   5         27.29         22.47         0.91 o                         
  -4   1   5         79.13         87.83         1.85 o                         
  -3   1   5       2064.65       2227.96        11.68 o                         
  -2   1   5        164.66        206.05         2.70 o                         
  -1   1   5         53.09         61.98         1.78 o                         
   0   1   5         10.43         11.22         1.81 o                         
   1   1   5        134.41        133.62         2.47 o                         
   2   1   5         31.85         32.74         1.52 o                         
   3   1   5        292.86        290.00         3.95 o                         
   4   1   5        434.40        419.73         6.27 o                         
   5   1   5          0.02         -1.67         1.52 o                         
   6   1   5         11.24         11.13         1.95 o                         
   7   1   5          7.33          8.98         2.61 o                         
   8   1   5         31.35         29.35         2.99 o                         
   9   1   5         42.39         52.19         4.73 o                         
 -13   2   5          1.34          0.75         2.10 o                         
 -12   2   5          0.95          3.55         2.12 o                         
 -11   2   5         14.82         13.54         1.25 o                         
 -10   2   5          0.22         -0.73         0.99 o                         
  -9   2   5         33.26         31.22         1.78 o                         
  -8   2   5        357.42        366.42         3.92 o                         
  -7   2   5         13.59         11.62         0.95 o                         
  -6   2   5         84.14         73.59         1.55 o                         
  -5   2   5          9.02          5.48         0.67 o                         
  -4   2   5          0.85          1.25         0.96 o                         
  -3   2   5       1699.49       1863.94        14.98 o                         
  -2   2   5        808.80        857.48         6.74 o                         
  -1   2   5        454.61        469.55         5.13 o                         
   0   2   5        216.68        236.31         4.66 o                         
   1   2   5        173.78        164.86         3.16 o                         
   2   2   5          0.01          0.13         1.31 o                         
   3   2   5        134.42        121.29         3.16 o                         
   4   2   5          7.83         12.94         1.81 o                         
   5   2   5         86.40         80.88         5.72 o                         
   6   2   5         42.53         38.82         3.32 o                         
   7   2   5         67.94         78.80         3.78 o                         
   8   2   5          0.00          0.40         2.55 o                         
 -13   3   5          9.67          8.93         2.33 o                         
 -12   3   5          1.42          0.25         1.47 o                         
 -11   3   5          1.86          1.88         1.29 o                         
 -10   3   5        161.54        168.27         3.69 o                         
  -9   3   5          2.83          3.83         1.37 o                         
  -8   3   5        424.78        410.15         4.39 o                         
  -7   3   5        831.31        768.81         6.67 o                         
  -6   3   5         18.63         14.68         1.02 o                         
  -5   3   5        342.71        305.40         4.22 o                         
  -4   3   5        717.53        724.98         8.01 o                         
  -3   3   5        215.04        225.77         2.64 o                         
  -2   3   5         97.54        119.08         2.31 o                         
  -1   3   5        565.56        555.27         8.44 o                         
   0   3   5          6.05          5.40         1.19 o                         
   1   3   5         26.12         23.44         1.11 o                         
   2   3   5          4.54          6.76         1.57 o                         
   3   3   5         27.55         22.88         2.02 o                         
   4   3   5          6.10          2.12         2.15 o                         
   5   3   5         12.09          6.35         2.47 o                         
   6   3   5          7.01          3.47         2.99 o                         
   7   3   5          0.61         -1.06         2.22 o                         
   8   3   5          2.49          1.63         2.66 o                         
 -13   4   5          1.50          4.34         2.36 o                         
 -12   4   5          0.46         -2.41         1.61 o                         
 -11   4   5         31.42         32.54         1.99 o                         
 -10   4   5         35.50         42.25         2.03 o                         
  -9   4   5        143.86        143.60         3.57 o                         
  -8   4   5         32.59         31.46         1.56 o                         
  -7   4   5       2065.40       2003.03        20.19 o                         
  -6   4   5        134.76        114.82         2.42 o                         
  -5   4   5        195.85        215.39         4.22 o                         
  -4   4   5          0.00         -0.06         1.08 o                         
  -3   4   5        175.19        191.63         3.29 o                         
  -2   4   5         31.84         24.32         1.57 o                         
  -1   4   5          0.54          0.61         1.67 o                         
   0   4   5        277.38        273.91         5.18 o                         
   1   4   5          7.87          6.27         1.20 o                         
   2   4   5         15.97         14.99         2.81 o                         
   3   4   5         46.21         39.80         2.80 o                         
   4   4   5         56.05         43.36         2.64 o                         
   5   4   5         41.78         39.93         3.16 o                         
   6   4   5          2.70          4.20         3.21 o                         
   7   4   5          2.07         -1.13         3.72 o                         
 -13   5   5          6.30         13.39         4.22 o                         
 -12   5   5          6.23          3.39         1.65 o                         
 -11   5   5         49.91         55.42         2.39 o                         
 -10   5   5         14.92         14.72         2.00 o                         
  -9   5   5          0.22          0.74         1.17 o                         
  -8   5   5         39.26         36.57         1.72 o                         
  -7   5   5          8.38          7.36         1.43 o                         
  -6   5   5        634.24        632.91         7.87 o                         
  -5   5   5        204.93        195.28         4.26 o                         
  -4   5   5          1.66          4.60         1.31 o                         
  -3   5   5         30.02         27.66         1.64 o                         
  -2   5   5        333.24        344.53         4.35 o                         
  -1   5   5        463.19        465.21         6.80 o                         
   0   5   5        269.75        253.12         4.67 o                         
   1   5   5          0.10         -1.64         1.10 o                         
   2   5   5         11.77         13.53         1.40 o                         
   3   5   5        126.95        117.74         3.39 o                         
   4   5   5         44.79         47.83         2.75 o                         
   5   5   5         11.45         10.16         1.97 o                         
   6   5   5         14.65         21.27         3.30 o                         
   7   5   5         25.32         34.11         4.97 o                         
 -12   6   5         16.15         17.12         5.22 o                         
 -11   6   5         96.90        105.74         3.86 o                         
 -10   6   5         12.10          5.71         1.64 o                         
  -9   6   5          3.49          3.40         1.81 o                         
  -8   6   5          8.94          9.43         1.44 o                         
  -7   6   5         53.56         47.56         2.18 o                         
  -6   6   5        324.86        284.44         7.20 o                         
  -5   6   5          0.12          1.89         1.26 o                         
  -4   6   5          0.00         -1.42         1.35 o                         
  -3   6   5         49.15         54.76         2.59 o                         
  -2   6   5          7.67          7.25         1.77 o                         
  -1   6   5        752.33        719.05         6.73 o                         
   0   6   5        108.42        106.29         3.10 o                         
   1   6   5         29.85         29.81         1.93 o                         
   2   6   5          8.29          9.09         1.56 o                         
   3   6   5         54.32         50.28         2.96 o                         
   4   6   5         58.39         63.03         3.61 o                         
   5   6   5          0.00          0.76         2.12 o                         
   6   6   5          3.41          0.08         3.02 o                         
 -12   7   5         15.57         19.11         3.21 o                         
 -11   7   5          5.18          7.22         2.40 o                         
 -10   7   5         11.53         15.31         1.84 o                         
  -9   7   5         27.87         26.79         2.17 o                         
  -8   7   5          5.86          6.95         1.31 o                         
  -7   7   5        294.54        277.96         4.67 o                         
  -6   7   5         34.35         42.56         1.96 o                         
  -5   7   5        487.93        416.58         6.87 o                         
  -4   7   5         10.06         12.96         1.90 o                         
  -3   7   5         17.29         13.95         1.64 o                         
  -2   7   5        119.39        112.93         3.44 o                         
  -1   7   5          5.10          7.11         1.94 o                         
   0   7   5          0.00         -0.45         1.79 o                         
   1   7   5        145.32        144.97         3.20 o                         
   2   7   5          0.13          0.16         1.63 o                         
   3   7   5         29.95         24.83         2.20 o                         
   4   7   5         60.36         64.75         3.05 o                         
   5   7   5          8.81         13.53         2.32 o                         
 -12   8   5         38.03         33.19         4.15 o                         
 -11   8   5          7.76          8.26         2.50 o                         
 -10   8   5          8.02          5.21         1.92 o                         
  -9   8   5          0.12         -0.12         1.47 o                         
  -8   8   5         12.51          9.36         2.19 o                         
  -7   8   5        209.43        193.15         3.96 o                         
  -6   8   5         19.98         20.81         1.83 o                         
  -5   8   5        220.46        190.67         3.96 o                         
  -4   8   5         10.73          7.69         2.09 o                         
  -3   8   5         90.66         99.00         2.98 o                         
  -2   8   5         12.56         11.74         1.62 o                         
  -1   8   5          8.51         10.54         1.90 o                         
   0   8   5         50.57         45.06         2.54 o                         
   1   8   5         77.66         85.47         2.81 o                         
   2   8   5        120.72        139.27         4.14 o                         
   3   8   5         42.51         37.16         2.62 o                         
   4   8   5         51.12         65.97         3.33 o                         
 -11   9   5          0.47          0.36         2.33 o                         
 -10   9   5          1.37         -0.73         2.66 o                         
  -9   9   5          7.13          6.53         2.11 o                         
  -8   9   5         24.94         25.95         2.49 o                         
  -7   9   5         33.63         30.76         2.30 o                         
  -6   9   5        178.90        181.62         7.22 o                         
  -5   9   5          3.06          5.42         1.82 o                         
  -4   9   5        234.24        227.90         5.76 o                         
  -3   9   5          2.55          3.57         1.50 o                         
  -2   9   5          1.27         -1.01         1.52 o                         
  -1   9   5          4.74          5.02         1.64 o                         
   0   9   5          1.17         -1.42         1.90 o                         
   1   9   5         42.25         36.03         2.24 o                         
   2   9   5          0.58          0.25         2.22 o                         
   3   9   5         13.18         18.88         2.24 o                         
 -10  10   5         57.47         65.73        10.81 o                         
  -9  10   5         26.38         26.86         5.03 o                         
  -8  10   5          9.38         11.08         2.30 o                         
  -7  10   5         13.26          6.61         2.32 o                         
  -6  10   5          0.02         -0.52         1.68 o                         
  -5  10   5          3.16          3.97         1.70 o                         
  -4  10   5          3.71          5.48         2.36 o                         
  -3  10   5         18.43         20.54         2.50 o                         
  -2  10   5          3.11          2.58         2.17 o                         
  -1  10   5          7.46          6.20         2.26 o                         
   0  10   5         15.22         13.64         1.79 o                         
   1  10   5         12.66         13.21         2.36 o                         
   2  10   5         26.76         34.95         3.91 o                         
  -9  11   5          3.18          3.34         5.16 o                         
  -8  11   5          4.71          6.22         2.90 o                         
  -7  11   5          6.52          8.97         3.74 o                         
  -6  11   5         26.47         24.21         2.48 o                         
  -5  11   5         15.96          9.59         1.96 o                         
  -4  11   5          0.24          0.06         2.24 o                         
  -3  11   5         65.41         74.00         3.63 o                         
  -2  11   5          0.49          1.84         2.66 o                         
  -1  11   5         15.68         13.97         2.49 o                         
   0  11   5         20.84         20.88         2.77 o                         
  -6  12   5          2.57         -0.43         6.32 o                         
  -5  12   5          8.06          6.87         6.81 o                         
  -4  12   5          5.46          0.73         4.58 o                         
  -3  12   5         17.87         22.07         3.85 o                         
  -2  12   5         12.66          7.36         3.74 o                         
   0 -15   6          0.10          1.31         2.84 o                         
   1 -15   6          0.92          6.56         3.75 o                         
  -4 -14   6          1.70          5.34         3.58 o                         
  -3 -14   6         42.07         41.95         4.00 o                         
  -2 -14   6         81.62         83.32         3.40 o                         
  -1 -14   6         24.82         32.47         2.49 o                         
   0 -14   6          1.05         -0.24         1.48 o                         
   1 -14   6          3.18          2.30         1.89 o                         
   2 -14   6         17.05         14.27         2.52 o                         
   3 -14   6          4.99          3.69         2.06 o                         
   4 -14   6        315.44        320.03        21.24 o                         
  -6 -13   6         34.08         34.30         4.56 o                         
  -5 -13   6          4.05          5.97         2.98 o                         
  -4 -13   6          0.31         -1.19         2.31 o                         
  -3 -13   6         34.79         28.37         1.94 o                         
  -2 -13   6         55.46         48.30         2.28 o                         
  -1 -13   6          0.13          1.26         1.50 o                         
   0 -13   6          2.90          4.14         1.88 o                         
   1 -13   6          7.34          9.22         1.46 o                         
   2 -13   6         23.48         29.29         3.54 o                         
   3 -13   6         11.71         12.64         1.71 o                         
   4 -13   6        224.10        212.65         8.04 o                         
   5 -13   6          1.91          0.97         2.04 o                         
   6 -13   6         56.60         63.01         4.47 o                         
  -7 -12   6          9.62          8.39         3.10 o                         
  -6 -12   6         83.53         96.76         4.94 o                         
  -5 -12   6         35.59         35.46         2.61 o                         
  -4 -12   6          1.42         -0.86         1.25 o                         
  -3 -12   6          8.89          8.85         1.65 o                         
  -2 -12   6          0.72          0.56         1.19 o                         
  -1 -12   6         99.40         96.89         2.48 o                         
   0 -12   6          0.13         -0.81         1.50 o                         
   1 -12   6          0.02          0.84         1.38 o                         
   2 -12   6         15.00         18.84         2.00 o                         
   3 -12   6         10.80         10.41         1.52 o                         
   4 -12   6        130.93        131.73         4.06 o                         
   5 -12   6         68.36         63.08         2.92 o                         
   6 -12   6          0.29         -0.11         2.33 o                         
   7 -12   6          8.34         12.03         4.74 o                         
  -8 -11   6         13.99          7.13         3.02 o                         
  -7 -11   6         85.13         84.06         4.64 o                         
  -6 -11   6         50.46         63.02         3.19 o                         
  -5 -11   6          8.45          8.24         2.11 o                         
  -4 -11   6          2.72          2.55         1.26 o                         
  -3 -11   6         15.39         15.19         1.25 o                         
  -2 -11   6         10.38          5.97         1.28 o                         
  -1 -11   6         34.20         28.87         1.28 o                         
   0 -11   6        189.91        188.45         3.65 o                         
   1 -11   6          9.41          8.85         1.47 o                         
   2 -11   6          0.87          0.56         1.32 o                         
   3 -11   6         93.21        100.40         2.82 o                         
   4 -11   6         13.34         13.38         1.72 o                         
   5 -11   6         95.99         93.72         2.87 o                         
   6 -11   6        165.96        161.65         5.48 o                         
   7 -11   6          8.74         10.68         2.43 o                         
  -9 -10   6          4.62          7.14         3.27 o                         
  -8 -10   6         75.31         68.79         5.37 o                         
  -7 -10   6          0.95          1.99         2.19 o                         
  -6 -10   6          2.17          1.31         1.88 o                         
  -5 -10   6         15.95         14.21         1.18 o                         
  -4 -10   6         36.59         42.99         1.66 o                         
  -3 -10   6         21.34         19.55         1.17 o                         
  -2 -10   6         39.17         41.31         1.23 o                         
  -1 -10   6         11.35         10.10         1.14 o                         
   0 -10   6        302.37        290.37         6.28 o                         
   1 -10   6         29.40         30.36         1.86 o                         
   2 -10   6         69.17         70.21         1.76 o                         
   3 -10   6          5.23          5.22         0.96 o                         
   4 -10   6        116.51        112.85         2.60 o                         
   5 -10   6         16.32         13.07         1.90 o                         
   6 -10   6          1.09          1.01         1.58 o                         
   7 -10   6         18.05         15.43         2.30 o                         
   8 -10   6          5.60          6.01         5.10 o                         
 -10  -9   6          6.79          3.72         4.41 o                         
  -9  -9   6          1.54         -0.51         1.87 o                         
  -8  -9   6        105.20        111.57         3.07 o                         
  -7  -9   6          0.35          0.40         1.40 o                         
  -6  -9   6          7.55          7.40         1.19 o                         
  -5  -9   6          7.54         10.49         0.90 o                         
  -4  -9   6         53.23         46.03         1.84 o                         
  -3  -9   6         43.35         37.27         1.29 o                         
  -2  -9   6          0.23         -0.37         0.58 o                         
  -1  -9   6          0.24         -0.53         0.70 o                         
   0  -9   6         31.89         30.01         2.02 o                         
   1  -9   6         23.45         23.12         0.94 o                         
   2  -9   6         96.26         99.79         1.42 o                         
   3  -9   6         30.89         28.48         1.32 o                         
   4  -9   6          9.00          9.10         1.50 o                         
   5  -9   6          0.92          0.74         1.11 o                         
   6  -9   6          0.91          0.25         1.60 o                         
   7  -9   6         26.58         28.06         2.51 o                         
   8  -9   6         22.22         21.17         2.83 o                         
 -10  -8   6         19.93         22.78         3.31 o                         
  -9  -8   6         49.75         48.61         3.13 o                         
  -8  -8   6        130.11        138.73         4.36 o                         
  -7  -8   6          3.87          0.45         1.54 o                         
  -6  -8   6          1.83          2.40         0.83 o                         
  -5  -8   6        328.48        310.79         2.97 o                         
  -4  -8   6         24.70         26.07         0.93 o                         
  -3  -8   6          5.25          5.54         0.73 o                         
  -2  -8   6         52.54         52.71         1.12 o                         
  -1  -8   6         19.80         19.49         0.91 o                         
   0  -8   6        252.18        254.93         2.21 o                         
   1  -8   6         53.09         51.24         0.87 o                         
   2  -8   6        111.99        107.80         2.01 o                         
   3  -8   6        139.91        143.73         4.00 o                         
   4  -8   6          8.45          7.99         0.52 o                         
   5  -8   6        226.74        222.59         3.73 o                         
   6  -8   6         12.32          9.52         1.81 o                         
   7  -8   6         39.89         43.54         2.88 o                         
   8  -8   6         13.08         15.22         2.14 o                         
   9  -8   6          0.43          0.73         2.36 o                         
 -11  -7   6          3.94          4.02         2.25 o                         
 -10  -7   6         34.17         34.66         2.65 o                         
  -9  -7   6        203.69        208.41         4.51 o                         
  -8  -7   6         73.31         70.36         3.02 o                         
  -7  -7   6         15.87         14.16         1.60 o                         
  -6  -7   6        104.20        113.50         2.91 o                         
  -5  -7   6        129.54        122.87         1.98 o                         
  -4  -7   6        277.21        275.58         2.66 o                         
  -3  -7   6        222.97        221.70         2.25 o                         
  -2  -7   6          0.10          0.52         0.47 o                         
  -1  -7   6        238.16        253.09         2.79 o                         
   0  -7   6          5.82          4.24         0.53 o                         
   1  -7   6          1.58          3.21         0.53 o                         
   2  -7   6         23.76         30.70         1.11 o                         
   3  -7   6          0.75          0.89         0.69 o                         
   4  -7   6         12.05         13.12         0.74 o                         
   5  -7   6         14.01         13.69         0.96 o                         
   6  -7   6         18.31         15.69         1.68 o                         
   7  -7   6          8.44          9.46         1.99 o                         
   8  -7   6         89.34         85.98         3.98 o                         
   9  -7   6          7.72          8.54         2.17 o                         
 -11  -6   6          7.49         14.75         2.91 o                         
 -10  -6   6         48.14         48.97         3.55 o                         
  -9  -6   6         23.66         23.36         2.29 o                         
  -8  -6   6        297.48        293.56         4.62 o                         
  -7  -6   6          0.02          0.07         1.73 o                         
  -6  -6   6          7.82          8.63         0.94 o                         
  -5  -6   6        146.62        144.81         3.58 o                         
  -4  -6   6         12.02         11.78         0.37 o                         
  -3  -6   6        697.03        692.39         5.12 o                         
  -2  -6   6        126.91        142.65         1.01 o                         
  -1  -6   6          0.76          2.19         0.37 o                         
   0  -6   6        115.18        121.69         1.41 o                         
   1  -6   6         27.31         30.81         1.21 o                         
   2  -6   6          0.60          0.43         0.75 o                         
   3  -6   6        200.64        204.67         2.71 o                         
   4  -6   6          5.69          7.40         0.81 o                         
   5  -6   6          7.67          8.86         0.95 o                         
   6  -6   6         34.64         34.25         1.41 o                         
   7  -6   6         95.31         90.85         3.21 o                         
   8  -6   6         17.01         17.93         2.02 o                         
   9  -6   6          2.55          2.34         2.49 o                         
 -12  -5   6         13.58         22.51         3.10 o                         
 -11  -5   6          3.50          3.40         2.67 o                         
 -10  -5   6          4.19          3.01         1.81 o                         
  -9  -5   6        166.87        174.46         4.01 o                         
  -8  -5   6         15.65         14.64         0.97 o                         
  -7  -5   6        231.23        207.10         3.11 o                         
  -6  -5   6        211.90        204.96         3.65 o                         
  -5  -5   6        297.24        280.33         3.89 o                         
  -4  -5   6         71.70         78.59         1.39 o                         
  -3  -5   6        163.62        175.82         1.91 o                         
  -2  -5   6        864.75        919.51         6.77 o                         
  -1  -5   6         94.26        100.77         1.01 o                         
   0  -5   6         20.57         18.50         0.84 o                         
   1  -5   6         68.58         84.36         1.18 o                         
   2  -5   6         49.68         58.14         1.16 o                         
   3  -5   6         39.62         36.73         0.96 o                         
   4  -5   6         24.07         20.54         0.91 o                         
   5  -5   6         67.95         65.06         1.43 o                         
   6  -5   6        266.83        277.97         5.73 o                         
   7  -5   6         26.74         27.19         2.04 o                         
   8  -5   6         53.98         56.37         3.26 o                         
   9  -5   6          0.30         -1.60         2.08 o                         
 -12  -4   6         43.59         45.15         3.38 o                         
 -11  -4   6         71.26         73.93         3.45 o                         
 -10  -4   6         16.22         15.90         1.46 o                         
  -9  -4   6         22.64         26.04         1.45 o                         
  -8  -4   6         27.16         26.61         1.43 o                         
  -7  -4   6          5.30          5.88         0.86 o                         
  -6  -4   6          0.23          1.38         0.52 o                         
  -5  -4   6         70.01         63.37         0.88 o                         
  -4  -4   6        243.32        242.69         1.82 o                         
  -3  -4   6        563.99        625.03         2.46 o                         
  -2  -4   6         39.16         42.00         0.81 o                         
  -1  -4   6        749.13        802.52         4.06 o                         
   0  -4   6        488.90        484.96         3.23 o                         
   1  -4   6        802.19        864.27         7.24 o                         
   2  -4   6         11.80         15.22         0.48 o                         
   3  -4   6          0.63          3.33         0.72 o                         
   4  -4   6        140.43        131.71         2.99 o                         
   5  -4   6        437.86        433.76         5.37 o                         
   6  -4   6        104.05        100.03         2.82 o                         
   7  -4   6         16.63         16.27         2.29 o                         
   8  -4   6         27.96         25.66         2.42 o                         
   9  -4   6         12.38         16.90         3.49 o                         
 -12  -3   6          4.15          5.49         1.94 o                         
 -11  -3   6          2.65          5.09         1.51 o                         
 -10  -3   6         13.35         14.25         1.55 o                         
  -9  -3   6          4.62          4.88         1.24 o                         
  -8  -3   6         16.08         19.35         1.34 o                         
  -7  -3   6         19.28         20.30         1.18 o                         
  -6  -3   6        172.37        183.18         2.23 o                         
  -5  -3   6         50.25         54.46         1.05 o                         
  -4  -3   6        821.05        847.80         3.98 o                         
  -3  -3   6         64.62         57.42         2.01 o                         
  -2  -3   6        490.27        513.34         4.81 o                         
  -1  -3   6          5.09          7.14         0.64 o                         
   0  -3   6        531.46        529.12         3.38 o                         
   1  -3   6         33.51         38.89         0.87 o                         
   2  -3   6         51.60         52.44         1.19 o                         
   3  -3   6         15.65         18.92         1.13 o                         
   4  -3   6          8.25         12.20         1.10 o                         
   5  -3   6         72.11         66.74         3.41 o                         
   6  -3   6        221.13        204.96         3.87 o                         
   7  -3   6         54.68         57.60         3.30 o                         
   8  -3   6          2.83          3.95         2.67 o                         
   9  -3   6         45.84         49.73         3.02 o                         
 -13  -2   6          0.02          0.89         3.16 o                         
 -12  -2   6         10.14         10.05         1.80 o                         
 -11  -2   6         16.26         13.00         1.71 o                         
 -10  -2   6          3.62          5.32         1.46 o                         
  -9  -2   6          7.93          6.57         0.83 o                         
  -8  -2   6        176.29        165.21         4.08 o                         
  -7  -2   6         86.77        102.71         1.40 o                         
  -6  -2   6        186.79        197.35         1.75 o                         
  -5  -2   6         21.30         12.03         0.53 o                         
  -4  -2   6         36.66         25.42         0.70 o                         
  -3  -2   6       1330.89       1448.57         8.75 o                         
  -2  -2   6          3.21          4.19         0.42 o                         
  -1  -2   6        532.03        575.55         5.93 o                         
   0  -2   6        379.11        388.94         3.21 o                         
   1  -2   6          9.94          8.10         0.47 o                         
   2  -2   6          1.37          1.69         0.90 o                         
   3  -2   6        796.18        800.65         7.77 o                         
   4  -2   6         34.89         25.34         1.47 o                         
   5  -2   6         66.90         66.96         2.56 o                         
   6  -2   6         29.42         25.31         2.86 o                         
   7  -2   6         28.83         27.74         2.39 o                         
   8  -2   6         18.18         18.25         2.28 o                         
   9  -2   6         21.04         19.72         4.72 o                         
 -13  -1   6          6.54          2.24         3.51 o                         
 -12  -1   6         47.86         44.32         2.33 o                         
 -11  -1   6         45.68         46.31         2.23 o                         
 -10  -1   6          0.34         -0.05         0.92 o                         
  -9  -1   6          0.54          0.89         0.63 o                         
  -8  -1   6         41.93         41.86         1.31 o                         
  -7  -1   6         47.78         50.85         2.42 o                         
  -6  -1   6         80.98         90.31         1.89 o                         
  -5  -1   6        191.42        198.68         2.11 o                         
  -4  -1   6         11.78         18.79         0.86 o                         
  -3  -1   6        113.05        116.20         1.52 o                         
  -2  -1   6        192.99        195.51         1.65 o                         
  -1  -1   6         16.33         20.46         1.18 o                         
   0  -1   6        203.06        183.57         2.06 o                         
   1  -1   6         12.26         17.85         0.94 o                         
   2  -1   6        326.76        349.06         5.02 o                         
   3  -1   6         14.36         10.07         1.24 o                         
   4  -1   6          8.42          7.85         1.31 o                         
   5  -1   6         62.37         55.99         2.85 o                         
   6  -1   6         55.04         56.03         3.01 o                         
   7  -1   6         13.63         14.90         2.32 o                         
   8  -1   6         15.81         22.20         2.95 o                         
   9  -1   6          8.43          6.33         4.19 o                         
 -13   0   6          5.99          5.61         2.59 o                         
 -12   0   6          8.62         10.51         1.89 o                         
 -11   0   6          6.31          8.95         1.46 o                         
 -10   0   6         94.88         92.46         1.73 o                         
  -9   0   6         69.35         68.31         3.46 o                         
  -8   0   6         15.14         14.41         1.01 o                         
  -7   0   6        259.32        242.20         3.52 o                         
  -6   0   6        339.63        308.42         4.95 o                         
  -5   0   6        113.66        129.36         1.98 o                         
  -4   0   6        162.61        194.39         2.38 o                         
  -3   0   6        339.33        348.46         3.61 o                         
  -2   0   6         14.28         18.25         0.72 o                         
  -1   0   6        491.81        525.68         7.08 o                         
   0   0   6         35.17         30.58         1.81 o                         
   1   0   6        191.10        192.16         3.66 o                         
   2   0   6         25.05         27.46         1.47 o                         
   3   0   6        409.10        417.12         4.76 o                         
   4   0   6          5.42          9.30         2.03 o                         
   5   0   6         31.97         30.86         2.32 o                         
   6   0   6          3.22          1.26         2.54 o                         
   7   0   6          1.40          1.19         2.33 o                         
   8   0   6         55.61         56.21         3.39 o                         
 -13   1   6          8.29          8.22         2.99 o                         
 -12   1   6         21.46         20.98         1.89 o                         
 -11   1   6         27.07         26.99         2.05 o                         
 -10   1   6          0.59          0.30         1.02 o                         
  -9   1   6         74.10         69.76         1.96 o                         
  -8   1   6          6.59          7.84         1.21 o                         
  -7   1   6        294.23        272.96         7.64 o                         
  -6   1   6        135.23        128.92         1.77 o                         
  -5   1   6         58.73         50.18         2.50 o                         
  -4   1   6         14.00         15.37         1.20 o                         
  -3   1   6        189.02        212.86         3.62 o                         
  -2   1   6         38.48         39.29         1.36 o                         
  -1   1   6        378.25        352.63         3.53 o                         
   0   1   6        571.30        531.09         4.16 o                         
   1   1   6        122.63        124.63         2.51 o                         
   2   1   6        462.95        440.07         4.11 o                         
   3   1   6         58.95         63.48         2.30 o                         
   4   1   6        203.29        188.69         5.08 o                         
   5   1   6         15.13         21.73         2.09 o                         
   6   1   6          0.58          1.00         1.99 o                         
   7   1   6         23.94         20.80         2.46 o                         
   8   1   6         56.22         68.27         4.49 o                         
 -13   2   6         17.72         19.17         3.41 o                         
 -12   2   6         57.52         56.65         2.44 o                         
 -11   2   6          3.10          2.08         1.10 o                         
 -10   2   6          3.13          4.17         1.40 o                         
  -9   2   6        182.64        185.05         3.16 o                         
  -8   2   6        321.07        317.02         4.34 o                         
  -7   2   6        141.69        124.76         2.10 o                         
  -6   2   6          8.34          8.98         0.76 o                         
  -5   2   6         13.59         15.63         1.53 o                         
  -4   2   6         27.85         31.01         1.62 o                         
  -3   2   6         32.16         33.91         1.53 o                         
  -2   2   6         65.39         65.19         2.88 o                         
  -1   2   6         16.59         13.42         1.72 o                         
   0   2   6          0.98          0.22         0.85 o                         
   1   2   6        210.21        192.62         4.24 o                         
   2   2   6          4.40          4.75         1.38 o                         
   3   2   6        162.70        171.78         3.47 o                         
   4   2   6         51.47         40.30         2.32 o                         
   5   2   6          1.38         -1.34         1.63 o                         
   6   2   6         38.19         31.56         2.66 o                         
   7   2   6          7.69          7.27         2.36 o                         
   8   2   6          6.50          4.03         3.69 o                         
 -13   3   6          6.00          1.21         2.65 o                         
 -12   3   6         10.05          9.60         1.58 o                         
 -11   3   6          3.57          2.77         1.16 o                         
 -10   3   6         62.07         61.03         2.85 o                         
  -9   3   6         97.19         90.91         2.38 o                         
  -8   3   6         91.37         89.06         2.36 o                         
  -7   3   6        116.57        113.90         2.54 o                         
  -6   3   6        151.62        148.99         2.28 o                         
  -5   3   6        100.99        106.65         3.10 o                         
  -4   3   6         81.61         85.46         2.25 o                         
  -3   3   6         50.87         58.87         1.74 o                         
  -2   3   6        199.02        185.09         3.32 o                         
  -1   3   6          5.47          4.33         1.92 o                         
   0   3   6       1487.61       1447.35        20.79 o                         
   1   3   6          9.17          9.76         1.84 o                         
   2   3   6         91.23         95.93         3.53 o                         
   3   3   6          1.54          4.06         1.64 o                         
   4   3   6         17.68         13.77         2.40 o                         
   5   3   6         33.96         32.23         2.91 o                         
   6   3   6         18.78         19.01         2.91 o                         
   7   3   6          5.38          3.37         2.72 o                         
 -13   4   6         21.57         24.82         3.17 o                         
 -12   4   6          6.68          5.22         1.35 o                         
 -11   4   6         52.96         54.72         2.38 o                         
 -10   4   6         43.44         42.29         1.92 o                         
  -9   4   6          0.37          0.30         1.05 o                         
  -8   4   6          0.04          0.30         1.07 o                         
  -7   4   6        932.07        898.36        23.76 o                         
  -6   4   6        129.99        154.41         6.40 o                         
  -5   4   6         16.13         16.59         1.61 o                         
  -4   4   6          0.87          1.25         1.47 o                         
  -3   4   6          0.53         -0.29         1.22 o                         
  -2   4   6         61.83         68.28         2.84 o                         
  -1   4   6         64.46         61.50         3.07 o                         
   0   4   6        931.32        916.65        11.69 o                         
   1   4   6         10.88          8.99         1.43 o                         
   2   4   6         12.78         13.59         2.82 o                         
   3   4   6         34.78         37.96         3.74 o                         
   4   4   6         18.07         14.85         2.57 o                         
   5   4   6          8.51          7.33         2.22 o                         
   6   4   6          0.00          2.66         2.69 o                         
   7   4   6         29.14         42.93         4.96 o                         
 -13   5   6          0.01          1.86         3.57 o                         
 -12   5   6          3.98          3.92         1.43 o                         
 -11   5   6         18.20         20.09         1.90 o                         
 -10   5   6          0.01          0.84         1.02 o                         
  -9   5   6         78.09         70.79         2.15 o                         
  -8   5   6         58.55         61.03         2.62 o                         
  -7   5   6         29.96         25.37         1.81 o                         
  -6   5   6         15.80         10.86         2.07 o                         
  -5   5   6         29.00         33.15         1.69 o                         
  -4   5   6          8.49         11.56         1.28 o                         
  -3   5   6          4.83          5.94         1.44 o                         
  -2   5   6         40.96         39.59         2.03 o                         
  -1   5   6        485.97        459.90         6.13 o                         
   0   5   6        160.44        145.36         5.37 o                         
   1   5   6         95.64         99.84         2.92 o                         
   2   5   6        355.51        359.18         8.34 o                         
   3   5   6         42.88         44.37         2.86 o                         
   4   5   6          5.95          9.57         2.33 o                         
   5   5   6         11.33         10.60         2.43 o                         
   6   5   6        140.42        163.34         5.73 o                         
 -12   6   6          3.25          7.86         1.85 o                         
 -11   6   6         36.30         38.74         2.34 o                         
 -10   6   6         56.75         55.78         3.05 o                         
  -9   6   6         37.26         32.85         1.96 o                         
  -8   6   6        110.59        115.14         3.19 o                         
  -7   6   6          1.88          2.03         1.80 o                         
  -6   6   6        118.17        129.17         3.94 o                         
  -5   6   6          0.82          0.35         1.30 o                         
  -4   6   6         80.14         65.68         3.70 o                         
  -3   6   6          1.09          2.58         1.65 o                         
  -2   6   6         36.61         45.49         2.24 o                         
  -1   6   6         22.90         24.66         1.96 o                         
   0   6   6          1.67          3.70         2.16 o                         
   1   6   6        225.51        225.37         5.30 o                         
   2   6   6         97.45         92.22         2.91 o                         
   3   6   6         28.78         24.05         2.73 o                         
   4   6   6         23.14         24.17         3.27 o                         
   5   6   6          1.38          6.59         3.31 o                         
 -12   7   6         66.15         71.63         4.90 o                         
 -11   7   6          9.41         13.60         2.06 o                         
 -10   7   6          2.43          2.94         1.77 o                         
  -9   7   6          2.60          2.69         1.69 o                         
  -8   7   6         52.06         59.87         2.55 o                         
  -7   7   6         47.95         48.19         2.37 o                         
  -6   7   6          0.73          1.73         1.32 o                         
  -5   7   6         92.89         75.38         2.45 o                         
  -4   7   6        407.59        373.95         5.01 o                         
  -3   7   6         35.40         31.98         3.62 o                         
  -2   7   6         66.16         66.23         3.11 o                         
  -1   7   6          0.53          1.91         2.55 o                         
   0   7   6         71.17         76.93         3.64 o                         
   1   7   6          2.48          2.83         1.51 o                         
   2   7   6         51.79         61.20         5.98 o                         
   3   7   6         53.31         56.32         3.49 o                         
   4   7   6          2.37          4.42         2.26 o                         
 -11   8   6         25.84         31.24         2.68 o                         
 -10   8   6          3.46          4.47         2.09 o                         
  -9   8   6        142.99        148.47         4.87 o                         
  -8   8   6          0.06          0.34         1.65 o                         
  -7   8   6         24.15         24.48         2.30 o                         
  -6   8   6         40.26         36.65         2.19 o                         
  -5   8   6        119.60        121.74         3.20 o                         
  -4   8   6          1.55         -0.92         1.76 o                         
  -3   8   6          5.22          3.43         1.78 o                         
  -2   8   6         79.05         84.68         3.08 o                         
  -1   8   6          0.74          2.44         1.72 o                         
   0   8   6          5.27          3.01         1.46 o                         
   1   8   6          7.05          9.49         2.12 o                         
   2   8   6        179.73        186.29         5.21 o                         
   3   8   6          7.34          8.97         2.37 o                         
 -10   9   6          2.84          4.34         2.74 o                         
  -9   9   6          5.25         10.06         2.12 o                         
  -8   9   6          1.23          3.07         2.29 o                         
  -7   9   6         29.13         30.49         2.53 o                         
  -6   9   6         21.55         15.21         2.00 o                         
  -5   9   6        133.45        120.54         4.85 o                         
  -4   9   6         19.70         19.00         2.13 o                         
  -3   9   6         49.99         53.14         2.90 o                         
  -2   9   6          0.36          0.28         1.50 o                         
  -1   9   6         10.41          8.83         2.07 o                         
   0   9   6          2.58          2.45         1.88 o                         
   1   9   6          0.00          1.06         2.39 o                         
   2   9   6         69.90         73.23         3.89 o                         
  -9  10   6         39.39         62.89         4.53 o                         
  -8  10   6          0.01          3.75         2.73 o                         
  -7  10   6         33.03         36.32         3.34 o                         
  -6  10   6         10.17         13.00         2.07 o                         
  -5  10   6         46.21         45.93         2.74 o                         
  -4  10   6         45.11         44.39         2.82 o                         
  -3  10   6          0.50          0.13         2.78 o                         
  -2  10   6         55.20         66.50         4.33 o                         
  -1  10   6          2.58         -0.82         2.60 o                         
   0  10   6          7.98         10.67         2.74 o                         
   1  10   6          2.61          1.43         3.11 o                         
  -8  11   6         14.59         27.24         6.76 o                         
  -7  11   6          2.88          7.12         6.29 o                         
  -6  11   6        161.21        165.90         5.99 o                         
  -5  11   6         92.49         93.46         4.12 o                         
  -4  11   6         75.80         81.54         4.97 o                         
  -3  11   6          7.67          7.91         3.03 o                         
  -2  11   6          0.10         -0.86         2.84 o                         
  -1  11   6          4.78          3.34         3.30 o                         
  -4 -14   7         21.92         23.40         3.47 o                         
  -3 -14   7         20.02         21.97         3.00 o                         
  -2 -14   7          4.80          1.68         1.69 o                         
  -1 -14   7          2.04          2.97         1.73 o                         
   0 -14   7          9.04          7.80         2.41 o                         
   1 -14   7          1.60          2.72         2.44 o                         
   2 -14   7         60.16         64.21         3.03 o                         
   3 -14   7          1.88         -1.53         1.81 o                         
  -6 -13   7          3.48          0.42         3.14 o                         
  -5 -13   7          0.55          2.07         2.08 o                         
  -4 -13   7         22.40         27.68         2.63 o                         
  -3 -13   7          1.87          1.50         1.47 o                         
  -2 -13   7         22.66         20.51         1.85 o                         
  -1 -13   7          7.93         10.54         1.93 o                         
   0 -13   7          5.69          4.27         1.51 o                         
   1 -13   7         14.63         15.67         2.02 o                         
   2 -13   7         35.01         38.81         2.42 o                         
   3 -13   7         87.99         89.68         5.72 o                         
   4 -13   7         64.69         61.56         2.84 o                         
   5 -13   7         74.01         68.98         4.43 o                         
  -7 -12   7         18.66         17.09         3.11 o                         
  -6 -12   7          0.08         -0.85         2.06 o                         
  -5 -12   7          4.56          3.06         1.83 o                         
  -4 -12   7          3.09          1.60         1.25 o                         
  -3 -12   7         13.69         14.17         1.49 o                         
  -2 -12   7         63.00         56.35         2.24 o                         
  -1 -12   7         12.13         11.94         1.87 o                         
   0 -12   7         57.71         57.11         2.45 o                         
   1 -12   7         11.61          9.69         1.41 o                         
   2 -12   7          7.32          6.28         2.71 o                         
   3 -12   7          1.48          2.41         1.60 o                         
   4 -12   7         25.86         25.71         2.62 o                         
   5 -12   7          1.55          1.61         1.67 o                         
   6 -12   7         30.14         29.34         5.95 o                         
  -8 -11   7          5.42          5.79         2.63 o                         
  -7 -11   7         24.82         31.12         2.98 o                         
  -6 -11   7          3.02          1.17         2.15 o                         
  -5 -11   7         21.67         17.42         2.07 o                         
  -4 -11   7          3.78          4.90         1.26 o                         
  -3 -11   7         74.56         75.32         2.63 o                         
  -2 -11   7          1.57          0.78         0.91 o                         
  -1 -11   7         10.88         10.93         1.27 o                         
   0 -11   7         19.04         21.10         1.84 o                         
   1 -11   7         86.17         86.53         2.72 o                         
   2 -11   7          0.70          1.11         1.23 o                         
   3 -11   7          3.32          4.07         1.42 o                         
   4 -11   7         30.13         33.26         2.07 o                         
   5 -11   7         13.61          9.77         1.97 o                         
   6 -11   7          5.60          2.78         2.21 o                         
  -9 -10   7         30.74         39.28         3.27 o                         
  -8 -10   7          0.92          1.63         2.24 o                         
  -7 -10   7          3.80          3.90         1.90 o                         
  -6 -10   7         10.23         12.96         1.99 o                         
  -5 -10   7          7.32          7.19         1.35 o                         
  -4 -10   7        108.37        115.68         2.19 o                         
  -3 -10   7          9.65          6.14         0.99 o                         
  -2 -10   7          0.36          0.43         0.71 o                         
  -1 -10   7         27.83         32.27         1.40 o                         
   0 -10   7         27.23         23.39         1.48 o                         
   1 -10   7          0.24          1.03         0.86 o                         
   2 -10   7          7.89          7.91         1.20 o                         
   3 -10   7         11.72         10.97         1.24 o                         
   4 -10   7         86.39         85.57         2.93 o                         
   5 -10   7         19.58         20.72         2.03 o                         
   6 -10   7          2.61          0.88         1.81 o                         
   7 -10   7         28.78         27.41         4.46 o                         
 -10  -9   7          1.84         -0.83         3.12 o                         
  -9  -9   7         29.35         28.08         2.81 o                         
  -8  -9   7         33.74         35.57         2.57 o                         
  -7  -9   7          1.21          4.56         1.67 o                         
  -6  -9   7          3.98          3.03         1.64 o                         
  -5  -9   7        140.01        137.96         1.98 o                         
  -4  -9   7         11.43          8.05         0.87 o                         
  -3  -9   7         86.84         81.66         1.57 o                         
  -2  -9   7         30.21         31.68         1.24 o                         
  -1  -9   7         11.93         11.41         0.94 o                         
   0  -9   7        116.95        112.16         1.65 o                         
   1  -9   7        134.78        132.47         2.03 o                         
   2  -9   7          3.04          1.83         1.03 o                         
   3  -9   7        121.57        121.21         3.17 o                         
   4  -9   7          3.42          3.23         1.75 o                         
   5  -9   7         14.97         16.70         1.78 o                         
   6  -9   7          1.44          2.80         1.49 o                         
   7  -9   7        100.73        105.99         3.44 o                         
   8  -9   7         31.32         32.72         4.45 o                         
 -11  -8   7          9.44          6.48         3.79 o                         
 -10  -8   7          0.03          0.57         1.94 o                         
  -9  -8   7          1.20          0.68         1.90 o                         
  -8  -8   7         20.67         18.92         2.33 o                         
  -7  -8   7         18.15         18.04         2.66 o                         
  -6  -8   7         42.01         42.99         1.80 o                         
  -5  -8   7        185.53        177.40         2.27 o                         
  -4  -8   7         54.98         64.17         1.31 o                         
  -3  -8   7          0.81          0.37         0.55 o                         
  -2  -8   7         51.33         50.44         1.04 o                         
  -1  -8   7         15.37         19.76         0.90 o                         
   0  -8   7        133.09        124.81         2.07 o                         
   1  -8   7        250.30        258.42         2.62 o                         
   2  -8   7        592.12        573.81         8.31 o                         
   3  -8   7        203.72        204.43         2.55 o                         
   4  -8   7         27.88         26.68         1.52 o                         
   5  -8   7          0.40          2.18         1.55 o                         
   6  -8   7          0.79          0.75         1.45 o                         
   7  -8   7          1.47          1.70         2.21 o                         
   8  -8   7         62.21         65.73         3.61 o                         
 -11  -7   7          1.15          1.27         2.34 o                         
 -10  -7   7          0.24         -1.31         2.50 o                         
  -9  -7   7         22.15         23.15         2.87 o                         
  -8  -7   7        123.19        113.77         2.78 o                         
  -7  -7   7        199.99        185.55         3.60 o                         
  -6  -7   7          7.09          6.40         0.68 o                         
  -5  -7   7        225.38        208.50         2.46 o                         
  -4  -7   7         73.02         75.61         1.56 o                         
  -3  -7   7         25.96         24.50         0.75 o                         
  -2  -7   7        107.39        116.60         1.51 o                         
  -1  -7   7       1314.96       1320.64        10.45 o                         
   0  -7   7          1.66          0.64         0.52 o                         
   1  -7   7          1.83          2.68         0.69 o                         
   2  -7   7         37.09         42.45         1.52 o                         
   3  -7   7         25.04         25.02         1.36 o                         
   4  -7   7         29.35         28.05         1.35 o                         
   5  -7   7         43.28         42.06         1.62 o                         
   6  -7   7          4.35          3.57         1.60 o                         
   7  -7   7         14.54         19.47         2.65 o                         
   8  -7   7         42.11         35.60         2.95 o                         
 -12  -6   7         31.00         33.85         7.06 o                         
 -11  -6   7          9.33          7.07         2.25 o                         
 -10  -6   7         11.24         13.76         2.04 o                         
  -9  -6   7         80.18         79.99         8.32 o                         
  -8  -6   7         64.90         58.34         2.33 o                         
  -7  -6   7          3.68          1.43         0.79 o                         
  -6  -6   7         14.31         13.08         0.89 o                         
  -5  -6   7         26.43         27.90         1.18 o                         
  -4  -6   7         70.72         62.27         0.96 o                         
  -3  -6   7         21.49         20.26         0.73 o                         
  -2  -6   7        593.97        584.74         5.11 o                         
  -1  -6   7        106.29        126.35         1.43 o                         
   0  -6   7         83.30         90.52         1.35 o                         
   1  -6   7         64.59         69.39         1.34 o                         
   2  -6   7         94.23         92.96         1.59 o                         
   3  -6   7          0.00         -0.06         0.68 o                         
   4  -6   7          4.56          3.60         1.04 o                         
   5  -6   7          1.52          0.24         1.34 o                         
   6  -6   7         67.20         60.47         3.35 o                         
   7  -6   7         82.60         91.62         5.55 o                         
   8  -6   7          2.58          0.52         1.84 o                         
 -12  -5   7          9.13          9.66         2.24 o                         
 -11  -5   7          6.25          7.33         2.83 o                         
 -10  -5   7         14.53         14.37         1.95 o                         
  -9  -5   7        491.40        484.18         7.47 o                         
  -8  -5   7         11.76         10.62         1.08 o                         
  -7  -5   7         91.54         83.51         1.49 o                         
  -6  -5   7         41.47         43.06         0.95 o                         
  -5  -5   7          0.06         -0.14         0.56 o                         
  -4  -5   7         95.15         94.15         1.10 o                         
  -3  -5   7        179.79        192.12         1.55 o                         
  -2  -5   7       1171.24       1211.53         7.23 o                         
  -1  -5   7         88.00         93.06         1.69 o                         
   0  -5   7         91.10         98.30         1.19 o                         
   1  -5   7          4.37          4.54         0.53 o                         
   2  -5   7          0.38          0.96         0.62 o                         
   3  -5   7         20.31         18.99         1.10 o                         
   4  -5   7          6.10          4.11         1.24 o                         
   5  -5   7        179.74        181.62         3.69 o                         
   6  -5   7         12.27         10.94         2.19 o                         
   7  -5   7         53.11         54.35         3.17 o                         
   8  -5   7         31.29         37.74         2.88 o                         
 -12  -4   7          0.26          1.92         1.84 o                         
 -11  -4   7         16.02         19.74         2.77 o                         
 -10  -4   7         60.17         52.61         2.64 o                         
  -9  -4   7          7.20          7.02         1.27 o                         
  -8  -4   7         21.97         29.67         1.08 o                         
  -7  -4   7          1.28          0.47         0.45 o                         
  -6  -4   7          3.18          4.74         0.67 o                         
  -5  -4   7         45.43         40.79         0.89 o                         
  -4  -4   7         30.60         40.15         0.92 o                         
  -3  -4   7        312.37        308.76         2.86 o                         
  -2  -4   7          5.83         10.54         0.48 o                         
  -1  -4   7        214.19        229.46         1.65 o                         
   0  -4   7        327.74        314.73         2.27 o                         
   1  -4   7         25.75         30.71         0.94 o                         
   2  -4   7          1.50         -0.30         0.76 o                         
   3  -4   7        420.73        396.81         3.73 o                         
   4  -4   7        532.17        497.62         6.19 o                         
   5  -4   7        671.45        651.81         7.74 o                         
   6  -4   7          0.73         -1.17         1.65 o                         
   7  -4   7        199.64        184.17         4.82 o                         
   8  -4   7          0.80         -1.91         2.84 o                         
 -13  -3   7         19.06         15.68         4.05 o                         
 -12  -3   7         11.84         11.20         2.12 o                         
 -11  -3   7         17.11         19.32         2.02 o                         
 -10  -3   7        108.57        110.42         3.17 o                         
  -9  -3   7         84.48         83.47         2.75 o                         
  -8  -3   7        133.43        120.69         2.62 o                         
  -7  -3   7          1.96          0.17         0.68 o                         
  -6  -3   7        155.95        175.61         3.04 o                         
  -5  -3   7        138.96        141.85         1.96 o                         
  -4  -3   7          8.86         12.45         0.81 o                         
  -3  -3   7         59.06         52.80         1.21 o                         
  -2  -3   7         99.34        104.04         1.76 o                         
  -1  -3   7         32.41         27.45         0.99 o                         
   0  -3   7        126.96        125.27         1.66 o                         
   1  -3   7         19.45         17.90         0.51 o                         
   2  -3   7          7.00          4.40         0.67 o                         
   3  -3   7          8.94          6.20         1.14 o                         
   4  -3   7         14.44         17.58         2.03 o                         
   5  -3   7        529.59        507.19        15.58 o                         
   6  -3   7          0.17          3.75         2.64 o                         
   7  -3   7          1.97          2.24         1.86 o                         
   8  -3   7          0.03          0.98         2.84 o                         
 -13  -2   7          2.65          3.51         2.37 o                         
 -12  -2   7         60.37         58.92         3.33 o                         
 -11  -2   7         15.84         13.09         1.69 o                         
 -10  -2   7        329.07        310.32         6.52 o                         
  -9  -2   7        113.51        113.56         3.62 o                         
  -8  -2   7         66.07         59.37         1.76 o                         
  -7  -2   7        261.87        266.91         2.51 o                         
  -6  -2   7         98.50         98.74         1.16 o                         
  -5  -2   7          8.91          8.24         0.64 o                         
  -4  -2   7          7.42          8.94         0.61 o                         
  -3  -2   7          6.26          6.59         0.66 o                         
  -2  -2   7        927.34        966.86         7.49 o                         
  -1  -2   7         55.00         64.75         1.18 o                         
   0  -2   7        206.50        201.36         2.23 o                         
   1  -2   7        121.25        143.77         2.38 o                         
   2  -2   7         74.23         73.89         1.93 o                         
   3  -2   7         79.47         94.58         2.13 o                         
   4  -2   7         19.43         23.40         1.45 o                         
   5  -2   7        199.22        190.20         4.20 o                         
   6  -2   7          0.34          1.38         2.00 o                         
   7  -2   7          0.03          0.33         1.89 o                         
   8  -2   7          2.59          3.06         3.76 o                         
 -13  -1   7          2.17          2.45         1.88 o                         
 -12  -1   7         36.11         35.15         2.27 o                         
 -11  -1   7         76.63         74.32         3.85 o                         
 -10  -1   7          1.12          1.52         1.18 o                         
  -9  -1   7        305.70        290.51         2.92 o                         
  -8  -1   7        148.95        145.54         2.94 o                         
  -7  -1   7        477.07        461.83         4.76 o                         
  -6  -1   7         11.65         12.70         0.86 o                         
  -5  -1   7         15.63         18.98         0.78 o                         
  -4  -1   7        344.53        349.40         3.80 o                         
  -3  -1   7        427.31        443.96         3.99 o                         
  -2  -1   7         81.30         78.53         1.15 o                         
  -1  -1   7        113.32        102.36         1.97 o                         
   0  -1   7         81.74         78.75         2.15 o                         
   1  -1   7         10.94         13.89         1.11 o                         
   2  -1   7         14.67         11.32         1.20 o                         
   3  -1   7         64.62         66.21         2.36 o                         
   4  -1   7        203.40        185.61         4.03 o                         
   5  -1   7          1.15          2.05         1.18 o                         
   6  -1   7         10.06          7.15         2.25 o                         
   7  -1   7          0.10         -1.86         2.36 o                         
   8  -1   7          0.39         -4.09         4.94 o                         
 -13   0   7          0.67          0.57         2.00 o                         
 -12   0   7         54.96         50.32         2.64 o                         
 -11   0   7          5.76          3.90         2.26 o                         
 -10   0   7          9.61          7.31         1.13 o                         
  -9   0   7          0.04         -1.38         0.97 o                         
  -8   0   7         26.95         21.35         1.81 o                         
  -7   0   7          0.03         -0.55         0.58 o                         
  -6   0   7          1.10          2.36         1.08 o                         
  -5   0   7         65.20         60.94         1.37 o                         
  -4   0   7          5.04          8.53         1.39 o                         
  -3   0   7        256.94        319.30         2.78 o                         
  -2   0   7          1.12          0.16         0.53 o                         
  -1   0   7         13.95          9.57         0.90 o                         
   0   0   7         17.55         18.91         0.93 o                         
   1   0   7        346.61        330.24         4.20 o                         
   2   0   7         64.24         66.82         3.37 o                         
   3   0   7         53.09         53.00         2.18 o                         
   4   0   7        214.17        207.79         3.90 o                         
   5   0   7          1.13          3.20         1.61 o                         
   6   0   7          2.18         -1.35         2.13 o                         
   7   0   7         25.20         24.65         2.77 o                         
 -13   1   7         21.05         24.22         2.42 o                         
 -12   1   7          0.04         -0.51         1.49 o                         
 -11   1   7          3.80          3.74         1.52 o                         
 -10   1   7          4.24          6.56         1.43 o                         
  -9   1   7         18.94         19.80         1.46 o                         
  -8   1   7        986.74        930.10        15.65 o                         
  -7   1   7         85.92         81.34         1.83 o                         
  -6   1   7         35.17         32.05         1.31 o                         
  -5   1   7        119.64        120.10         2.22 o                         
  -4   1   7        382.82        404.40         6.02 o                         
  -3   1   7          3.04          2.73         0.56 o                         
  -2   1   7          0.00          0.23         0.84 o                         
  -1   1   7          1.49          1.08         0.90 o                         
   0   1   7          1.50          1.77         0.85 o                         
   1   1   7          4.77          2.66         0.84 o                         
   2   1   7        187.81        175.16         2.31 o                         
   3   1   7        313.90        319.08         5.10 o                         
   4   1   7        167.00        173.30         3.76 o                         
   5   1   7         55.47         55.44         2.92 o                         
   6   1   7          0.01         -0.04         1.98 o                         
   7   1   7         15.83         20.45         2.63 o                         
 -13   2   7          2.18          0.20         1.63 o                         
 -12   2   7          3.25          3.60         1.53 o                         
 -11   2   7          1.26          2.88         1.25 o                         
 -10   2   7         58.56         56.28         3.24 o                         
  -9   2   7        119.78        121.46         3.01 o                         
  -8   2   7        746.53        724.60        11.80 o                         
  -7   2   7       1465.07       1421.09         9.37 o                         
  -6   2   7        400.14        390.34         9.10 o                         
  -5   2   7          8.73         15.17         1.65 o                         
  -4   2   7          0.72          0.58         1.96 o                         
  -3   2   7          4.39          7.46         0.92 o                         
  -2   2   7          1.51          1.02         1.56 o                         
  -1   2   7         36.76         38.52         2.30 o                         
   0   2   7         53.87         52.71         2.70 o                         
   1   2   7        157.23        169.34         3.77 o                         
   2   2   7        146.66        141.60         3.33 o                         
   3   2   7         26.80         30.90         2.17 o                         
   4   2   7          1.93          1.58         1.75 o                         
   5   2   7          5.31          5.59         2.19 o                         
   6   2   7         10.69         18.83         2.52 o                         
   7   2   7         41.73         46.24         6.97 o                         
 -13   3   7          3.34          5.07         2.67 o                         
 -12   3   7         32.72         41.82         3.20 o                         
 -11   3   7          0.67          0.37         1.51 o                         
 -10   3   7          0.00         -0.98         1.25 o                         
  -9   3   7          0.01         -1.37         1.10 o                         
  -8   3   7         53.45         54.19         1.61 o                         
  -7   3   7        590.77        572.63         6.32 o                         
  -6   3   7        128.27        129.43         3.35 o                         
  -5   3   7         48.02         49.37         6.62 o                         
  -4   3   7          1.13          1.69         0.76 o                         
  -3   3   7         58.25         59.53         1.79 o                         
  -2   3   7         30.89         28.20         2.12 o                         
  -1   3   7         15.11         17.29         1.99 o                         
   0   3   7        361.42        360.97         4.86 o                         
   1   3   7        499.40        502.82         7.53 o                         
   2   3   7        107.33        113.12         3.17 o                         
   3   3   7         13.84         16.44         2.04 o                         
   4   3   7         49.56         51.75         3.19 o                         
   5   3   7         40.72         42.01         3.15 o                         
   6   3   7         46.22         53.36         3.63 o                         
 -13   4   7          0.01         -0.75         2.70 o                         
 -12   4   7         35.51         42.56         2.20 o                         
 -11   4   7         19.27         26.32         2.12 o                         
 -10   4   7         26.37         29.48         2.03 o                         
  -9   4   7        278.59        273.48         6.45 o                         
  -8   4   7        131.43        128.76         4.32 o                         
  -7   4   7         52.56         55.42         3.07 o                         
  -6   4   7        296.28        290.47         5.22 o                         
  -5   4   7          0.58          1.60         1.62 o                         
  -4   4   7         12.08          9.91         1.21 o                         
  -3   4   7         16.31         17.18         1.68 o                         
  -2   4   7         16.46         15.72         2.52 o                         
  -1   4   7        154.51        144.61         4.86 o                         
   0   4   7          6.01          4.72         1.10 o                         
   1   4   7         17.03         20.59         2.67 o                         
   2   4   7          0.79          1.05         2.15 o                         
   3   4   7         11.59          9.41         1.93 o                         
   4   4   7         24.13         28.49         2.92 o                         
   5   4   7          0.79          0.45         1.97 o                         
   6   4   7          1.65          1.36         3.39 o                         
 -13   5   7         20.20         20.83         5.81 o                         
 -12   5   7          5.82          5.06         1.74 o                         
 -11   5   7         72.82         82.24         3.26 o                         
 -10   5   7         12.88         10.47         1.42 o                         
  -9   5   7         74.47         71.17         2.45 o                         
  -8   5   7         57.68         59.62         2.74 o                         
  -7   5   7          3.73          2.45         1.59 o                         
  -6   5   7          1.68          1.17         1.75 o                         
  -5   5   7          0.49          0.01         0.99 o                         
  -4   5   7         23.42         19.37         1.56 o                         
  -3   5   7         17.22         18.89         2.60 o                         
  -2   5   7        635.01        618.90         7.77 o                         
  -1   5   7         18.60         20.68         1.89 o                         
   0   5   7        180.02        178.27         3.84 o                         
   1   5   7          3.88          2.68         2.50 o                         
   2   5   7          1.27          1.22         1.61 o                         
   3   5   7         73.59         78.46         3.38 o                         
   4   5   7         35.27         27.43         2.63 o                         
   5   5   7          7.90          9.48         2.32 o                         
 -12   6   7          0.01          0.01         1.70 o                         
 -11   6   7         15.70         18.49         2.07 o                         
 -10   6   7         28.97         36.44         2.22 o                         
  -9   6   7         35.63         32.76         3.22 o                         
  -8   6   7          3.67          3.91         1.54 o                         
  -7   6   7        267.34        259.50         5.76 o                         
  -6   6   7        121.81         95.66         3.21 o                         
  -5   6   7        150.29        130.78         2.98 o                         
  -4   6   7        115.63        102.90         2.93 o                         
  -3   6   7        189.05        198.76         4.84 o                         
  -2   6   7         57.70         49.35         3.45 o                         
  -1   6   7          8.16          6.51         2.17 o                         
   0   6   7        145.77        149.93         3.21 o                         
   1   6   7         17.90         17.93         2.67 o                         
   2   6   7          0.58         -0.69         1.76 o                         
   3   6   7         48.16         46.45         3.03 o                         
   4   6   7          1.03          3.13         2.56 o                         
 -12   7   7          2.62          0.84         2.02 o                         
 -11   7   7         24.25         34.86         2.49 o                         
 -10   7   7         67.07         64.46         2.95 o                         
  -9   7   7          5.79          4.33         1.82 o                         
  -8   7   7         10.93         15.40         2.19 o                         
  -7   7   7         17.88         14.91         2.17 o                         
  -6   7   7         19.33         19.71         1.82 o                         
  -5   7   7         24.07         31.27         2.01 o                         
  -4   7   7        131.15        124.31         5.91 o                         
  -3   7   7         50.38         49.75         2.41 o                         
  -2   7   7         63.29         60.97         3.73 o                         
  -1   7   7          7.67          6.10         2.86 o                         
   0   7   7          0.62          0.38         1.81 o                         
   1   7   7         85.70         86.36         3.91 o                         
   2   7   7        100.21         84.61         4.54 o                         
   3   7   7          0.74         -0.04         2.48 o                         
 -11   8   7         50.84         52.12         3.04 o                         
 -10   8   7          7.52         10.85         2.45 o                         
  -9   8   7          3.69          3.10         2.38 o                         
  -8   8   7          0.24          0.16         1.84 o                         
  -7   8   7         36.61         32.27         2.38 o                         
  -6   8   7         14.55         10.40         2.13 o                         
  -5   8   7         38.45         40.14         2.30 o                         
  -4   8   7         22.38         18.01         2.25 o                         
  -3   8   7         36.64         36.66         2.46 o                         
  -2   8   7          0.88          0.46         1.84 o                         
  -1   8   7         27.95         28.39         2.79 o                         
   0   8   7          5.71          7.07         2.37 o                         
   1   8   7          8.23          6.64         2.35 o                         
   2   8   7         25.58         26.47         2.62 o                         
 -10   9   7         27.15         36.10         3.87 o                         
  -9   9   7         11.13          9.94         2.60 o                         
  -8   9   7         47.11         56.97         3.66 o                         
  -7   9   7          3.53          4.65         1.85 o                         
  -6   9   7          2.98          3.75         2.06 o                         
  -5   9   7         25.85         28.83         2.69 o                         
  -4   9   7        191.81        206.62         5.98 o                         
  -3   9   7         28.50         31.02         2.58 o                         
  -2   9   7         82.80         90.99         3.78 o                         
  -1   9   7          0.04         -1.12         2.11 o                         
   0   9   7         38.96         40.25         3.20 o                         
   1   9   7          1.09          3.41         2.25 o                         
  -9  10   7          1.14          1.64         4.98 o                         
  -8  10   7          0.12          1.76         2.72 o                         
  -7  10   7         41.21         40.13         3.91 o                         
  -6  10   7         59.91         59.14         3.44 o                         
  -5  10   7         10.03          7.89         2.32 o                         
  -4  10   7         23.30         23.90         3.86 o                         
  -3  10   7         38.97         52.71         5.12 o                         
  -2  10   7          1.34         -3.79         3.18 o                         
  -1  10   7         41.64         49.69         4.42 o                         
  -5  11   7          0.14          0.43         2.52 o                         
  -4 -14   8         12.42         12.23         4.60 o                         
  -3 -14   8         21.35         32.27         3.72 o                         
  -2 -14   8         41.18         43.54         2.58 o                         
  -1 -14   8         19.18         22.44         2.36 o                         
   0 -14   8          0.07         -1.60         2.02 o                         
   1 -14   8          9.74         11.36         2.69 o                         
   2 -14   8         18.96         25.18         3.48 o                         
  -6 -13   8         18.02         16.36         4.03 o                         
  -5 -13   8          1.32          3.73         2.12 o                         
  -4 -13   8          3.25          5.59         2.22 o                         
  -3 -13   8          9.93         10.26         1.53 o                         
  -2 -13   8          0.39          0.31         1.72 o                         
  -1 -13   8         34.13         23.96         2.38 o                         
   0 -13   8         10.27         10.22         2.08 o                         
   1 -13   8        142.29        145.31         4.86 o                         
   2 -13   8         10.22         11.40         1.76 o                         
   3 -13   8          7.52          7.26         1.91 o                         
   4 -13   8          0.28         -1.69         2.02 o                         
  -7 -12   8          0.00         -1.80         3.47 o                         
  -6 -12   8         22.18         22.36         2.31 o                         
  -5 -12   8          9.30          8.30         1.94 o                         
  -4 -12   8         43.59         43.75         2.36 o                         
  -3 -12   8         16.78         14.96         1.39 o                         
  -2 -12   8         27.10         29.18         1.83 o                         
  -1 -12   8         86.95         89.99         3.32 o                         
   0 -12   8          2.87          2.54         1.64 o                         
   1 -12   8          5.57          5.01         1.22 o                         
   2 -12   8          2.90          3.47         1.57 o                         
   3 -12   8         14.70         16.93         1.76 o                         
   4 -12   8          4.61          5.01         2.17 o                         
   5 -12   8          2.96          3.51         3.70 o                         
  -8 -11   8         16.19         15.70         3.06 o                         
  -7 -11   8          0.95          3.53         2.56 o                         
  -6 -11   8         22.47         25.77         2.10 o                         
  -5 -11   8         35.01         40.49         2.45 o                         
  -4 -11   8          2.23          2.12         1.28 o                         
  -3 -11   8         24.80         24.62         1.48 o                         
  -2 -11   8          5.50          5.42         1.51 o                         
  -1 -11   8         22.20         19.79         1.29 o                         
   0 -11   8         35.11         33.93         1.86 o                         
   1 -11   8          8.62          9.81         1.49 o                         
   2 -11   8          4.28          4.48         1.32 o                         
   3 -11   8         26.92         26.84         2.00 o                         
   4 -11   8         13.10         16.01         2.82 o                         
   5 -11   8         10.61         11.95         2.37 o                         
   6 -11   8          4.54          1.25         5.08 o                         
  -9 -10   8         10.48          8.14         2.41 o                         
  -8 -10   8         78.33         80.09         3.35 o                         
  -7 -10   8         71.89         75.95         3.08 o                         
  -6 -10   8         23.70         20.36         1.75 o                         
  -5 -10   8        157.33        148.50         2.76 o                         
  -4 -10   8          2.99          0.95         1.60 o                         
  -3 -10   8          3.52          3.30         1.19 o                         
  -2 -10   8         36.25         30.61         1.13 o                         
  -1 -10   8         23.43         23.19         1.43 o                         
   0 -10   8         28.39         30.58         1.68 o                         
   1 -10   8         23.31         24.58         1.35 o                         
   2 -10   8          4.63          3.16         1.41 o                         
   3 -10   8          1.89          1.88         1.66 o                         
   4 -10   8          1.41          1.24         1.75 o                         
   5 -10   8          0.06         -0.82         1.86 o                         
   6 -10   8         33.59         35.34         3.34 o                         
 -10  -9   8          0.70         -1.32         2.20 o                         
  -9  -9   8        191.52        210.30         5.40 o                         
  -8  -9   8          0.19         -0.09         2.00 o                         
  -7  -9   8         26.82         26.15         1.78 o                         
  -6  -9   8          1.32         -0.49         1.43 o                         
  -5  -9   8         87.40         77.92         1.75 o                         
  -4  -9   8          3.45          0.33         1.00 o                         
  -3  -9   8         29.27         36.18         1.38 o                         
  -2  -9   8         20.18         21.89         1.26 o                         
  -1  -9   8         12.72         14.32         1.32 o                         
   0  -9   8          6.85          9.39         1.19 o                         
   1  -9   8          0.43          0.21         0.89 o                         
   2  -9   8         13.81         15.75         1.43 o                         
   3  -9   8         28.90         28.55         1.49 o                         
   4  -9   8          0.04          0.39         1.47 o                         
   5  -9   8          1.76          1.07         1.69 o                         
   6  -9   8          7.08          8.59         1.99 o                         
   7  -9   8          0.04          3.82         3.00 o                         
 -11  -8   8          6.19          4.53         2.75 o                         
 -10  -8   8        132.46        143.31         4.43 o                         
  -9  -8   8         93.07         88.62         2.95 o                         
  -8  -8   8         14.35         14.25         1.84 o                         
  -7  -8   8          6.32          5.23         1.17 o                         
  -6  -8   8          0.06         -0.13         1.03 o                         
  -5  -8   8          8.14         10.93         1.11 o                         
  -4  -8   8        339.59        325.42         2.21 o                         
  -3  -8   8         17.15         19.12         1.02 o                         
  -2  -8   8         37.31         36.90         1.48 o                         
  -1  -8   8          0.07         -0.49         0.91 o                         
   0  -8   8         48.84         42.77         1.17 o                         
   1  -8   8        130.02        135.87         2.42 o                         
   2  -8   8          2.43          2.34         0.88 o                         
   3  -8   8         10.37         11.12         1.19 o                         
   4  -8   8          0.04          0.39         1.04 o                         
   5  -8   8         14.28         16.33         1.75 o                         
   6  -8   8         14.97         10.63         1.91 o                         
   7  -8   8         35.44         27.10         3.08 o                         
 -11  -7   8          0.52         -0.67         1.89 o                         
 -10  -7   8         24.47         25.81         2.14 o                         
  -9  -7   8         71.28         80.34         2.74 o                         
  -8  -7   8          0.24         -0.18         1.09 o                         
  -7  -7   8        105.62         80.86         1.93 o                         
  -6  -7   8         47.24         46.29         1.54 o                         
  -5  -7   8        154.99        156.46         2.29 o                         
  -4  -7   8         34.33         35.67         0.88 o                         
  -3  -7   8         61.94         68.41         1.11 o                         
  -2  -7   8          5.10          6.67         1.03 o                         
  -1  -7   8        505.38        486.36         3.81 o                         
   0  -7   8        109.74        110.07         2.01 o                         
   1  -7   8         29.12         29.79         1.10 o                         
   2  -7   8          9.10          7.21         1.10 o                         
   3  -7   8         41.21         40.06         1.52 o                         
   4  -7   8          1.69          1.09         1.27 o                         
   5  -7   8          7.39          5.81         1.84 o                         
   6  -7   8        541.65        543.38         6.49 o                         
   7  -7   8          4.54          3.13         2.40 o                         
 -12  -6   8          0.01         -0.27         2.57 o                         
 -11  -6   8          0.00         -2.28         1.97 o                         
 -10  -6   8         42.27         44.90         2.74 o                         
  -9  -6   8          2.49          1.08         1.43 o                         
  -8  -6   8         93.81         84.76         2.40 o                         
  -7  -6   8         35.02         32.73         1.39 o                         
  -6  -6   8        191.94        194.40         3.60 o                         
  -5  -6   8        303.02        301.81         2.74 o                         
  -4  -6   8        191.50        190.33         1.89 o                         
  -3  -6   8        268.54        276.37         2.45 o                         
  -2  -6   8          0.46          0.70         0.50 o                         
  -1  -6   8         28.07         22.83         0.74 o                         
   0  -6   8         18.42         17.50         0.69 o                         
   1  -6   8         20.44         20.81         0.72 o                         
   2  -6   8         15.90         16.52         1.24 o                         
   3  -6   8         73.50         62.49         1.49 o                         
   4  -6   8        103.17         92.51         2.23 o                         
   5  -6   8        145.57        140.79         3.41 o                         
   6  -6   8        120.83        123.57         4.29 o                         
   7  -6   8         37.58         32.57         3.28 o                         
 -12  -5   8          0.98          1.16         1.94 o                         
 -11  -5   8          0.59         -0.20         1.87 o                         
 -10  -5   8          7.54         10.84         2.28 o                         
  -9  -5   8         55.58         62.41         2.77 o                         
  -8  -5   8        133.52        134.01         3.49 o                         
  -7  -5   8         25.02         26.15         1.12 o                         
  -6  -5   8         23.51         24.59         0.94 o                         
  -5  -5   8         19.83         23.14         1.22 o                         
  -4  -5   8        179.53        184.35         2.52 o                         
  -3  -5   8          4.80          4.91         0.57 o                         
  -2  -5   8         57.76         64.04         0.94 o                         
  -1  -5   8         12.65         12.06         0.81 o                         
   0  -5   8         60.15         58.88         1.06 o                         
   1  -5   8         69.25         70.64         1.44 o                         
   2  -5   8         50.67         51.57         1.73 o                         
   3  -5   8         36.81         27.56         1.28 o                         
   4  -5   8         45.09         42.22         2.62 o                         
   5  -5   8        373.51        365.36         8.46 o                         
   6  -5   8         11.41          8.45         1.90 o                         
   7  -5   8         31.50         23.44         4.07 o                         
 -12  -4   8         15.36         14.55         2.34 o                         
 -11  -4   8         48.72         42.48         2.49 o                         
 -10  -4   8          2.40         -0.58         1.46 o                         
  -9  -4   8         78.36         78.60         2.21 o                         
  -8  -4   8          9.66          7.75         1.47 o                         
  -7  -4   8         16.17         18.79         0.86 o                         
  -6  -4   8          9.01         10.21         0.84 o                         
  -5  -4   8        135.50        134.84         2.48 o                         
  -4  -4   8         30.47         23.23         0.62 o                         
  -3  -4   8         75.19         72.93         0.91 o                         
  -2  -4   8         25.39         30.34         0.82 o                         
  -1  -4   8         76.32         76.30         1.11 o                         
   0  -4   8          0.02          0.58         0.53 o                         
   1  -4   8        139.89        152.68         2.47 o                         
   2  -4   8         35.64         46.07         1.28 o                         
   3  -4   8          5.63          6.48         1.13 o                         
   4  -4   8         88.54         86.92         3.33 o                         
   5  -4   8        124.89        119.86         3.92 o                         
   6  -4   8         31.22         28.30         2.64 o                         
   7  -4   8         65.64         59.40         5.22 o                         
 -13  -3   8         18.94         21.46         3.78 o                         
 -12  -3   8          4.82          7.75         2.20 o                         
 -11  -3   8         28.35         32.90         3.00 o                         
 -10  -3   8        307.61        288.46         9.14 o                         
  -9  -3   8          2.58          3.54         1.86 o                         
  -8  -3   8        116.15        104.06         3.51 o                         
  -7  -3   8          6.59          8.74         1.15 o                         
  -6  -3   8        179.82        183.55         2.16 o                         
  -5  -3   8        452.97        440.90         3.27 o                         
  -4  -3   8          0.65          0.78         0.34 o                         
  -3  -3   8         11.41         18.50         0.80 o                         
  -2  -3   8         10.65          6.51         1.31 o                         
  -1  -3   8        117.69        138.76         2.40 o                         
   0  -3   8         10.99          9.23         0.75 o                         
   1  -3   8        112.54        110.30         1.66 o                         
   2  -3   8          7.02         12.77         1.01 o                         
   3  -3   8        187.01        190.55         2.82 o                         
   4  -3   8         31.40         37.27         2.02 o                         
   5  -3   8         63.45         57.16         2.85 o                         
   6  -3   8          1.42          1.00         2.83 o                         
   7  -3   8         19.96         11.83         4.64 o                         
 -13  -2   8          0.19          0.20         2.49 o                         
 -12  -2   8          1.54          2.47         2.27 o                         
 -11  -2   8         20.87         14.50         1.77 o                         
 -10  -2   8         12.00         13.50         2.14 o                         
  -9  -2   8          5.62          6.43         4.26 o                         
  -8  -2   8        103.48        116.11         1.72 o                         
  -7  -2   8        104.44         98.63         1.98 o                         
  -6  -2   8          8.73          8.54         0.73 o                         
  -5  -2   8         62.85         58.35         1.19 o                         
  -4  -2   8         60.29         69.17         1.11 o                         
  -3  -2   8         12.90         12.87         0.75 o                         
  -2  -2   8        104.44        104.88         2.60 o                         
  -1  -2   8        634.24        639.07         9.68 o                         
   0  -2   8         61.75         53.87         2.38 o                         
   1  -2   8         37.26         41.25         1.62 o                         
   2  -2   8        163.25        162.31         2.28 o                         
   3  -2   8        536.89        499.77         4.77 o                         
   4  -2   8          8.61          5.11         1.11 o                         
   5  -2   8         23.78         18.50         2.10 o                         
   6  -2   8         11.16         12.80         3.97 o                         
   7  -2   8          3.26          6.46         3.00 o                         
 -13  -1   8          0.27          1.26         2.29 o                         
 -12  -1   8          6.58          7.97         1.82 o                         
 -11  -1   8          2.45          3.32         1.59 o                         
 -10  -1   8          7.47          7.42         1.84 o                         
  -9  -1   8         94.21         97.19         3.53 o                         
  -8  -1   8         75.89         78.99         2.03 o                         
  -7  -1   8          0.14          0.20         0.48 o                         
  -6  -1   8        320.77        329.75         4.21 o                         
  -5  -1   8         57.74         54.34         2.02 o                         
  -4  -1   8         20.44         26.66         1.43 o                         
  -3  -1   8        232.26        246.47         2.06 o                         
  -2  -1   8          0.25          0.77         0.65 o                         
  -1  -1   8          0.40         -0.48         1.20 o                         
   0  -1   8        147.23        151.67         3.12 o                         
   1  -1   8          3.25          2.38         0.86 o                         
   2  -1   8        365.04        348.06         5.23 o                         
   3  -1   8         56.60         51.10         2.19 o                         
   4  -1   8         28.34         25.16         1.67 o                         
   5  -1   8         10.27          7.57         1.76 o                         
   6  -1   8          0.56         -2.18         2.15 o                         
   7  -1   8         76.52        101.22         6.69 o                         
 -13   0   8          8.49          8.67         2.11 o                         
 -12   0   8         33.59         32.55         2.49 o                         
 -11   0   8          0.11         -0.22         1.42 o                         
 -10   0   8         11.22          9.95         1.25 o                         
  -9   0   8          8.95          7.69         1.86 o                         
  -8   0   8        102.32         97.67         2.10 o                         
  -7   0   8        249.14        250.37         3.96 o                         
  -6   0   8        183.95        177.61         1.92 o                         
  -5   0   8         91.31         87.40         1.80 o                         
  -4   0   8        367.19        370.71         7.81 o                         
  -3   0   8         12.58          7.66         0.97 o                         
  -2   0   8        102.37         93.84         1.71 o                         
  -1   0   8         13.38         12.96         1.52 o                         
   0   0   8        610.04        607.30        12.43 o                         
   1   0   8         77.88         77.04         2.17 o                         
   2   0   8        132.56        130.00         5.16 o                         
   3   0   8         17.75         16.93         1.97 o                         
   4   0   8         41.87         31.74         2.28 o                         
   5   0   8         11.44         12.50         2.08 o                         
   6   0   8          4.79          8.00         3.33 o                         
   7   0   8          0.12          5.15         5.90 o                         
 -13   1   8          9.90         14.75         2.03 o                         
 -12   1   8         88.39        105.11         3.29 o                         
 -11   1   8          0.08          0.33         1.54 o                         
 -10   1   8         35.78         34.16         1.83 o                         
  -9   1   8          4.52          4.31         1.46 o                         
  -8   1   8       1227.35       1186.86        27.91 o                         
  -7   1   8        123.68        117.21         4.90 o                         
  -6   1   8         34.57         35.79         1.50 o                         
  -5   1   8        276.36        246.40         3.17 o                         
  -4   1   8          4.07          1.50         1.80 o                         
  -3   1   8         51.40         51.95         1.47 o                         
  -2   1   8          0.07          1.01         0.93 o                         
  -1   1   8        495.15        494.31         4.50 o                         
   0   1   8        727.79        687.64        12.11 o                         
   1   1   8          2.67          2.68         0.76 o                         
   2   1   8        147.80        139.96         3.29 o                         
   3   1   8         88.54         85.15         2.93 o                         
   4   1   8         18.90         13.17         1.87 o                         
   5   1   8          8.61          9.35         2.40 o                         
   6   1   8          0.80         -0.34         2.74 o                         
 -13   2   8         12.38         15.07         1.76 o                         
 -12   2   8          8.99         10.78         1.84 o                         
 -11   2   8          1.15          2.65         1.38 o                         
 -10   2   8          1.19          2.36         1.33 o                         
  -9   2   8          1.99          2.82         1.63 o                         
  -8   2   8          1.87          0.39         1.30 o                         
  -7   2   8        231.25        229.39         3.40 o                         
  -6   2   8        223.00        199.26         4.00 o                         
  -5   2   8          0.00         -1.34         1.12 o                         
  -4   2   8        182.91        177.89         4.72 o                         
  -3   2   8         28.15         25.87         1.30 o                         
  -2   2   8         60.12         65.42         2.53 o                         
  -1   2   8        881.26        832.81         8.54 o                         
   0   2   8       1109.57       1113.45         8.35 o                         
   1   2   8        530.94        513.23         7.36 o                         
   2   2   8         17.53         17.79         1.84 o                         
   3   2   8         13.89         17.18         2.20 o                         
   4   2   8          5.00          3.64         1.86 o                         
   5   2   8         29.66         26.08         3.74 o                         
   6   2   8          2.21          6.65         4.63 o                         
 -13   3   8          0.00         -0.60         1.86 o                         
 -12   3   8         20.98         27.22         2.77 o                         
 -11   3   8         19.44         20.18         1.69 o                         
 -10   3   8         66.84         68.90         2.73 o                         
  -9   3   8         10.31         12.71         1.42 o                         
  -8   3   8         22.90         21.27         1.47 o                         
  -7   3   8         21.77         24.65         1.70 o                         
  -6   3   8          5.16          4.50         1.62 o                         
  -5   3   8         71.99         62.32         2.92 o                         
  -4   3   8         24.81         24.32         1.09 o                         
  -3   3   8         51.58         49.30         2.78 o                         
  -2   3   8         80.33         71.66         3.21 o                         
  -1   3   8        679.10        666.63         8.10 o                         
   0   3   8         11.78         11.46         1.75 o                         
   1   3   8         18.79         20.27         2.28 o                         
   2   3   8         73.75         75.70         2.97 o                         
   3   3   8          0.17          1.15         1.88 o                         
   4   3   8          4.15          4.60         2.33 o                         
   5   3   8          3.56          4.92         3.44 o                         
 -13   4   8          4.21          0.85         2.32 o                         
 -12   4   8         80.14         94.81         4.04 o                         
 -11   4   8        108.55        105.84         2.99 o                         
 -10   4   8         52.74         51.83         2.53 o                         
  -9   4   8         27.63         27.49         1.72 o                         
  -8   4   8         11.41         12.05         1.86 o                         
  -7   4   8         28.70         25.01         1.99 o                         
  -6   4   8          7.64          3.96         1.62 o                         
  -5   4   8        151.49        129.37         4.92 o                         
  -4   4   8          0.09          1.78         1.35 o                         
  -3   4   8         10.16         12.02         1.49 o                         
  -2   4   8        404.97        392.37         5.98 o                         
  -1   4   8         52.11         57.16         3.75 o                         
   0   4   8         66.80         71.42         3.37 o                         
   1   4   8          3.64          2.23         2.19 o                         
   2   4   8         22.31         19.68         2.87 o                         
   3   4   8          8.77          9.49         2.16 o                         
   4   4   8          2.86          1.25         2.01 o                         
   5   4   8        134.68        169.59        12.23 o                         
 -12   5   8        145.63        147.23         5.30 o                         
 -11   5   8         20.95         23.46         2.84 o                         
 -10   5   8         62.00         64.90         2.70 o                         
  -9   5   8         19.42         19.96         1.70 o                         
  -8   5   8         81.45         88.46         3.10 o                         
  -7   5   8          2.19         -0.24         2.05 o                         
  -6   5   8          1.50          2.55         2.21 o                         
  -5   5   8        158.90        122.30         2.52 o                         
  -4   5   8        180.69        162.52         3.19 o                         
  -3   5   8          4.63          3.57         1.62 o                         
  -2   5   8         31.98         33.75         2.15 o                         
  -1   5   8         31.01         29.30         2.33 o                         
   0   5   8          8.44          7.69         2.18 o                         
   1   5   8         94.95         89.05         3.72 o                         
   2   5   8         56.67         67.36         3.20 o                         
   3   5   8         14.39          9.66         2.36 o                         
   4   5   8         34.09         36.45         4.06 o                         
 -12   6   8          4.31          6.29         2.32 o                         
 -11   6   8         11.62         12.75         2.74 o                         
 -10   6   8         17.62         21.13         1.94 o                         
  -9   6   8         97.15        104.70         6.24 o                         
  -8   6   8         23.44         23.93         2.38 o                         
  -7   6   8          2.27          6.19         2.32 o                         
  -6   6   8          8.53          7.55         2.28 o                         
  -5   6   8        102.01         93.30         2.72 o                         
  -4   6   8        125.95        110.15         2.94 o                         
  -3   6   8          6.40          7.02         1.74 o                         
  -2   6   8        132.65        128.20         3.73 o                         
  -1   6   8          1.69         -1.22         1.85 o                         
   0   6   8        107.60         96.76         3.51 o                         
   1   6   8         85.99         94.63         4.11 o                         
   2   6   8        183.98        204.74         5.15 o                         
   3   6   8         23.53         17.45         2.82 o                         
 -11   7   8         97.48         98.46         5.56 o                         
 -10   7   8         27.45         31.59         2.79 o                         
  -9   7   8         18.44         26.86         2.37 o                         
  -8   7   8          0.36         -0.58         2.31 o                         
  -7   7   8          0.73          0.03         1.91 o                         
  -6   7   8         38.14         28.26         2.74 o                         
  -5   7   8         17.85         17.09         2.60 o                         
  -4   7   8          2.68          4.69         1.51 o                         
  -3   7   8         14.85         16.86         2.41 o                         
  -2   7   8          0.69         -1.39         1.99 o                         
  -1   7   8         12.98         13.83         2.65 o                         
   0   7   8          0.01         -0.11         2.27 o                         
   1   7   8         20.49         26.90         2.91 o                         
   2   7   8          4.89          7.07         2.91 o                         
 -10   8   8          0.00         -0.37         2.47 o                         
  -9   8   8          3.73          6.47         2.62 o                         
  -8   8   8          3.53          1.29         1.86 o                         
  -7   8   8         28.50         28.23         2.71 o                         
  -6   8   8          2.04         -0.28         1.99 o                         
  -5   8   8         41.40         45.38         3.23 o                         
  -4   8   8        122.03        114.19         4.24 o                         
  -3   8   8          2.37          0.73         2.21 o                         
  -2   8   8          3.48          4.68         2.21 o                         
  -1   8   8         25.61         29.63         2.67 o                         
   0   8   8          0.04          1.40         2.70 o                         
   1   8   8          0.42          0.62         2.42 o                         
  -9   9   8         18.63         18.62         3.17 o                         
  -8   9   8          4.89          9.87         3.35 o                         
  -7   9   8          0.58         -0.14         2.08 o                         
  -6   9   8         45.12         45.83         3.22 o                         
  -5   9   8         33.53         34.15         2.89 o                         
  -4   9   8          6.52          6.08         2.14 o                         
  -3   9   8          6.60         14.20         2.83 o                         
  -2   9   8          3.01          5.47         2.55 o                         
  -1   9   8         14.24         10.08         3.02 o                         
  -7  10   8        205.44        231.81        17.01 o                         
  -6  10   8          0.17          2.18         2.98 o                         
  -5  10   8         12.04         16.53         3.24 o                         
  -4  10   8         20.26         28.26         4.52 o                         
  -3 -14   9          9.66          5.99         3.15 o                         
  -2 -14   9          0.15         -1.96         1.74 o                         
  -1 -14   9          0.14          1.55         2.51 o                         
   0 -14   9          7.34          7.82         2.21 o                         
   1 -14   9          6.32         11.98         2.51 o                         
  -6 -13   9         14.91         26.54         6.21 o                         
  -5 -13   9         20.67         23.70         4.02 o                         
  -4 -13   9         17.37         17.48         2.75 o                         
  -3 -13   9          4.49         -0.34         1.64 o                         
  -2 -13   9          1.27          1.76         1.86 o                         
  -1 -13   9         10.71         11.55         1.96 o                         
   0 -13   9         82.73         81.69         4.30 o                         
   1 -13   9          0.08          0.45         2.06 o                         
   2 -13   9         10.38         18.13         2.66 o                         
   3 -13   9         21.95         24.52         4.80 o                         
  -7 -12   9          5.96          5.69         4.49 o                         
  -6 -12   9          0.11          0.47         3.28 o                         
  -5 -12   9         77.09         86.43         3.49 o                         
  -4 -12   9         29.45         24.01         1.83 o                         
  -3 -12   9          3.31          1.80         1.47 o                         
  -2 -12   9          0.66          1.48         1.84 o                         
  -1 -12   9         45.53         51.88         2.56 o                         
   0 -12   9          2.99         -1.06         1.46 o                         
   1 -12   9         67.65         70.69         4.20 o                         
   2 -12   9         30.65         29.45         2.64 o                         
   3 -12   9         43.80         42.09         2.95 o                         
   4 -12   9          7.00         10.67         4.96 o                         
  -8 -11   9         45.74         46.62         4.14 o                         
  -7 -11   9          4.26          1.82         2.20 o                         
  -6 -11   9          5.94          2.35         2.57 o                         
  -5 -11   9         31.45         34.54         2.58 o                         
  -4 -11   9         33.89         31.96         1.75 o                         
  -3 -11   9         10.91          8.88         1.65 o                         
  -2 -11   9         25.52         30.18         2.21 o                         
  -1 -11   9          2.61          1.22         1.54 o                         
   0 -11   9         54.68         62.40         3.02 o                         
   1 -11   9        124.07        128.37         3.75 o                         
   2 -11   9         53.10         51.90         3.00 o                         
   3 -11   9          0.87         -1.73         1.93 o                         
   4 -11   9          0.28          0.21         2.08 o                         
   5 -11   9          0.64          2.59         4.88 o                         
  -9 -10   9          0.83         -0.34         2.25 o                         
  -8 -10   9         99.07        109.34         3.53 o                         
  -7 -10   9          0.00          0.54         1.72 o                         
  -6 -10   9         14.60         10.07         2.44 o                         
  -5 -10   9        139.20        124.57         2.93 o                         
  -4 -10   9          0.20         -0.35         0.88 o                         
  -3 -10   9          0.35          1.25         1.08 o                         
  -2 -10   9          0.12          1.67         1.40 o                         
  -1 -10   9          1.03          1.44         1.26 o                         
   0 -10   9         41.94         41.44         1.82 o                         
   1 -10   9         80.47         75.57         3.87 o                         
   2 -10   9        143.87        141.38         4.38 o                         
   3 -10   9          3.01          3.70         2.02 o                         
   4 -10   9          9.88          6.89         1.99 o                         
   5 -10   9          3.74          5.73         2.00 o                         
   6 -10   9          8.25         12.19         5.75 o                         
 -10  -9   9         55.43         48.07         3.45 o                         
  -9  -9   9        116.05        126.28         3.45 o                         
  -8  -9   9          1.75          1.30         1.56 o                         
  -7  -9   9          1.68          2.94         1.36 o                         
  -6  -9   9          2.66          5.28         1.33 o                         
  -5  -9   9          0.08          0.03         0.94 o                         
  -4  -9   9         23.51         25.10         1.18 o                         
  -3  -9   9         11.35          9.82         1.09 o                         
  -2  -9   9          4.78          5.49         1.03 o                         
  -1  -9   9        103.34         98.47         2.01 o                         
   0  -9   9         69.39         71.51         1.95 o                         
   1  -9   9          2.10          1.88         0.97 o                         
   2  -9   9         98.95         91.59         2.28 o                         
   3  -9   9         15.50         16.72         2.02 o                         
   4  -9   9        111.19        103.92         3.52 o                         
   5  -9   9          4.27          3.44         2.06 o                         
   6  -9   9          5.06          6.29         7.14 o                         
 -11  -8   9         52.94         59.83         3.66 o                         
 -10  -8   9        256.18        263.67         5.07 o                         
  -9  -8   9        132.39        122.25         3.20 o                         
  -8  -8   9          3.01         -0.21         1.58 o                         
  -7  -8   9          4.60          4.69         1.40 o                         
  -6  -8   9         30.35         28.61         1.44 o                         
  -5  -8   9         36.35         28.72         1.32 o                         
  -4  -8   9          3.84          4.49         0.90 o                         
  -3  -8   9        499.79        517.37         3.81 o                         
  -2  -8   9        749.55        764.00         9.21 o                         
  -1  -8   9         22.92         20.28         1.31 o                         
   0  -8   9        136.94        129.64         2.16 o                         
   1  -8   9          8.73         10.63         0.99 o                         
   2  -8   9          0.34          1.97         1.16 o                         
   3  -8   9         30.33         24.21         1.60 o                         
   4  -8   9         71.60         74.30         3.04 o                         
   5  -8   9          0.09         -0.24         1.70 o                         
   6  -8   9          0.01         -0.99         1.81 o                         
 -11  -7   9         11.53         10.90         1.93 o                         
 -10  -7   9          8.21          4.60         1.89 o                         
  -9  -7   9        192.30        190.69         5.61 o                         
  -8  -7   9          0.07          0.77         1.25 o                         
  -7  -7   9          7.52          7.59         1.55 o                         
  -6  -7   9          7.78          9.35         0.87 o                         
  -5  -7   9          0.11         -0.02         0.83 o                         
  -4  -7   9        270.73        268.69         2.44 o                         
  -3  -7   9        175.77        174.56         1.90 o                         
  -2  -7   9       2278.20       2358.95        25.67 o                         
  -1  -7   9         95.62         90.67         1.75 o                         
   0  -7   9          6.52          6.25         1.01 o                         
   1  -7   9          4.22          4.61         0.96 o                         
   2  -7   9        101.57        101.38         3.28 o                         
   3  -7   9         34.29         33.61         1.92 o                         
   4  -7   9         14.55         14.32         1.61 o                         
   5  -7   9         62.73         55.17         3.16 o                         
   6  -7   9          0.40          1.86         2.59 o                         
 -12  -6   9         34.20         41.97         3.02 o                         
 -11  -6   9         16.21         14.64         2.13 o                         
 -10  -6   9         23.87         33.49         2.72 o                         
  -9  -6   9         16.66         12.90         1.81 o                         
  -8  -6   9          0.04          0.40         1.38 o                         
  -7  -6   9          1.73          0.84         1.08 o                         
  -6  -6   9         64.78         63.31         1.47 o                         
  -5  -6   9          0.24          0.29         0.59 o                         
  -4  -6   9         78.66         79.53         1.71 o                         
  -3  -6   9        311.39        307.02         3.38 o                         
  -2  -6   9         41.01         38.67         1.15 o                         
  -1  -6   9         39.43         38.41         1.34 o                         
   0  -6   9         64.99         64.96         1.55 o                         
   1  -6   9          0.26          1.69         0.88 o                         
   2  -6   9          4.91          6.88         0.90 o                         
   3  -6   9         14.78         15.32         1.15 o                         
   4  -6   9        247.39        228.99         3.68 o                         
   5  -6   9         29.41         29.09         1.93 o                         
   6  -6   9          0.28         -0.91         2.11 o                         
   7  -6   9         11.98          6.84         4.98 o                         
 -12  -5   9          0.15          1.27         1.99 o                         
 -11  -5   9          1.15          1.05         1.86 o                         
 -10  -5   9         55.32         51.18         2.70 o                         
  -9  -5   9          0.74          0.03         1.32 o                         
  -8  -5   9          5.95          7.49         1.24 o                         
  -7  -5   9         74.72         75.92         2.13 o                         
  -6  -5   9         28.63         29.27         1.12 o                         
  -5  -5   9          7.41          5.83         0.73 o                         
  -4  -5   9        321.55        310.73         4.64 o                         
  -3  -5   9        296.92        284.30         2.73 o                         
  -2  -5   9         24.94         26.33         0.98 o                         
  -1  -5   9        298.66        320.40         4.12 o                         
   0  -5   9          5.01          5.92         0.99 o                         
   1  -5   9         28.92         27.65         1.25 o                         
   2  -5   9         43.29         36.22         1.05 o                         
   3  -5   9          2.78          3.31         0.84 o                         
   4  -5   9        283.07        265.23         7.23 o                         
   5  -5   9         39.52         34.91         2.91 o                         
   6  -5   9         62.03         59.15         3.77 o                         
   7  -5   9         20.05          9.23         6.26 o                         
 -12  -4   9         21.16         26.71         2.74 o                         
 -11  -4   9          0.13          1.30         1.70 o                         
 -10  -4   9        285.12        273.16        15.87 o                         
  -9  -4   9          9.45         13.78         1.52 o                         
  -8  -4   9        105.35        105.38         3.77 o                         
  -7  -4   9          2.59          1.14         0.87 o                         
  -6  -4   9        168.01        168.47         2.49 o                         
  -5  -4   9         97.93         88.15         1.54 o                         
  -4  -4   9         59.56         60.54         1.41 o                         
  -3  -4   9        337.30        364.58         3.88 o                         
  -2  -4   9        239.37        229.18         3.75 o                         
  -1  -4   9         61.71         66.42         1.42 o                         
   0  -4   9        274.26        278.11         5.24 o                         
   1  -4   9         14.23         13.72         0.61 o                         
   2  -4   9         47.37         51.50         1.76 o                         
   3  -4   9         25.29         29.09         2.00 o                         
   4  -4   9          1.69          2.79         2.21 o                         
   5  -4   9          2.52          6.44         2.25 o                         
   6  -4   9         42.50         45.21         3.32 o                         
   7  -4   9          2.27         12.31         5.64 o                         
 -13  -3   9          3.41          7.01         3.16 o                         
 -12  -3   9          0.95          1.21         2.00 o                         
 -11  -3   9         72.00         68.15         3.58 o                         
 -10  -3   9         14.49         10.29         4.35 o                         
  -9  -3   9         79.51         75.43         2.59 o                         
  -8  -3   9         22.63         18.82         1.48 o                         
  -7  -3   9        216.19        201.73         4.41 o                         
  -6  -3   9         22.59         27.13         0.83 o                         
  -5  -3   9         18.25         18.99         0.78 o                         
  -4  -3   9        288.08        290.55         2.16 o                         
  -3  -3   9         93.59         98.97         2.11 o                         
  -2  -3   9        422.64        413.63         7.19 o                         
  -1  -3   9         63.00         65.22         1.52 o                         
   0  -3   9        635.02        612.81         5.58 o                         
   1  -3   9          5.57          6.44         0.84 o                         
   2  -3   9        126.81        116.43         2.59 o                         
   3  -3   9         29.60         27.44         1.52 o                         
   4  -3   9         44.21         40.92         2.82 o                         
   5  -3   9         28.31         29.91         2.76 o                         
   6  -3   9          0.42          2.51         2.24 o                         
 -13  -2   9         42.29         45.36         5.10 o                         
 -12  -2   9         44.33         36.99         3.23 o                         
 -11  -2   9          1.50         -1.34         2.24 o                         
 -10  -2   9         41.47         42.00         2.14 o                         
  -9  -2   9        315.64        295.51         5.59 o                         
  -8  -2   9          1.97          1.67         0.85 o                         
  -7  -2   9         74.47         69.06         1.22 o                         
  -6  -2   9         15.57         16.28         1.23 o                         
  -5  -2   9        246.70        259.64         2.70 o                         
  -4  -2   9          7.03          8.49         0.86 o                         
  -3  -2   9          6.58          6.55         0.95 o                         
  -2  -2   9          0.06          1.08         0.91 o                         
  -1  -2   9        247.86        263.83         2.88 o                         
   0  -2   9          2.10          3.36         1.25 o                         
   1  -2   9        213.59        202.22         3.39 o                         
   2  -2   9          0.20          1.08         0.80 o                         
   3  -2   9          7.62          8.59         2.13 o                         
   4  -2   9         27.49         22.82         3.46 o                         
   5  -2   9          0.62         -1.11         2.85 o                         
   6  -2   9         23.57         18.62         3.89 o                         
 -13  -1   9         20.92         21.95         3.47 o                         
 -12  -1   9         13.79         14.43         1.95 o                         
 -11  -1   9          2.24          2.35         1.71 o                         
 -10  -1   9         44.48         44.18         2.15 o                         
  -9  -1   9          3.96          4.47         0.97 o                         
  -8  -1   9        150.99        144.53         2.00 o                         
  -7  -1   9         76.68         76.16         2.87 o                         
  -6  -1   9        207.27        195.37         4.80 o                         
  -5  -1   9         28.11         28.96         0.83 o                         
  -4  -1   9         26.42         29.52         1.56 o                         
  -3  -1   9        219.33        230.21         2.76 o                         
  -2  -1   9         39.52         34.54         1.64 o                         
  -1  -1   9        148.53        151.31         2.08 o                         
   0  -1   9         66.35         62.09         1.95 o                         
   1  -1   9          6.58          9.33         1.44 o                         
   2  -1   9         18.16         18.38         1.32 o                         
   3  -1   9          4.67          6.04         1.54 o                         
   4  -1   9         15.55         11.33         3.11 o                         
   5  -1   9          0.54         -0.38         2.68 o                         
   6  -1   9          0.35          0.77         5.69 o                         
 -13   0   9         30.01         26.77         2.91 o                         
 -12   0   9         11.93          8.63         2.00 o                         
 -11   0   9         34.59         35.09         1.96 o                         
 -10   0   9         13.93         15.01         1.39 o                         
  -9   0   9         14.87         18.07         1.60 o                         
  -8   0   9        576.18        582.76         6.23 o                         
  -7   0   9          5.35          3.01         1.54 o                         
  -6   0   9         32.53         37.16         1.55 o                         
  -5   0   9        292.01        294.86         3.39 o                         
  -4   0   9          3.54          1.42         1.11 o                         
  -3   0   9         45.96         37.33         1.23 o                         
  -2   0   9        104.67         87.69         1.81 o                         
  -1   0   9         96.11         96.47         4.05 o                         
   0   0   9         29.42         27.64         1.11 o                         
   1   0   9         14.63         14.32         1.35 o                         
   2   0   9        182.69        167.36         3.37 o                         
   3   0   9         77.95         75.50         4.24 o                         
   4   0   9         22.93         10.86         3.09 o                         
   5   0   9         11.62         16.32         3.53 o                         
   6   0   9          0.39         -1.32         4.86 o                         
 -13   1   9          0.18          1.14         2.61 o                         
 -12   1   9          5.74          6.11         1.68 o                         
 -11   1   9         26.21         25.20         1.89 o                         
 -10   1   9          5.55          6.28         1.32 o                         
  -9   1   9        257.49        260.18         4.64 o                         
  -8   1   9        392.10        388.39         5.43 o                         
  -7   1   9         53.93         52.31         1.67 o                         
  -6   1   9        120.61        123.79         2.56 o                         
  -5   1   9         50.11         51.72         2.55 o                         
  -4   1   9         56.49         57.43         3.25 o                         
  -3   1   9         65.71         71.82         1.84 o                         
  -2   1   9         20.30         22.49         0.98 o                         
  -1   1   9         12.58         15.20         1.99 o                         
   0   1   9         16.99         15.84         2.28 o                         
   1   1   9          1.71          0.59         1.30 o                         
   2   1   9         19.65         21.89         1.95 o                         
   3   1   9          3.82          5.99         2.19 o                         
   4   1   9         19.40         16.12         2.59 o                         
   5   1   9         31.24         30.48         4.67 o                         
 -13   2   9         29.86         38.42         3.39 o                         
 -12   2   9         31.04         34.47         2.92 o                         
 -11   2   9         97.51         97.65         2.73 o                         
 -10   2   9        152.55        147.70         3.34 o                         
  -9   2   9         93.80        103.61         3.84 o                         
  -8   2   9         53.11         52.60         1.78 o                         
  -7   2   9          0.02          1.78         1.10 o                         
  -6   2   9         31.06         33.30         2.26 o                         
  -5   2   9         42.03         48.02         2.48 o                         
  -4   2   9         53.75         57.62         3.01 o                         
  -3   2   9         11.67         11.56         1.22 o                         
  -2   2   9         92.05         86.22         3.03 o                         
  -1   2   9         36.94         32.30         2.57 o                         
   0   2   9          2.45          1.70         2.00 o                         
   1   2   9         12.77         11.60         1.78 o                         
   2   2   9         90.49         91.81         3.24 o                         
   3   2   9          0.05          1.65         2.18 o                         
   4   2   9         39.40         41.09         3.77 o                         
   5   2   9          0.00          2.61         6.08 o                         
 -13   3   9          0.00         -1.31         2.44 o                         
 -12   3   9         16.12         20.29         2.09 o                         
 -11   3   9         42.34         43.62         2.56 o                         
 -10   3   9         31.07         26.15         2.45 o                         
  -9   3   9         20.09         19.68         2.26 o                         
  -8   3   9         90.35         86.91         2.50 o                         
  -7   3   9          0.40          1.28         1.51 o                         
  -6   3   9          0.22          1.35         1.78 o                         
  -5   3   9         51.64         53.92         3.01 o                         
  -4   3   9          4.22          4.94         0.84 o                         
  -3   3   9         38.39         36.26         1.72 o                         
  -2   3   9        117.50        118.48         4.06 o                         
  -1   3   9        372.90        383.50         6.63 o                         
   0   3   9          2.28          1.37         2.08 o                         
   1   3   9          1.08          2.28         1.77 o                         
   2   3   9         36.35         34.42         2.61 o                         
   3   3   9          1.69          8.79         4.52 o                         
   4   3   9          1.90          0.81         2.88 o                         
 -12   4   9          5.94          4.60         1.88 o                         
 -11   4   9        122.01        120.72         3.01 o                         
 -10   4   9          0.23          0.84         1.66 o                         
  -9   4   9         79.00         81.60         2.98 o                         
  -8   4   9          0.25         -1.35         1.72 o                         
  -7   4   9          9.91         15.00         2.00 o                         
  -6   4   9          0.44          0.98         1.69 o                         
  -5   4   9         19.79         17.25         2.39 o                         
  -4   4   9          0.83         -0.20         1.68 o                         
  -3   4   9        114.19        104.99         2.89 o                         
  -2   4   9          9.16          5.79         1.80 o                         
  -1   4   9          0.00          1.54         2.10 o                         
   0   4   9        255.03        262.34         6.12 o                         
   1   4   9          6.06          4.29         2.16 o                         
   2   4   9        110.51        123.13         5.86 o                         
   3   4   9          7.44         13.65         2.89 o                         
 -12   5   9          2.06         -1.31         2.38 o                         
 -11   5   9          9.84         11.78         2.24 o                         
 -10   5   9         12.00          9.92         2.01 o                         
  -9   5   9          0.20         -0.16         1.52 o                         
  -8   5   9          0.33         -1.28         1.71 o                         
  -7   5   9         14.92         12.18         2.20 o                         
  -6   5   9         34.58         34.49         2.76 o                         
  -5   5   9         45.41         36.74         2.54 o                         
  -4   5   9          0.05         -0.63         2.15 o                         
  -3   5   9          2.57          1.89         1.40 o                         
  -2   5   9          6.78          9.02         1.91 o                         
  -1   5   9          0.03         -2.29         1.89 o                         
   0   5   9          2.02         -1.38         2.41 o                         
   1   5   9          1.46          1.20         2.00 o                         
   2   5   9         25.69         39.98         3.45 o                         
   3   5   9          0.00          1.06         3.01 o                         
 -11   6   9        113.81        127.16         4.14 o                         
 -10   6   9          6.51         10.76         2.22 o                         
  -9   6   9         30.40         32.55         2.40 o                         
  -8   6   9          5.02          4.89         1.99 o                         
  -7   6   9         17.47         12.82         2.17 o                         
  -6   6   9          0.27          0.97         2.17 o                         
  -5   6   9          0.87          0.04         2.30 o                         
  -4   6   9         12.89          9.88         2.35 o                         
  -3   6   9          1.90          1.51         2.08 o                         
  -2   6   9          0.99         -1.14         1.88 o                         
  -1   6   9         12.78         10.10         2.11 o                         
   0   6   9          0.34          0.10         2.13 o                         
   1   6   9         31.60         37.26         5.67 o                         
   2   6   9          4.53          5.24         3.10 o                         
 -11   7   9         41.93         48.04         4.09 o                         
 -10   7   9          6.22          2.39         2.95 o                         
  -9   7   9          0.39         -1.30         2.01 o                         
  -8   7   9         15.78         15.11         2.04 o                         
  -7   7   9          5.02          4.39         2.17 o                         
  -6   7   9          2.35          4.98         3.54 o                         
  -5   7   9          0.06         -1.98         2.03 o                         
  -4   7   9        111.38        114.60         4.30 o                         
  -3   7   9         35.06         32.12         4.14 o                         
  -2   7   9         11.20         11.91         3.25 o                         
  -1   7   9          0.39         -2.21         2.61 o                         
   0   7   9          0.54          0.58         2.49 o                         
   1   7   9          1.10          4.35         3.45 o                         
  -9   8   9         66.30         72.58         4.23 o                         
  -8   8   9          4.39          3.31         2.04 o                         
  -7   8   9         44.84         48.86         3.65 o                         
  -6   8   9         38.56         36.25         4.72 o                         
  -5   8   9          1.06         -1.50         2.59 o                         
  -4   8   9          3.88          0.02         1.93 o                         
  -3   8   9          1.24          4.33         2.47 o                         
  -2   8   9         34.41         44.43         3.80 o                         
  -1   8   9          0.55         -1.03         2.67 o                         
  -7   9   9         76.72         84.17         4.28 o                         
  -6   9   9          0.30          1.29         2.66 o                         
  -5   9   9          8.13         13.57         2.91 o                         
  -4   9   9          1.90          5.00         2.92 o                         
  -3   9   9          1.39          0.64         3.63 o                         
  -2 -14  10          0.86          0.03         2.28 o                         
  -1 -14  10         20.68         18.82         2.93 o                         
  -5 -13  10          9.48          8.69         3.45 o                         
  -4 -13  10          9.68         11.10         3.77 o                         
  -3 -13  10         18.70         26.19         2.21 o                         
  -2 -13  10          0.02          0.02         1.80 o                         
  -1 -13  10          4.05          3.08         2.01 o                         
   0 -13  10          6.06          8.57         2.12 o                         
   1 -13  10          1.48          1.68         2.50 o                         
   2 -13  10          7.83          9.59         2.42 o                         
  -7 -12  10         26.86         25.49         4.93 o                         
  -6 -12  10         86.09        105.72         5.30 o                         
  -5 -12  10          2.77          5.37         2.60 o                         
  -4 -12  10          0.02         -0.20         1.30 o                         
  -3 -12  10          2.14          1.60         1.55 o                         
  -2 -12  10          0.84          4.25         1.75 o                         
  -1 -12  10         56.73         57.89         3.13 o                         
   0 -12  10        168.05        187.08        12.05 o                         
   1 -12  10         12.91         13.92         2.42 o                         
   2 -12  10         26.30         27.57         2.76 o                         
   3 -12  10          1.68          3.05         4.21 o                         
  -8 -11  10          5.74          6.85         4.19 o                         
  -7 -11  10          0.71          2.09         3.13 o                         
  -6 -11  10          5.64          5.05         2.31 o                         
  -5 -11  10         38.87         41.74         2.97 o                         
  -4 -11  10          0.16          0.31         1.27 o                         
  -3 -11  10         14.60         10.96         1.27 o                         
  -2 -11  10         61.36         70.22         2.73 o                         
  -1 -11  10        179.07        165.27         5.78 o                         
   0 -11  10         19.05         19.96         2.21 o                         
   1 -11  10          0.00          1.29         1.87 o                         
   2 -11  10          2.31          4.04         1.90 o                         
   3 -11  10          3.30          2.63         1.97 o                         
   4 -11  10          7.45          3.39         5.24 o                         
  -9 -10  10          9.79         11.14         2.95 o                         
  -8 -10  10          3.30          4.91         2.01 o                         
  -7 -10  10          0.18          1.01         1.84 o                         
  -6 -10  10          0.68          0.12         1.79 o                         
  -5 -10  10          3.17          2.92         1.99 o                         
  -4 -10  10         27.46         29.38         1.52 o                         
  -3 -10  10         55.20         59.09         2.66 o                         
  -2 -10  10         13.88         15.84         1.35 o                         
  -1 -10  10         33.85         33.88         1.52 o                         
   0 -10  10          1.14          1.62         1.22 o                         
   1 -10  10          0.71          0.46         1.28 o                         
   2 -10  10         25.30         24.37         1.94 o                         
   3 -10  10          0.00         -0.21         1.75 o                         
   4 -10  10          4.71          5.00         2.01 o                         
   5 -10  10          0.16         -2.32         5.15 o                         
 -10  -9  10         71.74         71.80         5.49 o                         
  -9  -9  10          0.41          0.81         1.94 o                         
  -8  -9  10         21.44         21.50         1.97 o                         
  -7  -9  10         75.15         66.94         3.19 o                         
  -6  -9  10         11.61         11.59         1.60 o                         
  -5  -9  10          5.67          4.53         1.21 o                         
  -4  -9  10         40.00         35.64         1.80 o                         
  -3  -9  10        159.08        162.20         2.59 o                         
  -2  -9  10        263.48        258.69         3.09 o                         
  -1  -9  10          5.87          5.72         1.34 o                         
   0  -9  10        146.42        151.58         2.55 o                         
   1  -9  10         10.26          9.59         1.17 o                         
   2  -9  10         10.63          6.76         1.34 o                         
   3  -9  10          0.09          0.98         1.80 o                         
   4  -9  10         14.57         13.86         2.35 o                         
   5  -9  10         20.73         13.42         4.38 o                         
 -10  -8  10          0.24          0.33         1.54 o                         
  -9  -8  10          9.27          7.94         1.89 o                         
  -8  -8  10          1.83         -0.85         1.72 o                         
  -7  -8  10          7.68          6.50         1.36 o                         
  -6  -8  10         10.47          9.27         1.24 o                         
  -5  -8  10         36.64         37.22         1.60 o                         
  -4  -8  10         15.95         18.04         1.38 o                         
  -3  -8  10         25.45         26.14         1.41 o                         
  -2  -8  10          8.46          9.31         1.02 o                         
  -1  -8  10          5.64          4.47         1.19 o                         
   0  -8  10         19.69         19.27         1.20 o                         
   1  -8  10          6.05          8.61         1.01 o                         
   2  -8  10         58.60         53.81         1.87 o                         
   3  -8  10          2.97          2.07         1.21 o                         
   4  -8  10         18.59         20.47         2.50 o                         
   5  -8  10        224.25        227.07         5.81 o                         
 -11  -7  10          2.50          1.44         1.85 o                         
 -10  -7  10         67.97         65.75         2.60 o                         
  -9  -7  10         10.70          8.77         1.63 o                         
  -8  -7  10         21.72         24.89         1.83 o                         
  -7  -7  10          1.40          1.60         1.07 o                         
  -6  -7  10          1.37          1.49         0.75 o                         
  -5  -7  10        129.99        123.97         2.14 o                         
  -4  -7  10         73.25         75.48         1.67 o                         
  -3  -7  10          5.91          7.29         0.84 o                         
  -2  -7  10         36.35         29.56         1.50 o                         
  -1  -7  10         46.18         42.95         1.69 o                         
   0  -7  10         45.61         51.04         1.80 o                         
   1  -7  10          1.23          0.29         0.87 o                         
   2  -7  10         42.45         42.22         1.44 o                         
   3  -7  10         36.63         29.94         2.35 o                         
   4  -7  10         12.57         13.25         1.80 o                         
   5  -7  10        155.43        156.32         4.78 o                         
 -12  -6  10          7.85         12.64         3.27 o                         
 -11  -6  10         28.23         29.93         2.55 o                         
 -10  -6  10         24.29         26.44         2.02 o                         
  -9  -6  10          3.68          5.20         1.52 o                         
  -8  -6  10          0.99          1.85         1.25 o                         
  -7  -6  10          2.14          2.23         1.04 o                         
  -6  -6  10         50.79         43.46         1.18 o                         
  -5  -6  10         49.69         47.79         1.36 o                         
  -4  -6  10        239.19        231.05         2.71 o                         
  -3  -6  10         38.84         36.89         1.36 o                         
  -2  -6  10          0.14         -1.07         0.96 o                         
  -1  -6  10          2.55          2.45         1.07 o                         
   0  -6  10          0.67          0.50         0.91 o                         
   1  -6  10          2.03          2.80         0.99 o                         
   2  -6  10         24.59         22.93         1.51 o                         
   3  -6  10          2.05          0.58         1.46 o                         
   4  -6  10        122.59        113.69         6.41 o                         
   5  -6  10         24.65         26.06         3.08 o                         
   6  -6  10          0.19          1.23         5.62 o                         
 -12  -5  10          2.37          1.42         2.47 o                         
 -11  -5  10         13.59          8.09         1.94 o                         
 -10  -5  10         43.50         41.78         2.20 o                         
  -9  -5  10         95.63         86.44         2.68 o                         
  -8  -5  10          0.01         -0.15         1.22 o                         
  -7  -5  10         67.36         65.86         2.36 o                         
  -6  -5  10         62.09         62.22         1.41 o                         
  -5  -5  10        120.82        111.24         2.06 o                         
  -4  -5  10         11.98         12.64         0.81 o                         
  -3  -5  10        225.81        223.91         2.17 o                         
  -2  -5  10        379.40        385.08         2.57 o                         
  -1  -5  10         45.27         40.54         1.80 o                         
   0  -5  10         48.95         45.76         2.41 o                         
   1  -5  10        158.03        157.23         2.12 o                         
   2  -5  10        157.22        144.12         3.42 o                         
   3  -5  10         30.21         26.05         2.12 o                         
   4  -5  10          2.61          4.26         1.86 o                         
   5  -5  10         14.25         15.22         2.15 o                         
   6  -5  10         68.87         71.71         7.02 o                         
 -12  -4  10          1.27          0.81         2.14 o                         
 -11  -4  10         10.13         10.83         2.04 o                         
 -10  -4  10         67.63         67.24         4.99 o                         
  -9  -4  10          0.05         -0.20         1.08 o                         
  -8  -4  10         57.86         56.92         2.05 o                         
  -7  -4  10        172.68        151.75         3.63 o                         
  -6  -4  10         29.94         28.37         1.07 o                         
  -5  -4  10         72.72         71.18         1.47 o                         
  -4  -4  10         44.43         47.13         1.20 o                         
  -3  -4  10         86.73         90.59         1.61 o                         
  -2  -4  10          0.98          0.69         0.69 o                         
  -1  -4  10         22.80         20.47         0.85 o                         
   0  -4  10         98.06         97.95         2.43 o                         
   1  -4  10         64.60         68.65         1.86 o                         
   2  -4  10          5.24          5.82         1.56 o                         
   3  -4  10         20.92         16.39         1.77 o                         
   4  -4  10         15.88         18.62         2.01 o                         
   5  -4  10         30.88         33.97         3.29 o                         
   6  -4  10         15.05         23.65         4.06 o                         
 -13  -3  10         38.73         44.74         5.64 o                         
 -12  -3  10         19.86         25.41         3.73 o                         
 -11  -3  10          1.76          4.30         2.97 o                         
 -10  -3  10          3.70          3.77         2.30 o                         
  -9  -3  10         19.79         15.77         1.57 o                         
  -8  -3  10         13.86         13.99         1.41 o                         
  -7  -3  10         22.81         25.05         0.97 o                         
  -6  -3  10          5.30          6.55         0.97 o                         
  -5  -3  10          0.78          0.57         0.57 o                         
  -4  -3  10         51.70         48.08         1.33 o                         
  -3  -3  10         22.69         23.70         1.83 o                         
  -2  -3  10          6.22          9.15         2.06 o                         
  -1  -3  10        304.30        298.05         3.69 o                         
   0  -3  10          7.88          8.22         1.19 o                         
   1  -3  10         37.71         36.41         1.61 o                         
   2  -3  10          8.91         10.38         1.28 o                         
   3  -3  10         93.59         89.86         3.22 o                         
   4  -3  10          0.71          1.09         2.05 o                         
   5  -3  10          0.61          0.69         2.25 o                         
 -13  -2  10         36.55         38.74         5.41 o                         
 -12  -2  10          0.36         -1.61         2.49 o                         
 -11  -2  10          0.14         -1.46         2.30 o                         
 -10  -2  10          9.06          9.17         2.55 o                         
  -9  -2  10          2.09          3.12         1.00 o                         
  -8  -2  10         72.32         60.96         1.94 o                         
  -7  -2  10        517.26        484.28         5.94 o                         
  -6  -2  10        132.88        114.14         2.21 o                         
  -5  -2  10          0.00          0.55         0.61 o                         
  -4  -2  10          0.01         -0.23         0.41 o                         
  -3  -2  10          7.29         12.36         1.86 o                         
  -2  -2  10        149.26        154.82         3.00 o                         
  -1  -2  10          2.27          2.56         1.11 o                         
   0  -2  10          0.00         -0.76         1.23 o                         
   1  -2  10         17.57         18.28         1.73 o                         
   2  -2  10         46.98         48.31         2.25 o                         
   3  -2  10         13.85         15.47         2.25 o                         
   4  -2  10          0.29         -0.05         2.46 o                         
   5  -2  10         18.71         22.88         3.56 o                         
 -13  -1  10          0.21          2.06         3.80 o                         
 -12  -1  10          9.40         10.55         2.43 o                         
 -11  -1  10          4.41          2.06         1.70 o                         
 -10  -1  10          2.33          3.42         1.51 o                         
  -9  -1  10         24.25         24.46         1.75 o                         
  -8  -1  10        587.59        563.47        12.33 o                         
  -7  -1  10         52.65         57.24         2.77 o                         
  -6  -1  10         68.08         72.21         2.58 o                         
  -5  -1  10         11.49          7.61         0.89 o                         
  -4  -1  10        210.60        231.86         2.73 o                         
  -3  -1  10         58.63         62.05         1.96 o                         
  -2  -1  10         53.36         51.33         2.25 o                         
  -1  -1  10        462.54        461.59         4.66 o                         
   0  -1  10         28.17         27.53         1.68 o                         
   1  -1  10         63.74         63.40         2.40 o                         
   2  -1  10          6.25          3.04         1.57 o                         
   3  -1  10         66.89         62.99         3.34 o                         
   4  -1  10          4.17          4.71         2.80 o                         
   5  -1  10         20.43         20.36         5.61 o                         
 -13   0  10         15.15         16.89         4.78 o                         
 -12   0  10          9.88         12.33         2.44 o                         
 -11   0  10          0.03          1.34         1.36 o                         
 -10   0  10          0.39          1.13         1.47 o                         
  -9   0  10        203.68        201.91         4.05 o                         
  -8   0  10         82.33         79.72         3.10 o                         
  -7   0  10         26.16         21.94         2.12 o                         
  -6   0  10          0.80         -1.00         1.13 o                         
  -5   0  10        151.03        126.70         3.71 o                         
  -4   0  10         21.90         20.35         1.41 o                         
  -3   0  10        170.45        161.17         2.46 o                         
  -2   0  10        181.32        180.30         4.16 o                         
  -1   0  10        246.43        239.22         4.47 o                         
   0   0  10         15.16         14.85         1.85 o                         
   1   0  10        144.93        138.51         4.07 o                         
   2   0  10          5.25          5.68         2.20 o                         
   3   0  10          3.13          4.38         2.37 o                         
   4   0  10          0.11         -0.72         2.64 o                         
   5   0  10          2.48          3.18         5.30 o                         
 -13   1  10         27.72         37.83         5.44 o                         
 -12   1  10         53.74         60.87         2.81 o                         
 -11   1  10          8.83          8.28         1.90 o                         
 -10   1  10         12.10          8.78         1.89 o                         
  -9   1  10        136.89        152.11         3.88 o                         
  -8   1  10         18.37         16.49         1.98 o                         
  -7   1  10          3.16          3.94         1.55 o                         
  -6   1  10        398.89        374.18         4.75 o                         
  -5   1  10          2.91          3.00         2.08 o                         
  -4   1  10         42.90         45.25         2.98 o                         
  -3   1  10          1.75          3.21         1.81 o                         
  -2   1  10         83.99         83.57         3.93 o                         
  -1   1  10        459.12        458.36         6.33 o                         
   0   1  10          8.17          7.62         2.03 o                         
   1   1  10         37.81         39.05         2.61 o                         
   2   1  10          0.00          0.81         2.04 o                         
   3   1  10         43.16         46.08         3.12 o                         
   4   1  10          1.03         -2.12         3.25 o                         
 -13   2  10         13.61         10.66         2.49 o                         
 -12   2  10        108.79        114.66         5.63 o                         
 -11   2  10         10.28         12.08         1.55 o                         
 -10   2  10          0.93          0.31         1.54 o                         
  -9   2  10          6.68          8.17         2.49 o                         
  -8   2  10          0.00         -0.56         1.80 o                         
  -7   2  10         97.00         91.40         2.69 o                         
  -6   2  10         36.33         30.60         1.88 o                         
  -5   2  10        625.51        545.24         7.28 o                         
  -4   2  10          0.42          0.28         2.04 o                         
  -3   2  10         21.10         22.99         1.59 o                         
  -2   2  10        112.77        111.47         3.62 o                         
  -1   2  10          2.65          0.17         2.13 o                         
   0   2  10          0.01         -0.36         2.13 o                         
   1   2  10          4.07          4.29         2.04 o                         
   2   2  10          0.00         -0.19         2.27 o                         
   3   2  10          0.01         -1.20         2.08 o
[truncated: 75,412 more chars]
